# Supplementary material for: Demyelination and neurodegeneration early in experimental autoimmune encephalomyelitis contribute to functional deficits in the anterior visual pathway
Source: Sci Rep. 2024 Oct 14;14:24048. doi: 10.1038/s41598-024-73792-z (PMC11473523; doi:10.1038/s41598-024-73792-z)
Supplement: Supplementary file 1 — Supplementary Material 1 [file 41598_2024_73792_MOESM1_ESM.xlsx]

## Sheet: Gene and Probe Details
nCounter® Mouse Neuropathology Panel - Gene and Probe Details
Official Symbol	Accession	Alias / Previous Symbol	Target Sequence	Official Full Name	Other targets or Isoform Information
3110043O21Rik	NM_001081343.1	C9orf72	GTTTTGTCCTACCCTTCCGGCAAGTTATGTATGCCCCGTACCCCACCACGCACATTGATGTGGATGTCAACACTGTCAAGCAGATGCCACCGTGTCATGA	RIKEN cDNA 3110043O21 gene
Abat	NM_001170978.1	9630038C02Rik, GABA-T	GAGCCACAGTGTCATATACAGATACTTCCGCAGGTCCTTAGAGTTCAAAGGGTTTTAATCCAGGACATAAGCAGAAATCGCTCTCTTTAGTGAAGGGAGC	4-aminobutyrate aminotransferase
Abl1	NM_009594.4	c-Abl, E430008G22Rik	ATTGCTCTGGGAGATTGCTACCTATGGCATGTCACCTTACCCGGGAATTGACCTGTCTCAGGTTTATGAGCTGCTGGAAAAAGACTACCGCATGGAGCGC	c-abl oncogene 1, non-receptor tyrosine kinase
Acaa1a	NM_130864.3	peroxisomal 3-ketoacyl-CoA thiolase, thiolase A, Acaa1, D9Ertd25e, PTL	GGCATCAGAAATGGGTCTTATGACATTGGCATGGCCTGTGGGGTGGAGTCCATGTCCCTGTCTGGGATGGGGAACCCTGGGAATATCTCTTCCCGCCTGC	acetyl-Coenzyme A acyltransferase 1A
Ache	NM_009599.3		GCCTCAAGAAAGTATCTTCCGATTTTCCTTCGTGCCTGTGGTAGACGGGGACTTCCTCAGTGACACACCGGAGGCTCTCATCAATACTGGAGATTTTCAA	acetylcholinesterase
Acin1	NM_001085472.2	2610510L13Rik, Acinus, 2610036I19Rik	CTGTGGAGCACGAAGTAAAGAAAGTAACATTAGGAGATACCTTAACCCGGAGGTCCATCAGCCAACAGAAGTCTGGAGTTTCCATTACAATTGATGACCC	apoptotic chromatin condensation inducer 1
Actn1	NM_134156.2	3110023F10Rik	CTTGGGGGTAGTGACGTTCCAGGCCTTCATCGACTTTATGTCCCGAGAGACGGCAGATACTGATACTGCAGATCAGGTCATGGCTTCCTTCAAGATCCTG	actinin, alpha 1
Acvrl1	NM_009612.2	Acvrlk1, Alk-1, activin receptor-like kinase-1, Alk1	AGAGAAGTGAACTGTAGGCGAGGCTTAAGAAGGGTAAAGCAGGGTTCAGGCAAGAGACAAGGTCAGCCTCCATCTTGGGAAGACCTGGCCTAGAAACTAT	activin A receptor, type II-like 1
Adam10	NM_007399.3	kuzbanian, kuz, 1700031C13Rik	CATTCAGCAGCCCCCGCGTCAGAGGCCCCGAGAGAGTTATCAAATGGGACACATGCGACGCTAATGCAGCTTTTGCCTTGGTTCTTCCTAGTGCCTACAG	a disintegrin and metallopeptidase domain 10
Adcy5	NM_001012765.4	AC5	CTCTGGACTCTAATTCGTAGCTACTTCTCACCTCGGGGCTGCGCTGTCTCCCCGCTAGCCTTCCCGTTGTCCTCCACCGCTCAGGACGGGGGTGCCACGA	adenylate cyclase 5
Adcy8	NM_009623.2	AC8	AAAACTATCAGGTTTGTGAGATCCAGAACGAAGCACGATGTTGACATGCGAATTGGAATCCATTCAGGTTCTGTGCTATGTGGTGTGTTGGGCCTGAGGA	adenylate cyclase 8
Adcy9	NM_009624.1	ACtp10, D16Wsu65e	CTGGTGTGGAGTGCCGTATCCAGGTGAGCGAAGAGAGCTACCGTGTGCTGAGCAAGATGGGTTATGACTTTGACTACCGAGGGACCGTGAATGTCAAGGG	adenylate cyclase 9
Adcyap1	NM_001315503.1	PACAP	TCCTCAGGCATTGTGACCCGGGATGCAGTTTGCAGCTTTAGTGCCTTTCTTTGCCTTTTAAATCGCCACGAATCACTGATGGCTATTTAGTGGCCCTACA	adenylate cyclase activating polypeptide 1
Adora1	NM_001008533.3	A1AR, A1R, Ri, AA1R, A1-AR	AAGTGTGAGTTCGAGAAGGTTATCAGCATGGAGTACATGGTCTACTTCAACTTCTTCGTCTGGGTGCTGCCGCCATTGCTCCTCATGGTTCTTATCTACC	adenosine A1 receptor
Adora2a	NM_009630.2	A2a, Rs, A2aR, AA2AR, A2AAR	ACTATGAAAGGCAGGGTGCCAGAGTGTGGGCTCACGTCTCAGGATTGAGTTTAGAGACATCAAGTCATGGACCCGAGCTGGATAGTTCAGAGCTGCCCTG	adenosine A2a receptor
Adra2a	NM_007417.4	alpha2A-AR, alpha(2A)AR, Adra-2, alpha2A, alpha2A-adrenergic receptor, Adra-2a	GTGACTACTGAATTGCCAAAGTCAGGGGGTAGGCGGAGACTTCGTGTTTACAACCTGGTTTCTACTTATTTTAGGCAGACTGTGGAAGGCCTGTGATCTG	adrenergic receptor, alpha 2a
Adrb2	NM_007420.2	beta 2-adrenoceptor, Adrb-2, Gpcr7, beta 2-AR, Badm	GATTGTATCTGGCCTTACCTCCTTTTTGCCTATCCAGATGCACTGGTACCGTGCCACCCACAAGAAAGCTATCGATTGTTACACCGAGGAGACTTGCTGT	adrenergic receptor, beta 2
Ager	NM_007425.2	RAGE	CAACTACCGAGTCCGAGTCTACCAGATTCCTGGGAAGCCAGAAATTGTGGATCCTGCCTCTGAACTCACAGCCAGTGTCCCTAATAAGGTGGGGACATGT	advanced glycosylation end product-specific receptor
AI464131	NM_001085515.2	NET37	TAATTTCGACGAGGGCAAGTTTCCCAACGCCAGTGACATGTTCCGCCGCCTGCGAGATGCCGGCTTCCGCGTCACACTTTGGGTGCATCCGTTTGTCAAC	expressed sequence AI464131
Aif1	NM_019467.2	G1, Iba1, D17H6S50E	CTGGAGCAGCCTGCAGACTTCATCCTCTCTCTTCCATCCCGGGGAAAGTCAGCCAGTCCTCCTCAGCTGCCTGTCTTAACCTGCATCATGAAGCCTGAGG	allograft inflammatory factor 1
Akt1	NM_001165894.1	PKB/Akt, PKB, Akt, PKBalpha	GCCATGAAGATCCTCAAGAAGGAGGTCATCGTCGCCAAGGATGAGGTTGCCCACACGCTTACTGAGAACCGTGTCCTGCAGAACTCTAGGCATCCCTTCC	thymoma viral proto-oncogene 1
Akt1s1	NM_026270.4	1110012J22Rik, Lobe, PRAS40	CGGCCCAGCAAGAGAACAATTCTTTCCGGGATTGGCTGGCTCAGGTTGGGCGGGGCCGGTTCTAAACGCTCCAAGGGTCAACTCTGTTTCTTGCCTAGCA	AKT1 substrate 1 (proline-rich)
Akt2	NM_001110208.1	PKBbeta, 2410016A19Rik, PKB	CCGCTCGGCCCCTTTGGATGGCTCCGTTCTCTGCCTGGGGCAGAGGGAAGCCAACCTTGGCTGTTACACATCTCACACCAAGACAGTATTGGGCCCCTTG	thymoma viral proto-oncogene 2
Akt3	NM_011785.3	PKB gamma, D930002M15Rik, Nmf350	GTTGTCATGTTAGCAAGCGCAGCTCCAATTCACAGATCATTGCCTGCGTTTTCTTTTGACCCATGTGCAAGGAATGTACACACCCATTAGAATCATGCAC	thymoma viral proto-oncogene 3
Aldh1l1	NM_027406.1	1810048F20Rik, Fthfd	GACGGCGAGAGCGAGTGTGTCATTAACTACGTGGAAAAGGCAGTGAAGAAACTGACTCTCCAAATGCCCTACCAGCTCTTCATAGGCGGCGAGTTTGTGG	aldehyde dehydrogenase 1 family, member L1
Amigo1	NM_001004293.2		CAGCTGCAGAAACTCTACTTAAGCCAGAATCAGATCTCTCGCTTTCCTGTGGAACTGATCAAGGATGGGAACAAATTACCCAAACTGATGCTCTTGGATC	adhesion molecule with Ig like domain 1
Amph	NM_175007.1		TATGGACGACAAGCACTGATTTGGTACAACCAGCTTCTGGGGGTTCATTTAATGATTTCACCCAGGCCCAGGACACTTCATTATTCACCATGCAGACAGA	amphiphysin
Ang	NM_007447.2	Ang1, Rnase5a	AGTACCGAGCCTCTGCAGGGTTCAGACATGTTGTTATTGCCTGTGAGAATGGCTTGCCGGTCCACTTCGATGAGTCATTTTTCAGTCTATAGTCAGCAGG	angiogenin, ribonuclease, RNase A family, 5
Angpt2	NM_007426.3	Ang2, Ang-2	GAAGAATGTTCCGTGGGAGTTCAGCAGTAAATAACTGGAAAACAGAACACTTAGATGGTGCAGATAAATCTTGGGACCACATTCCTCTAAGCACGGTTTC	angiopoietin 2
Ap1s1	NM_007457.2	AP19	AGCCATCCCTCGCCCTCCATGTGCCCTGTATGGCTGTAAATATATAAATACGTCAGGTTAAAGGGAAAAGGTTTCCAGGGCTCTTTTCTCTCCTCTGCCC	adaptor protein complex AP-1, sigma 1
Ap2a2	NM_007459.3	alpha-C adaptin, L25, 2410074K14Rik, alpha-adaptin C, Adtab	CAACATTGAGTGTATATCTGATTTCACAGAGGCACCTGTCCTCAACATCCAGTTCAGGTATGGTGGGACCTTCCAGAATGTGTCTGTTAAGCTTCCCATC	adaptor-related protein complex 2, alpha 2 subunit
Ap2b1	NM_001035854.2	1300012O03Rik	CATGCAGGTAACAAGAGTGAAAGCAGAGCTGACATTTGCCAGGCTTTCCTGGAGCAGGCCAGTGAGTGTAGACGTGTGTAAAGATGTCGCCAGTTCTCAC	adaptor-related protein complex 2, beta 1 subunit
Ap3m2	NM_029505.3	AP-3B, 5830445E16Rik	CTGTGACACTGCATTTCATCACTTTTAACACAGTTGCCGTGGGGAAAGACCGGCCTGTGATGTTTGGTTTCAGTCACCTAAACCCAATGGAAGATGTCTC	adaptor-related protein complex 3, mu 2 subunit
Ap3s1	NM_009681.5	[s]3A	AGCCCGTGCTGTATCAGCTGTAAAGAATATGAATCTTCCTGAGATCCCAAGAAATATTAACATTGGTGACATCAGTATAAAAGTGCCAAACCTGCCCTCT	adaptor-related protein complex 3, sigma 1 subunit
Ap4s1	NM_021710.3		CTACGAGCATGTGGACATTAATAAACGTGCGCTTCTGGAGACTGAGGTCAGCAAGAGTTGCCTGTCTCGGTCCAGCGAACAATGCTCATTCATTGAATAC	adaptor-related protein complex AP-4, sigma 1
Apaf1	NM_009684.2	6230400I06Rik, Apaf1l	TGACGTGTGAAGCGGTAACACATACTTCCCCTTTTACCTGTACATCACCCATGCTGTTCTCTCCACGACTTTCAAGAGTCGCAGAAACCCTTCCCCAAAA	apoptotic peptidase activating factor 1
Apc	NM_007462.3	Min, CC1	CCATGGGGTCATTCCCAAGAAGAACATTTGTAAATGGAAGCAGAGAGAGTACTGGGTATCTAGAAGAGCTTGAAAAAGAAAGATCATTACTCCTTGCTGA	adenomatosis polyposis coli
Apoe	NM_001305844.1		CCTGCAGGCGGAGATCTTCCAGGCCCGCCTCAAGGGCTGGTTCGAGCCAATAGTGGAAGACATGCATCGCCAGTGGGCAAACCTGATGGAGAAGATACAG	apolipoprotein E
App	NM_007471.2	betaAPP, Adap, protease nexin II, appican, Cvap, Abeta, E030013M08Rik	GTGAGCGACGCCCTTCTCGTGCCCGACAAGTGCAAGTTCCTACACCAGGAGCGGATGGATGTTTGTGAGACCCATCTTCACTGGCACACCGTCGCCAAAG	amyloid beta (A4) precursor protein
Aqp4	NM_009700.2	aquaporin-4	CAAAGGAGTCTGGACTCAGGCTTTCTGGAAGGCAGTCTCAGCAGAATTTCTGGCCACGCTTATCTTTGTTTTGCTCGGTGTGGGATCCACCATAAACTGG	aquaporin 4
Arc	NM_018790.2	Arc3.1, arg 3.1	TGCAGTCTGAGTAGGCCTTGTTGCGGTTCCTCCATCTGCCTGGTCTATTGGTGTTCTGAGACCAATTCCACTGATGTTCTGACAGATCCTCCACCCTGTG	activity regulated cytoskeletal-associated protein
Arhgap44	NM_001099288.1	AU040829	GGACCAGCTTTCTGCTGACATGTACAGTTTTGTGGCCAAAGAAATTGACTATGCAAACTACTTTCAAACGCTAATAGAAGTGCAAGCTGAGTACCACAGG	Rho GTPase activating protein 44
Arhgef10	NM_001037736.1	6430549H08Rik	GGCTCCTTCATCAGGACCAGGTCCTTGGTCTCTCAAGATCACAGGTGTTATTTTGAAGAAGAGCAGAATTTGTTCATTGACGTGGACTGCAAGCACCCGG	Rho guanine nucleotide exchange factor (GEF) 10
Arrb2	NM_145429.4	beta-arrestin2, beta arr2, beta-arrestin-2	TAATGTCAACGTCCATGTCACCAACAATTCTGCCAAGACCGTCAAGAAGATCAGAGTGTCTGTGAGACAGTACGCCGACATTTGCCTCTTCAGCACCGCG	arrestin, beta 2
Arsa	NM_009713.4	As-2, As2, AS-A, ASA	TTCACCAGAGGGACAGGGACAAGTGTGTAGTTTGTATCTGGTAATGTAATAACACCAGCTGAGACTTGAGACGTGCTAATTCATCTAGTCCTTGTGGTAA	arylsulfatase A
Atcay	NM_178662.3	3322401A10Rik, ji, BNIP-H	TCATTCCAAGGGAAGAAGTTGTATCCACTTTCCTATCCTCTGCCCAGACCAGACTCAGCCTCTGTGTCATCAAGTAGGAGACATTTGGTGTCTGAGAAGA	ataxia, cerebellar, Cayman type
Atf4	NM_009716.2	TAXREB67, CREB2, Atf-4, C/ATF	CAAGGAGGATGCCTTTTCCGGGACAGATTGGATGTTGGAGAAAATGGATCTGAAAGAGTTTGACTTCGATGCTCTGTTTCGAATGGATGACCTGGAAACC	activating transcription factor 4
Atf6	NM_001081304.1	9130025P16Rik, Atf6alpha, ESTM49	TCACTCCACCTGTTACTAGATAATTTTGTGCCCTGGGCTGATGGTACTGTGATGTTGGGAAGTGTTGCTAGAGGCTGGCAGTGTGGTCTTTCCTGTGTTT	activating transcription factor 6
Atg5	NM_053069.5	Apg5l, 3110067M24Rik, 2010107M05Rik, Paddy	CAGTTTTGGGCCATCAACCGGAAACTCATGGAATATCCTCCAGAAGAAAATGGATTTCGTTATATCCCCTTTAGAATATATCAGACCACGACGGAGCGGC	autophagy related 5
Atm	NM_007499.2	C030026E19Rik	TTCCTCAAAGTGAAAGTCATGACATTTGGATAAAGACACTGACGTGTGCCTTTCTGGACAGTGGAGGCATAAACAGTGAAATTCTCCAGTTATTAAAGCC	ataxia telangiectasia mutated
Atp13a2	NM_029097.2	1110012E06Rik	GGTGACTCGGACAGGGTTCTGCACAGCCAAAGGGGGCCTGGTGAGCTCCATCCTGCACCCAAGGCCCATCAGCTTCAAGTTCTACAAACACAGCATGAAG	ATPase type 13A2
Atp2b3	NM_177236.3	6430519O13Rik, Pmca3	AAAGCAGGATTGGTGATGTCTGCTATCACTGTCATCATTCTGGTCCTCTACTTTGTGATTGAGACCTTTGTCGTGGATGGCCGGGTATGGCTGGCAGAGT	ATPase, Ca++ transporting, plasma membrane 3
Atp6v0c	NM_009729.3	PL16, Atp6c2, Atpl, H(+)-ATPase (mvp), Atp6l, Atpl-rs1, proteolipid	GCCTCTACGGTCTCATCGTGGCCCTAATCCTCTCCACAAAGTAGTCCTTTTCCACCATCAGTCACAGGATAGGATGTAAAGATCACCCCTCCTCATTCCA	ATPase, H+ transporting, lysosomal V0 subunit C
Atp6v0d1	NM_013477.3	Atp6d, Ac39, lysosomal 38kDa, Vma6, P39	GGACCTTGATGAGATGAACATCGAGATAATCCGAAATACGCTTTACAAGGCCTACTTGGAGTCCTTCTACAAGTTCTGTACTCTGTTGGGTGGGACCACA	ATPase, H+ transporting, lysosomal V0 subunit D1
Atp6v0e	NM_025272.2	M9.2, Atp6k, lysosomal 9kDa	GGCTTTGAATATGGCTCTTGCCAGCTCACAACATGAGAGTCAGCGATGTGTTTAAGAATTGCTGCGAGACAAACAAGACTCGGCGGGACAGTCAGGAGTG	ATPase, H+ transporting, lysosomal V0 subunit E
Atp6v0e2	NM_133764.3	0610006O14Rik	TTTAACTCTGTCTCCACCGTGTTGAAATATTGGGTCAGGGTCACAGGCCTCCTCCAGCTCTGAAGTGAATGATATCCATTTAGTCTCTGACACTTGTAGA	ATPase, H+ transporting, lysosomal V0 subunit E2
Atp6v1a	NM_007508.5	lysosomal 70kDa, VPP2, VA68, Atp6a1	AGTCAATGTGTCTGCTCTCAGCAGAGATATCAAATGGGAGTTTATACCCAGCAAAAACCTACGGGTTGGTAGTCATATCACTGGTGGAGACATTTATGGG	ATPase, H+ transporting, lysosomal V1 subunit A
Atp6v1d	NM_023721.2	Atp6m, VATD, lysosomal 34kDa, Vma8, 1110004P10Rik	GGGACTTCAGCACCACAGTTATCCAAAATGTAAATAAAGCCCAAGTGAAGATCAGAGCAAAGAAAGACAATGTAGCAGGTGTTACCTTGCCAGTGTTTGA	ATPase, H+ transporting, lysosomal V1 subunit D
Atp6v1e1	NM_007510.2	E2, Atp6v1e, Atp6e, H(+)-ATPase E-like protein, lysosomal 31kDa, H+ ATPase subunit E, 2410029D23Rik, Atp6e2, D6Ertd385e	GAGTGAGTTGTGCATGCTGTCCCTGCTCTTTGGGCATAAAGTGCATGTGGGACTCACATTCCTCCAGGAACACTACCTTCGCTGTTACTGTTTAGGTCTA	ATPase, H+ transporting, lysosomal V1 subunit E1
Atp6v1g2	NM_023179.3	1500002D01Rik, lysosomal 13kDa, NG38, VAG2, Atp6g2	GAATGACAGCAACAACGCTCACTTTGTAAGGTGGCTGCTGTGAATTATCTGTGAGAATTCAGCATAGTTCCAGATGACGGAGTGCCTGTATCATGACCGC	ATPase, H+ transporting, lysosomal V1 subunit G2
Atp6v1h	XM_006495434.2	0710001F19Rik	TGGAAAAACTTGGTGAGAGTGTCCAGGACCTTAGCTCATTTGATGAATACAGTTCAGAACTTAAATCTGGAAGATTGGAATGGAGCCCTGTACACAAGTC	ATPase, H+ transporting, lysosomal V1 subunit H
Atp7a	NM_001109757.2	MNK, br, Menkes protein	TACAGAGTTAGTATTGCAAGTGAAGTTGAAAGTACCGCCAGCTCTCCCTCCAGCTCATCTCTTCAGAAGATGCCTTTGAACATAGTTAGCCAGCCTCTGA	ATPase, Cu++ transporting, alpha polypeptide
Atp8a2	NM_015803.2	Ib, wl, agil	GAGGCACCGGCCCGCATAATTTACCTCAACCAATCTCATCTCAACAAATTCTGCGACAACCGGATCAGTACGGCCAAGTACAGCGTGTTGACATTTCTAC	ATPase, aminophospholipid transporter-like, class I, type 8A, member 2
Atrn	NM_009730.2	Mgca	TAAGGATCAGTATGCAGTGGTTGGACACTCAGCACACATTGTTACACTGGCATCTGGCCGTGTGGTCATGTTGGTCATCTTCGGTCATTGCCCACTCTAT	attractin
Atxn2	NM_009125.2	ATX2, Sca2, 9630045M23Rik	CCGCCCGCTTACTCCACTCAGTACGTTGCCTACAGCCCTCAGCAGTTTCCCAATCAGCCTTTGGTCCAGCATGTGCCGCATTATCAGTCTCAGCATCCTC	ataxin 2
Atxn3	NM_001167914.1	MJD1, Mjd, Sca3, 2210008M02Rik, Atx3, ataxin-3	CTGGAGCGCGTCTTAGAAGCAGCTGATGGGTCGGGCATATTTGATGAAGATGAGGATGATTTACAGAGGGCTCTAGCCATAAGTCGCCAGGAAATCGACA	ataxin 3
Atxn7	NM_139227.4	Sca7, ataxin-7, A430107N12Rik	GTGAGCTGCATCCTGAGAGCCTCCTAGAGGATACCTGGCTTTAGAGTTTTATAGCGCTGTTGAGGAATAGTACACTGAGATGTTTGTTGGTCAGTGCGTC	ataxin 7
Avp	NM_009732.2	Vp, Vsp	CGCCAGGATGCTCAACACTACGCTCTCCGCTTGTTTCCTGAGCCTGCTGGCCTTCTCCTCCGCCTGCTACTTCCAGAACTGCCCAAGAGGCGGCAAGAGG	arginine vasopressin
Axin2	NM_015732.4	Conductin, Axil	ACCGCGAGTGTGAGATCCACGGAAACAGCTGAAAACGGATTCAGGTCCTTCAAGAGAAGCGACCCAGTCAATCCTTATCACGTAGGTTCCGGCTATGTCT	axin 2
B4galt6	NM_019737.2		CACCTGATTCCGATGCTCCAGAAACAGCGGCTGGAATTTGCCTTTTATGTCATCGAACAGACCGGCACACAACCATTCAATCGTGCGATGCTCTTTAATG	UDP-Gal:betaGlcNAc beta 1,4-galactosyltransferase, polypeptide 6
Bace1	NM_011792.4		CTTTATGGAATACTGAGTGGGTTCATTCCTCTCTTGCCCTCTCCAATGGCCCCTCTATTTATCTGGCTAAGGAAACACCACGCATTGGCTAGTATTAAAC	beta-site APP cleaving enzyme 1
Bad	NM_007522.3	Bbc2	TTCGAGGCCTTAGGAAAAAAAAAGAGGATCGCTGTGTCCCTTTAACAGGGAGAAGAGCTGACGTACAGCTTGAGTCCCTTCCGGTGCGTGCAATAGCCAC	BCL2-associated agonist of cell death
Bax	NM_007527.3		CATAAATTATGACATTTTCCTGGGATGAATGGGGGAAGGGGAAAGGCATTTTTCTTACTTTTGTAATTATTGGGAGGGGTGGGAATGGTGGCCTGGGGAG	BCL2-associated X protein
Bcas1	NM_029815.2	NABC1, 9030223A09Rik, 2210416M21Rik	GGTGGTCGATACCACAGAGAACAGCAGCTCCATCATGAGCTTCTTCAAGACACTGGTTTCACCTAACAAGACTGAAACAAAGAAGGACCCAGAAGACACG	breast carcinoma amplified sequence 1
Bcas2	NM_026602.3	C76366, 6430539P16Rik	GCTCCGCAGACTCAGCGGGGACTTTCTCGGAGCGACTGTGGTGGTTACATGGTTAGAGACCATGGACTATGTAAACTGTTGTATTGCTTCTGTGTGAGTG	breast carcinoma amplified sequence 2
Bche	NM_009738.3	C730038G20Rik	GCATACCAAGGTAACACAGACCCACTTCCTCCTATGGATTCTTCTGCTCTGCATGCCTTTTGGGAAGTCACACACTGAAGAAGACTTCATAATTACAACC	butyrylcholinesterase
Bcl2	NM_009741.3	Bcl-2, D830018M01Rik, C430015F12Rik	GGCCTTCTTTGAGTTCGGTGGGGTCATGTGTGTGGAGAGCGTCAACAGGGAGATGTCACCCCTGGTGGACAACATCGCCCTGTGGATGACTGAGTACCTG	B cell leukemia/lymphoma 2
Bcl2l1	NM_009743.4	Bcl-XL, BclX, Bcl-Xs, bcl-x, Bcl(X)L	GAGCAACCGGGAGCTGGTGGTCGACTTTCTCTCCTACAAGCTTTCCCAGAAAGGATACAGCTGGAGTCAGTTTAGTGATGTCGAAGAGAATAGGACTGAG	BCL2-like 1
Bdnf	NM_007540.4		AGTCCCGTCTGTACTTTACCCTTTGGGGTTAGAAGTCAAGTTGGAAGCCTGAATGAATGGACCCAATGAGAACTAGTGTTAAGCCCATTTCCCTAGTCAG	brain derived neurotrophic factor
Becn1	NM_019584.3	Atg6	TCTGGAGTCTCTGACAGACAAATCTAAGGAGTTGCCGTTATACTGTTCTGGGGGTTTGCGGTTTTTCTGGGACAACAAGTTTGACCATGCAATGGTAGCT	beclin 1, autophagy related
Bid	NM_007544.3	2700049M22Rik	AATCATGCACACGACTTATCTGTGTGGTGTCAGTTACACTCAGGCTCTTGCTACGGAATGCAAAGAACAACTCACATACCAGTGTCAAACAGAATGCACA	BH3 interacting domain death agonist
Bnip3	NM_009760.4	Nip3	TGTGGCCTTATAATCCTATTACATAGCAGAAAATTAAAGGGTGCGTGCGGGTTATCTGTAAAGGCCTCTAACTTTGTGAACTGAGTAGCAAGTAGAAGCT	BCL2/adenovirus E1B interacting protein 3
Brms1l	NM_001037756.2	0710008O11Rik, BRMS1, D12Ertd407e	TGCTGCCTGTGTTTCTTCTGAGCTTTTAGAGGGGCAGGTATCCTGCCTGGTGTTTATGATGCGCAGTGCCAGAGTGACAAGTGGCTGGCAGTATTGTCGT	breast cancer metastasis-suppressor 1-like
C1qa	NM_007572.2	C1q	CAGTGCCCGGCTTCTATTACTTCAACTTCCAAGTGATCTCCAAGTGGGACCTTTGTCTGTTTATCAAGTCTTCCTCCGGGGGCCAGCCCAGGGATTCCCT	complement component 1, q subcomponent, alpha polypeptide
C1qb	NM_009777.2		GTGCCAACAGCATCTTCACTGGCTTTCTGCTTTTCCCTGACATGGATGCGTAATCACGGGGTCAAATTACACCTATCCAACACCATCTTCCTGCCTCCCT	complement component 1, q subcomponent, beta polypeptide
C1qc	NM_007574.2	C1qg	CAGAGGGGCGATGAGGTGTGGCTATCAGTCAATGACTACAATGGCATGGTGGGCATAGAGGGCTCCAACAGCGTCTTCTCTGGTTTCCTACTGTTTCCCG	complement component 1, q subcomponent, C chain
C3	XM_011246258.1	acylation stimulating protein, Plp, complement factor 3	TGGGTGGAGCACTGGCCTGAGGCAGAAGAATGCCAGGATCAGAAGTACCAGAAACAGTGCGAAGAACTTGGGGCATTCACAGAATCTATGGTGGTTTATG	complement component 3
C4a	NM_011413.2	Slp	CTGGACATGAAGAACACCACATGCCAGGACCTTCAGATAGAAGTGAAGGTCACAGACGCTGTGGAATATGCATGGAGCGCCTACGAAGACTATGAAGACG	complement component 4A (Rodgers blood group)
C6	NM_016704.2		CTGATTGACAAGAGTGAAGCCTGTTTCTGTGACCACTACCCATGGACTCACTGGTCCAGCTGTTCTAAGTCCTGCAATTCTGGAACCCAGAGCAGACAGA	complement component 6
Cab39	NM_133781.4	39kDa, MO25alpha	TAGAATGGTGTCTGTCTGTCTTAGTGACACACGGATCACAACTAACAACTTAAAATCAGAGTTTGCCCGATCCAATTCAGCATGGCTGTAGCTGACTAAA	calcium binding protein 39
Cacna1a	NM_007578.3	nmf352, smrl, SCA6, alpha1A, Cacnl1a4, Ccha1a	AGCATCAAAAGTGCCAAGCTGGAGAACTCGACTTTTTTTCACAAGAAGGAGAGAAGAATGCGTTTCTACATCCGCCGCATGGTCAAAACTCAGGCCTTCT	calcium channel, voltage-dependent, P/Q type, alpha 1A subunit
Cacna1b	NM_001042528.1	alpha(1B), Cav2.2, Cchn1a	ACAAACAGTCGTTCCAGTATAAGACATGGACATTCGTGGTCTCTCCACCCTTTGAGTACTTCATCATGGCTATGATAGCCCTCAACACAGTGGTGCTGAT	calcium channel, voltage-dependent, N type, alpha 1B subunit
Cacna1c	NM_001159535.1	L-type Cav1.2, Cav1.2, (alpha)1 subunit, Cchl1a1, D930026N18Rik	AAGGCCATGGTGCCTCTGCTGCACATTGCCCTTCTTGTGCTCTTCGTCATCATCATTTATGCTATTATCGGCCTGGAGCTCTTCATGGGAAAGATGCACA	calcium channel, voltage-dependent, L type, alpha 1C subunit
Cacna1d	NM_028981.2	Cchl1a2, Cav1.3alpha1, 8430418G19Rik, Cchl1a, C79217, D-LTCC, Cacnl1a2	ACAACTTTTGGAGCCTTCTTGCACAAAGGGGCTTTCTGCAGGAACTACTTCAATTTGCTGGACATGCTGGTTGTTGGGGTGTCGCTGGTGTCCTTTGGGA	calcium channel, voltage-dependent, L type, alpha 1D subunit
Cacna1f	NM_019582.2	Cav1.4, Sfc17	AATGCTAGCCAGCCTTCCAGGAAATCGATGTGACCCTGAGTCTGACTTTGGCCCAGGCGAGGAATTTACCTGTGGTAGCAGTTTTGCCATCGTCTACTTC	calcium channel, voltage-dependent, alpha 1F subunit
Cacna1s	NM_014193.2	sj, Cav1.1, mdg, fmd, muscle dysgenesis, DHPR alpha1s, Cchl1a3	GCTTTCACCATCATCTTCACCCTGGAGATGGTCCTCAAGCTCATAGCTTTCAAGCCCAGGGGCTATTTTGGAGATCCTTGGAATGTGTTTGACTTCCTAA	calcium channel, voltage-dependent, L type, alpha 1S subunit
Cacnb2	NM_023116.3	Cchb2, Cavbeta2	AGGGAATTCATCATCCAGTTTGGGTGACATAGTGCCCAGTTCCAGAAAATCGACACCGCCGTCATCTGCTATAGACATAGATGCTACTGGCTTAGATGCA	calcium channel, voltage-dependent, beta 2 subunit
Cacnb4	NM_146123.2	3110038O15Rik, Cchb4	AAATCTCCCAACAAACAGCTCGATCTGTGTTTACGCAGGGGCCTTTCTTGCCCTGCCTGCATACTACTACATACACTTCATGGAAATCAGTGTGGATTCC	calcium channel, voltage-dependent, beta 4 subunit
Cadm3	NM_053199.3	Necl1, Necl-1, Tsll1, Igsf4b, SynCAM3, BIgR	GGGCTCCTTGTCTCCCAGCACCCGCTTTTGGGGAAACAACTTTTCCTCTTCGAGCTGAACCACTCTGTCCATATTACACAGAAGCCATATTTGTACCAGG	cell adhesion molecule 3
Cadps	NM_001042617.1	CAPS1	GGATCAGGTACATCAGAAGATTTGTTCTGGAAACTTGATGCCCTTCAGACTTTCATCCGTGACCTACACTGGCCTGAGGAAGAGTTTGGAAAACACTTAG	Ca2+-dependent secretion activator
Calb1	NM_009788.4	Calb-1, CB, Brain-2, Calb, calbindin-D (28k), calbindin, CalbindinD28K	ATGGAAAAATAGGAATTGTAGAGTTGGCTCACGTCTTACCCACAGAAGAGAATTTCTTGCTGCTCTTTCGATGCCAGCAACTGAAGTCCTGCGAGGAATT	calbindin 1
Calb2	NM_007586.1	CR, calretinin	TCCAGGTTCTGCCCACCAGCTTGCTTAATGATCTAGCTGTCTTCTCAGAGCTACTGTGGAGGGTGACTGCCCTCTCCTTGTGTTCTTGACGTGTGTGTTC	calbindin 2
Calm1	NM_009790.4		GGTCAGCATACACAGAGACACGCAACATCCAGTGCAAGCTGGATTTCCCACCAGGTTCTCTAGCCACAACTCCTGAAACCAGACAGACTCGGAGTTCTTT	calmodulin 1
Calm4	NM_020036.4	2310037J09Rik, Scarf, DD112	GCTGTGTTCAATGTCCTTGACCAGAATGGTGATGGCTACATCACTGTGGATGAGCTCAAGGAAAGCTTGTCCAAGTTAGGCGAGTCCCTTTCCCAGGAGG	calmodulin 4
Camk2b	NM_001174053.1	CaMK II	TAGGGTGTTTGTCCACTCAGCTTGGAGCCTGGGTGTTCGAGACTTGGTTAAATGTTGCAGAATGTGGTAAAGAGGGGCCAGAAGTTGGGTTCTAGACTTC	calcium/calmodulin-dependent protein kinase II, beta
Camk2d	NM_001025439.1	CaMK II, 2810011D23Rik, 8030469K03Rik	CAGGCAGGAGACTGTAGACTGCTTGAAGAAATTTAATGCTAGACGGAAACTGAAGGGCGCCATCTTGACAACTATGCTGGCTACGAGAAATTTTTCAGCA	calcium/calmodulin-dependent protein kinase II, delta
Camk2g	NM_001039138.1	Camkg, 5930429P18Rik, CaMK II, Ca2+/calmodulin-dependent protein kinase II	TTCCTGTTGGTTTTCCTGACATAACAAGGAGAGATCCAGAAGTCGTTGGCCAGGGCTCCTTTTGCCACTTTTGGCAGTTGTTTGTGTGCTGATCTGGACC	calcium/calmodulin-dependent protein kinase II gamma
Camk4	NM_009793.3	A430110E23Rik, CaMKIV, Ca2+/calmodulin-dependent protein kinase type IV/Gr, D18Bwg0362e, CaMKIV/Gr	GTTTCTCCAGGCTGTTAGAGTGTCAGCACTTCAGCAGGTCAAGCACAAACCTCTGACAGCTTTTGGGGAAGGAGACAGTGTGGTGCTTTGAGCATTTTGT	calcium/calmodulin-dependent protein kinase IV
Car2	NM_009801.4	Lvtw-5, Car-2, CA II, Ltw-5, CAII	TGCCCAGCATGACCCTGCCCTACAGCCTCTGCTCATATCTTATGATAAAGCTGCGTCCAAGAGCATTGTCAACAACGGCCACTCCTTTAACGTTGAGTTT	carbonic anhydrase 2
Casp1	NM_009807.2	interleukin 1 beta-converting enzyme, ICE, Il1bc, Caspase-1	GACAATAAATGGATTGTTGGATGAACTTTTAGAGAAGAGAGTGCTGAATCAGGAAGAAATGGATAAAATAAAACTTGCAAACATTACTGCTATGGACAAG	caspase 1
Casp3	NM_009810.2	CPP32, Caspase-3, mldy, Apopain, Yama, AC-3, CC3, A830040C14Rik	GAGGCTGACTTCCTGTATGCTTACTCTACAGCACCTGGTTACTATTCCTGGAGAAATTCAAAGGACGGGTCGTGGTTCATCCAGTCCCTTTGCAGCATGC	caspase 3
Casp6	NM_009811.3	Mch2, mCASP-6	CAAGCCACATAGATGCCGATTGCTTCATCTGTGTCTTCCTGAGCCATGGGGAAGGCAACCACGTTTACGCATACGACGCCAAAATTGAAATTCAGACGTT	caspase 6
Casp7	NM_007611.2	ICE-IAP3, caspase-7, Mch3, CMH-1	TGGTTGTTCTCAGTGGCTTAGGGCAGATTTTTAAGCCGACCTTCCCAGGTGGCTGAGAGAAGACGACAGTTAATATTCCAGTATATAGAACCCAATCCAG	caspase 7
Casp8	NM_009812.2	FLICE, MACH, Caspase-8, Mch5	TTTCATTCAGGCTTGCCAAGGAAGTAACTTCCAGAAAGGAGTGCCTGATGAGGCAGGCTTCGAGCAACAGAACCACACTTTAGAAGTGGATTCATCATCT	caspase 8
Casp9	NM_015733.4	ICE-LAP6, Caspase-9, Mch6	ATAACTGTCCTGCTAAGATAGGATTTTGAACTGGGGCAGGCTGCTCTTTCCCTTTGGCGATGCAAACATGCTCCTAGCAGCTTTCAGGTTGTAGGGCAAT	caspase 9
Cast	NM_009817.1		ATTTCTGAAGTAGTTTCTCAGACACCTGCTCCAAGCACCCATGCAGCAGCTCCACTGCCTGGCACTGAGCAGAAAGACAAAGAACTTGATGATGCCTTGG	calpastatin
Cck	NM_031161.2		GGACTACATGGGCTGGATGGATTTTGGCCGGCGCAGTGCCGAGGACTACGAATACCCATCGTAGTGGGCCAGCGTCTTGGCCCTGCTTGGAGGAGGTGGA	cholecystokinin
Ccl12	NM_011331.2	MCP-5, Scya12	CAGAAGATTCACGTCCGGAAGCTGAAGAGCTACAGGAGAATCACAAGCAGCCAGTGTCCCCGGGAAGCTGTGATCTTCAGGACCATACTGGATAAGGAGA	chemokine (C-C motif) ligand 12
Ccl5	NM_013653.1	Scya5, RANTES, TCP228, MuRantes, SISd	CCTCGTGCCCACGTCAAGGAGTATTTCTACACCAGCAGCAAGTGCTCCAATCTTGCAGTCGTGTTTGTCACTCGAAGGAACCGCCAAGTGTGTGCCAACC	chemokine (C-C motif) ligand 5
Ccnd1	NM_007631.1	Cyl-1, bcl-1, PRAD1, cD1, CycD1	GGAGGGGTTCTAATGGAATGGATGGGGATGTCCACACACGCATTCAGATGGCTGTACAACAGGTTGTAGGGCTGGTAGTATGAGGTGCTTGGGAAGTTTT	cyclin D1
Ccnh	NM_023243.2	6330408H09Rik	GACTATGTGTCAAAGAAACCCAAACAGGAAGAGGAGGAATGGACTGATGACGACCTGGTAGATTCTCTCTAACCATAATAAATGACCGCAGCAGTACTTA	cyclin H
Ccr2	NM_009915.2	CKR2B, CKR2A, Cmkbr2, CCR2A, CKR2, CCR2B, CC-CKR-2	ATGAACTAACATAGACAGCTCAGGATTAACAGGGACTTGTGGTTTGTGGTCTGTGGGCTTATCCAAGCATGGTGATTTAGACTCTAAGGTCCGTCTGGAT	chemokine (C-C motif) receptor 2
Ccr5	NM_009917.5	Cmkbr5, CD195	GGAGCAGGGAGAACGAGTCTTTTATCAGGGCCGGGAAATATGCACAAAGAGACTTGAGGCAGGTGCCATGACCCATATGCAAAGGGACGGACACAGGGCC	chemokine (C-C motif) receptor 5
Ccs	XM_006531645.1	Ccsd, CCS	GTGCACAAGACCCTGAAAGGGGTGGCAGGTGTCCAGAATGTGGACGTTCAGTTGGAGAACCAGATGGTGTTGGTGCAGACGACTCTGCCCAGCCAGGAGG	copper chaperone for superoxide dismutase
Cd14	NM_009841.3		CTAGACGAGGAAAGTTGTTCCTGCAACTTCTCAGATCCGAAGCCAGATTGGTCCAGCGCTTTCAATTGTTTGGGGGCGGCAGATGTGGAATTGTACGGCG	CD14 antigen
Cd33	NM_001111058.1	gp67, Siglec-3	ATGACACAGGAATGTACTTCTTCAGAGTGGTCAGAGAACCTTTTGTGAGATATTCTTACAAAAAAAGCCAGCTGTCACTGCATGTGACCTCTCTATCACG	CD33 antigen
Cd34	NM_001111059.1		CTGATTATTCGCCTAATAATAGCAGCTTTGAGATGACATCACCCACCGAGCCATATGCTTACACATCATCTTCTGCTCCGAGTGCCATTAAGGGAGAAAT	CD34 antigen
Cd4	NM_013488.2	L3T4, Ly-4	AAGAGGTGTCCGTACAAAAGTCCACCAAAGACCTCAAGCTCCAGCTGAAGGAAACGCTCCCACTCACCCTCAAGATACCCCAGGTCTCGCTTCAGTTTGC	CD4 antigen
Cd40	NM_011611.2	p50, Bp50, Tnfrsf5, Cd40	GCTGCCCAAACCCGGTTACCTGATTTTGATCCCTGGGACTTCATGGTAAAAGGGAGAGAACCAAATCCAGAGGGTTGTCATTTGACCTCCATGTGTGCTC	CD40 antigen
Cd44	NM_009851.2	Pgp-1, HERMES, Ly-24	CATATTGCCTCTCCAGCAGTCCAATCCTTAGGCATTGCTTTCCAGCGGGGTGGGAGATCAGGTGTACTGGTTACATACTCTCTTTATAGACTCCCTTCTG	CD44 antigen
Cd68	NM_009853.1	macrosialin, Scard1, Lamp4, gp110	AGCCCGAGTACAGTCTACCTGGACTACATGGCGGTGGAATACAATGTGTCCTTCCCACAGGCAGCACAGTGGACATTCATGGCGCAGAATTCATCTCTTC	CD68 antigen
Cd8a	NM_001081110.2	Lyt-2, Ly-35, Ly-2, Ly-B	CCACCTTCGTTGTCTATATGGCTTCATCCCACAACAAGATAACGTGGGACGAGAAGCTGAATTCGTCGAAACTGTTTTCTGCCATGAGGGACACGAATAA	CD8 antigen, alpha chain
Cd9	NM_007657.3	Tspan29	CAGCTTTTGGAAAGTTTCCAGGTTAAGCCCTGCCCTGAAGCCATCAGTGAGGTCTTCAACAACAAGTTCCACATCATTGGAGCAGTGGGTATCGGCATCG	CD9 antigen
Cdc27	NM_145436.2	APC3	CCAAGGAACATAGCTTACCTTAAGCTTGGAGTCTCTCCTATAAGCAAATGCAGTGGGCCTGTTCGGACTCATACGGAGGAGTCAAATATCCCTCCATACA	cell division cycle 27
Cdc40	NM_027879.2	EHB3, 1200003H23Rik, PRP17	GGTAGACTTCTCACCAGACATGAGCTATGTGATTTCAGGAGATGGAAATGGGAAATTAAACATCTGGGACTGGAAGACCACAAAACTCTACAGTCGCTTT	cell division cycle 40
Cdk2	NM_016756.4	A630093N05Rik	TCCCTGGAGATTCTGAGATTGACCAACTCTTCCGGATCTTTCGGACTCTGGGGACCCCAGATGAGGTGGTTTGGCCAGGAGTTACTTCTATGCCTGATTA	cyclin-dependent kinase 2
Cdk5	NM_007668.3	Crk6	GGAAGGCACCTATGGAACTGTGTTCAAGGCTAAAAACCGGGAAACTCATGAGATTGTGGCTCTGAAGCGTGTCAGGCTGGATGATGACGATGAGGGTGTG	cyclin-dependent kinase 5
Cdk5r1	NM_009871.2	D11Bwg0379e, p35, p25	TTTTGAGAAGGTGCATATTTCAGAAGTGGTCGGCAACTGAGGAAAGAGCTTCCTTGGTTCCATTGTGAAGCCCGTGTCCTCTCTGCTTGCGCTGGCTCTC	cyclin-dependent kinase 5, regulatory subunit 1 (p35)
Cdk5rap3	NM_030248.1	MST016, 1810007E24Rik, IC53, OK/SW-cl.114, HSF-27, C53	GAGATTGCCCAGCTGCTCTCTGGATCCTACATTCATTACTTCCACTGCCTAAGAATAGTGGACCTTCTTAAAGGCACCGAGGCGTCCACCAAAAATATTT	CDK5 regulatory subunit associated protein 3
Cdk7	NM_009874.3	CRK4 PK (CDC2-related-kinase-4 protein kinase), Crk4, Cdkn7	GCAGCCAGTGCCTAATTACTGAGTCCTCTCCCACTGCACATGAACTTTCTGTATGGAACCTTTGGGTGAGCAAAACCTCACTCCTATTCTGCATTCTCCT	cyclin-dependent kinase 7
Cdkn1a	NM_007669.4	CDKI, SDI1, p21Cip1, CIP1, p21<WAF1/CIP1>, CAP20, Cdkn1, Waf1, mda6, P21, p21WAF	AATACCGTGGGTGTCAAAGCACTTAGTGGGTCTGACTCCAGCCCCAAACATCCCTGTTTCTGTAACATCCTGGTCTGGACTGTCTACCCTTAGCCCGCAC	cyclin-dependent kinase inhibitor 1A (P21)
Cds1	NM_173370.3	4833409J18Rik, phosphatidate cytidylyltransferase	TCAGAGTAGCAGTCATCTGCCAAGTGTTAACGCCCTGGTGTTAAGGAGTTTCAAAATCAGAAGCTAGAGGCTGGTGCTTAGACCACTGTTGATTTGTTGA	CDP-diacylglycerol synthase 1
Cers1	NM_138647.3	Lass1, to, CerS1, Uog-1	GGCCTGTTGGAGCTACTGCGCTTACCTGCTCCTGGGCACCAGTTATCCTTTCTTCCATGACCCGCCCTCTGTCTTCTATGACTGGAGGTCAGGCATGGCA	ceramide synthase 1	Gdf1 (NM_001163282)
Cers2	NM_029789.1	CerS2, Lass2, Trh3, 0610013I17Rik	AAAGGAGGCTTGGCCACATCCACATCCTGTTGAGAGACATAGTCTCATTTCCCTCTCTACCTTCTAAGCTACCCTTCTTGCTAATCCTTCTTCAGCTCTG	ceramide synthase 2
Cers4	NM_026058.4	Trh1, CerS4, 2900019C14Rik, Lass4	CCTCAAGGTAGGAAGAAGACTGATGATCTGTTTCCCTTCTGTTCCTCTCCCTTTATCCTTTTGAGCAGCTTGACAGAACCTGGGGGAGCAGTGGACTCTG	ceramide synthase 4
Cers6	NM_172856.3	4732462C07Rik, CerS6, Lass6, similar to TRH1, T1L	CAAAAGGAAGGACTTCGGCATTATGTTCCTGCACCACCTTGCAACAATTTTCTTAATAACCTTTTCATATGTCAACAACATGGCCCGAGTAGGAACCCTG	ceramide synthase 6
Chat	NM_009891.2	B230380D24Rik	TTGGGTCTCTGAATACTGGCTGAATGACATGTATCTAAACAACCGCCTGGCCCTGCCAGTCAACTCTAGCCCTGCTGTGATCTTTGCTCGGCAGCACTTC	choline acetyltransferase
Chd4	NM_145979.2	Mi-2beta, 9530019N15Rik, D6Ertd380e	ACGACGATTTAGATGTAGAGTCTGACTTCGACGATGCCAGTATCAACAGCTATTCTGTTTCGGATGGTTCCACCAGCCGCAGTAGTCGGAGCCGTAAGAA	chromodomain helicase DNA binding protein 4
Chl1	NM_007697.2	LICAM2, CALL, A530023M13Rik, close homolog of L1	TGTGCTTGAACTATACTGCGAAAGCCAGTGTGACTCACATTTGAAACACAGTTTGAAGTTGTCCTGGAGTAAAGATGGAGAAGCTTTTGAGATGAATGGC	cell adhesion molecule L1-like
Chmp2b	NM_026879.2	1190006E07Rik, chromatin modifying protein 2B	AAGACCATGAGTGAACAGTTATTTCCTGACCCATGGCTACTTTGAATCCTTTGCCAAAGAGTGCCAATGATGCAAAAAACAATGGGAGCAGTTTGGCTCT	charged multivesicular body protein 2B
Chrm5	NM_205783.2	muscarinic acetylcholine receptor 5, M5R	AAGTGTGTTGCCTATAAGTTCCGATTGGTGGTAAAAGCTGACGGGACCCAGGAGACAAACAATGGCTGTCGTAAGGTGAAAATCATGCCCTGTTCCTTCC	cholinergic receptor, muscarinic 5
Chrna7	NM_007390.3	alpha7, alpha7 nicotinic receptor, Acra7, alpha7-nAChR	GGAGTGAAAAATGTTCGTTTTCCAGATGGCCAGATTTGGAAACCAGACATTCTCCTCTATAACAGTGCAGATGAACGCTTTGATGCCACATTCCACACCA	cholinergic receptor, nicotinic, alpha polypeptide 7
Chrnb2	NM_009602.4	[b]2-nAchR, Acrb-2, Acrb2, C030030P04Rik	AGGAAACCATCTATCTTTAAATTTGAGGGCCAGGGATCAACGGAATCCACTTGTACGTGATGCCAATTTATCCTGAGCAACACTTCTAGCCCACAAAGCT	cholinergic receptor, nicotinic, beta polypeptide 2 (neuronal)
Cldn15	NM_021719.4	2210009B08Rik	TGCATGAATAAATGTATATTGTGATTGTTCAGGGGGCACCAGGGGTCATGGAGTCACAGCCACATAAGGGAGTCCTTTTCAAACCACAGACTGTCAAGTC	claudin 15
Cldn5	NM_013805.4	Tmvcf	CCCTGCTCAGAACAGACTACAGGCACTTTTAAGAACTTGACCGACCTTTTCTTCTATGCGCAGTTGGCCACGACGTGGGTGGAACGCTCAGATTTCATCG	claudin 5
Cln3	NM_001146311.1	battenin	CCTCGGTTGGATAGTCGGAGTGTCCTTTGGAAGAATGCAGTGGGTTTCTGGATCTTGGGTCTTTGCAACAATTTCTCATATGTGGTGATGCTGAGCGCTG	ceroid lipofuscinosis, neuronal 3, juvenile (Batten, Spielmeyer-Vogt disease)
Cln8	NM_012000.3		AAGATTCGGTCGACTCTAGCGGTTGCTGGCTTTGTCTTCTACCTGGGCGTCTTTGTAGTCTGCCATCAGCTCTCATCGTCCCTGAATGCCACCTACCGCT	ceroid-lipofuscinosis, neuronal 8
Clu	NM_013492.2	D14Ucla3, Sugp-2, complement lysis inhibitor, SP-40, testosterone repressed prostate message-2, Apolipoprotein J, ApoJ, Sgp2, Sgp-2, Cli	TTAATAAGGAGATTCAGAACGCCGTCCAGGGAGTGAAGCACATAAAAACTCTCATAGAAAAAACCAACGCAGAGCGCAAGTCCTTGCTCAACAGTTTAGA	clusterin
Cnksr2	NM_177751.2	Ksr2, Cnk2	TACCAAATGACTTTTTGACCTCAGTTGTGGATCTGATTGGAGCAGCCAAGAGTCTTCTTGCTTGGTTGGACAGGTCACCATTTGCTGCTGTGACAGACTA	connector enhancer of kinase suppressor of Ras 2
Cnr1	NM_007726.3	CB1R, CB1	AGTGAAGAAAGTCTATCGCTGCAGTTGCTCGGCGATCCTTCAAAGTCTCTGAAATAGAAGGGAAAACGTTGGCTTCCAAATCTGAAGCCTAACTACCCAT	cannabinoid receptor 1 (brain)
Cntf	NM_170786.2		ATGGGGGTGCACAATCCCATTAGAGAATGCCCAGTAGATTTAGTCTGTGGGAGTCACATTTCTTATTTGGACTAGTGAAGACAGAAGCAAACCAGCTCAC	ciliary neurotrophic factor
Cntn1	NM_001159647.1	CNTN, F3cam, usl	TTCCTGAACGAACAACAAAGCCATATCCTGCTGATATTGTGGTGCAGTTCAAGGACATATACACCATGATGGGCCAAAATGTGACTTTAGAGTGTTTCGC	contactin 1
Cntn4	NM_001109751.1	Axcam, BIG-2A	GTTGCCATGGGAACTGCTAGTGCTGCAATCATTCATGTTGTGCCTTGCAGATGACTACACACTGCATGGCCCAGTTTTTGTTCAAGAACCAAGTCATGTC	contactin 4
Cntnap1	NM_016782.2	p190, shm, paranodin, Caspr, Nrxn4, NCP1	GTGGCTGCATAGAAAACGTGATCTACAACCGGATCAACATTGCAGAAATGGCAGTGATGCGCCATTCGCGGATCACCTTTGAGGGTAATGTGGCTTTCCG	contactin associated protein-like 1
Cntnap2	NM_001004357.2	Caspr2, 5430425M22Rik	GCTATAAGAAATGGAGTCAACAGAAACTCAGCTATCATTGGAGGGGTCATCGCTGTGGTGATTTTCACCATCCTCTGCACCCTGGTCTTCCTCATCCGGT	contactin associated protein-like 2
Col4a1	NM_009931.2	Del(8)44H, alpha1(IV) collagen, Col4a-1, Del(8)Bru44H, Raw, Svc, Bru	CTCCAGGGATCACAGGTTCAAAGGGAGATATGGGACTGCCCGGAGTTCCAGGATTTCAAGGTCAGAAAGGGCTTCCTGGTCTGCAGGGAGTGAAAGGAGA	collagen, type IV, alpha 1
Col4a2	NM_009932.3	Col4a-2	TTGTGGCAAACCTCCTGCCTCAGCTTCCCAGATGCTGGGATTATGGGCATGCGCCACCACACCCAGCTTGGTGCTTACTCTTAACTTATTACCTCAGATG	collagen, type IV, alpha 2
Comt	NM_007744.3	Comt1, D16Wsu103e, D330014B15Rik	AAAGGCCAAATCATGGATGCAGTGATTCGGGAGTACAGGCCCTCGCTGGTGCTGGAGCTAGGAGCTTATTGTGGCTACTCAGCCGTGCGAATGGCCCGCC	catechol-O-methyltransferase
Cp	NM_001042611.1	D3Ertd555e	AGAAACCTTTACATACGAATGGACTGTCCCCAAAGAAATGGGACCCACTTATGCAGATCCTGTGTGCCTATCTAAGATGTACTACTCTGGCGTTGACCCC	ceruloplasmin
Cplx1	NM_007756.3	921-S	AGGCACTGCGGCAGGCAGAGGAGGAGCGCAAAGCAAAGTACGCCAAGATGGAGGCAGAACGTGAGGTCATGCGGCAGGGTATAAGAGACAAGTATGGCAT	complexin 1
Cpt1b	NM_009948.2	Cpt1, M-CPTI, M-CPT I	ATGATCATGTATCGCCGCAAACTGGACCGTGAAGAGATCAAGCCGGTCATGGCACTGGGTATGGTGCCCATGTGCTCCTACCAGATGGAGAGGATGTTCA	carnitine palmitoyltransferase 1b, muscle
Creb1	NM_001037726.1	2310001E10Rik, Creb-1, Creb, 3526402H21Rik	TTCTGTCTGGACAGTTCACCAGATTCTCCAGAAGGCTTTCAAACGGCTAAAGTTTGATCTTTGTCCTGCTGAGCTTGCTGGGAAGGAGATAGCATAAAAG	cAMP responsive element binding protein 1
Crebbp	NM_001025432.1	CBP, KAT3A	TTGGATATTGCTGTGGACGAAAGTATGAGTTCTCCCCACAGACTTTGTGCTGTTACGGAAAGCAGCTGTGTACAATTCCTCGTGATGCAGCCTACTACAG	CREB binding protein
Crh	NM_205769.1	LOC383938, corticotropin-releasing factor, CRF, corticotropin releasing factor	AAGCAGATGGGAGTCATCCAGTTGTTTTTATTTGGAGCTGCAGTGGAAGAGAATTCATTCTTGAGGGGTGGCTAGGACGAAATGTGTAAGCTCTTTGAAT	corticotropin releasing hormone
Crtc2	NM_028881.2	4632407F12Rik	GCTGCCCAAACAGTTTTCGCCAACAATGTCACCCACCTTGTCTTCCATCACTCAGGGCGTTCCCTTGGATACCAGTAAATTGCCTACTGACCAGCGATTG	CREB regulated transcription coactivator 2
Csf1	NM_001113530.1	colony-stimulating factor-1, CSF-1, M-CSF, Csfm	TCCAGCTGCTGGAGAAGATCAAGAACTTCTTTAATGAAACAAAGAATCTCCTTGAAAAGGACTGGAACATTTTTACCAAGAACTGCAACAACAGCTTTGC	colony stimulating factor 1 (macrophage)
Csf1r	NM_001037859.1	CD115, Fms, Csfmr, Fim-2, M-CSFR, CSF-1R	CCACCACTCTTGACCTTCACTCTGTCTATAGTCCCGCCTCATCCTGGATCTTGTACTGAGCGGCAGCTAAAAGTGTTCTACCCAGTGCCCTGTCACTCTA	colony stimulating factor 1 receptor
Csf2rb	NM_007780.4	Csf2rb1, CDw131, Il5rb, AIC2B, Bc, beta c, Il3r, common beta chain, Il3rb1	ATTGCGTGTCTGCATTGCTATGAGATGGGTTGCCGAGCCACACCTGTCTTTGGGTCCCTGTTTGCAGGGGTCTTTGCTGTAAGTGCACACGTGCCTTTGT	colony stimulating factor 2 receptor, beta, low-affinity (granulocyte-macrophage)
Cspg4	NM_139001.2	NG2, AN2, 4732461B14Rik	TGGAGCTAGACATCCTGGGAGCCCAAACCCGGAAAATGTTTACCCTGTTGGACGTGGTGAACCGTAAGGCCCGCTTTGTTCACGATGGCTCTGAAGACAC	chondroitin sulfate proteoglycan 4
Ctnnb1	NM_007614.2	beta-catenin, beta catenin, Catnb	TTGGTCGAGGAGTAACAATACAAATGGATTTGGGGAGTGACTCACGCAGTGAAGAATGCACACGAATGGATCACAAGATGGCGTTATCAAACCCTAGCCT	catenin (cadherin associated protein), beta 1
Ctns	NM_031251.4		CATTCTATATAACGCTGCTCTAGTAACTGCAGAACAAGAGGCCCAGGCCAGTGCCTGGTAAAGTATATTTCTGATCCCTGAGGTGCCTGCCAGATTGGTC	cystinosis, nephropathic
Ctse	NM_007799.3	A430072O03Rik, C920004C08Rik, CatE, CE	AGAATATGCAGTGGATTGTGCCACTCTCGACACGATGCCAAACGTTACCTTCCTCATCAACGAGGTTTCATATACCCTCAACCCAACTGACTACATCCTG	cathepsin E
Cul1	NM_012042.3		TGATTAGTGGAGTTGTACAATCTTATGTGGAATTGGGGCTGAATGAAGATGATGCATTTGCAAAGGGCCCTACGTTAACAGTGTATAAAGAATCCTTTGA	cullin 1
Cul2	NM_029402.3	1300003D18Rik, 4932411N15Rik	TGGCAGCCCCTGTTTTTCTGCTGTTTACAACATCACCAGTGCCACGTCATGAGCGTCAGAGAAAATGCCTAGAGATATTTCAAGCTCATGTCATTATGAC	cullin 2
Cul3	NM_016716.4		CTCAGTCAGCCACACCAAAGTGCAACATCCCACCAGCACCAAGACATGCTTTTGAGATATTTAGAAGGTTCTACTTAGCCAAACACAGTGGTCGACAGCT	cullin 3
Cx3cl1	NM_009142.3	neurotactin, CX3C, D8Bwg0439e, fractalkine, Scyd1	CGTTCTTCCATTTGTGTACTCTGCTGCCGGGTCAGCACCTCGGCATGACGAAATGCGAAATCATGTGCGACAAGATGACCTCACGAATCCCAGTGGCTTT	chemokine (C-X3-C motif) ligand 1
Cx3cr1	NM_009987.3		TCCTGTGTTGGTTGTGATAACCATTTCAGAAGTCTCTCCCAGCCTGTTGCTCACGGCGGCATGTCTGATATCTCCTTGGCAGTCTGTATGTTTGTGTCGA	chemokine (C-X3-C motif) receptor 1
Cxcl10	NM_021274.1	gIP-10, Ifi10, C7, IP10, INP10, mob-1, CRG-2, IP-10, Scyb10	AGGACGGTCCGCTGCAACTGCATCCATATCGATGACGGGCCAGTGAGAATGAGGGCCATAGGGAAGCTTGAAATCATCCCTGCGAGCCTATCCTGCCCAC	chemokine (C-X-C motif) ligand 10
Cxcl11	NM_019494.1	SCYB9B, IP9, I-TAC, Scyb11, b-R1, betaR1, H174, ITAC	TTAAGGCGTCAAAACATGTGACATCCTGGGAACGTCTGACTGTGAGCCCTCCAATAAGAACTCTGTGCCAGGAACCTGACCCTCTGCTGTCTTGGAACAT	chemokine (C-X-C motif) ligand 11
Cxcl12	NM_021704.3	TPAR1, Sdf1b, TLSF-a, Sdf1a, PBSF, SDF-1, PBSF/SDF-1, TLSF-b, Scyb12, Sdf1	CTGAAAATCCTCAACACTCCAAACTGTGCCCTTCAGATTGTTGCACGGCTGAAGAACAACAACAGACAAGTGTGCATTGACCCGAAATTAAAGTGGATCC	chemokine (C-X-C motif) ligand 12
Cxcl16	NM_023158.6	SR-PSOX/CXCL16, SR-PSOX, 0910001K24Rik, Scavenger Receptor	CGCAGGGTACTTTGGATCACATCCGAAAATACCTGAAAGCATTTCATCGTTGTCCATTCTTTATCAGGTTCCAGTTGCAGTCCAAAAGCGTGTGTGGGGG	chemokine (C-X-C motif) ligand 16
Cxcr4	NM_009911.3	Sdf1r, b2b220Clo, PB-CKR, fusin, CD184, Cmkar4	GTTTCAATTCCAGCATATAATGGTGGGTCTCGTCCTGCCCGGCATCGTCATCCTCTCCTGTTACTGCATCATCATCTCTAAGCTGTCACACTCCAAGGGC	chemokine (C-X-C motif) receptor 4
Cxxc1	NM_028868.3	Cgbp, 2410002I16Rik, 5830420C16Rik, PHF18, Cfp1	GCATCCCATCAACCCACGAGTTGCCTTGCGTCACATGGAACGTTGCTATGCTAAGTATGAGAGCCAGACGTCTTTTGGGTCCATGTACCCCACACGCATC	CXXC finger 1 (PHD domain)
Cybb	NM_007807.2	Cgd, gp91<phox>, gp91phox, Nox2	ACAGAAGACTCTGTATGGACGGCCCAACTGGGATAACGAGTTCAAGACCATTGCAAGTGAACACCCTAACACCACAATAGGCGTTTTCCTGTGTGGCCCT	cytochrome b-245, beta polypeptide
Cycs	NM_007808.4		CCTGTGAGATGCAGAAAGGGGACAGTCTCTGTACACTGATTTTACAAGTCAGGAAGTGGGACCACTCTAGCTGATCTGCTTGCTCTTAGTTGCTTTGTAG	cytochrome c, somatic
Cyp4x1	NM_001003947.1	Cyp4a28-ps	CTGGACATAATAATGAAATGTGCTTTTGGCCAGGAGACCAACTGCCAGATAAACGGCACCTATGAGTCTTACGTGAAGGCAACATTTGAACTTGGTGAAA	cytochrome P450, family 4, subfamily x, polypeptide 1
Dagla	NM_198114.2	Nsddr	CGCCGTCTAAAAGTGTTCCTCTGTTGCACCCGGACAAAGGATTCCCAGTCAGATGCCTACTCAGAAATCGCCTACCTCTTTGCTGAATTTTTCCGTGACC	diacylglycerol lipase, alpha
Dbh	NM_138942.3		GCAAGGGCTGAGGGCTGGGGTCCTGTTTGGAATGTCAGATCGAGGAGAGATGGAGAACGCAGATCTCATCATGCTCTGGACTGATGGGGACAGGGCCTAC	dopamine beta hydroxylase
Dcx	NM_010025.2	lissencephaly, X-linked (doublecortin), Dbct	GAGTGATACAAAGGCAGTGTTTCAACAAGACACTCTCTTCTTTGGTTTGCTGTTCTCTCTTGGACTGGAATGTTTGGCAAGGCCCATGTAAACTGGTTAG	doublecortin
Ddc	NM_016672.4	Aadc, aromatic L-amino acid decarboxylase	TAAACAGCGCCAAAAAAATCCACTTGGTTCCATGTCGTCTCCGAGACAAGTTTGTGCTACGCTTTGCTGTGTGCGCTCGCACTGTGGAGTCTGCCCACGT	dopa decarboxylase
Ddit3	NM_007837.3	chop, CHOP-10, C/EBP homoologous protein 10, CHOP10, gadd153	CCTCAGATGAAATTGGGGGCACCTATATCTCATCCCCAGGAAACGAAGAGGAAGAATCAAAAACCTTCACTACTCTTGACCCTGCGTCCCTAGCTTGGCT	DNA-damage inducible transcript 3
Ddx23	NM_001080981.1	4921506D17Rik, 3110082M05Rik	ATTTGCATTGTCCAACCTCAAGGCTGGAGCCAAGGATATTTTGGTGGCTACAGATGTGGCTGGCCGTGGTATTGATATCCAAGATGTGTCTATGGTTGTC	DEAD (Asp-Glu-Ala-Asp) box polypeptide 23
Des	NM_010043.1		CCCGCTGAGCTCTCCCGTGTTCCCTCGAGCAGGCTTCGGTACCAAGGGCTCCTCGAGTTCAATGACATCCCGCGTGTACCAGGTGTCGCGCACGTCGGGC	desmin
Dgkb	NM_178681.4	DGK-beta, C630029D13Rik	AATCCTCGTCAGGTTTACAGTCTTTCTGGAAATGGACCAATGCCAGGGTTACACTTTTTTCGCGATGTCCCTGACTTCAGAGTGTTAGCATGCGGTGGAG	diacylglycerol kinase, beta
Dgke	NM_019505.3	DAGK6	CATGCGAGGCAGCTTAAGGAGCGAAAAGTGTGACTTTGGAGAATTCAGAAACCTCATCATCCCGCCAAGCTACTTAACTTCTATTAACCAGATGCGTAAA	diacylglycerol kinase, epsilon
Dlat	NM_145614.4	PDC-E2, 6332404G05Rik	CTCAGGCATGTATTCTGGCAATCGGTGCTTCAGAGGATAAACTGATCCCAGCAGATAATGAGAAAGGCTTTGATGTGGCTAGTGTGATGTCCGTTACACT	dihydrolipoamide S-acetyltransferase (E2 component of pyruvate dehydrogenase complex)
Dld	NM_007861.4	dihydrolipoyl dehydrogenase, branched chain alpha-keto acid dehydrogenase complex subunit E3	GAGGATATGTTGCTGCCATCAAATCTGCCCAGTTAGGCTTTAAGACAGTCTGCATTGAGAAAAATGAGACACTAGGTGGAACATGCTTGAACGTTGGTTG	dihydrolipoamide dehydrogenase
Dlg3	NM_001177778.1	DLG3, SAP102, Dlgh3	AAAGAGACTGCAGCAAGCACAACTTTATCCCATTGCCATTTTCATCAAGCCCAAGTCCATTGAAGCACTTATGGAAATGAACCGACGGCAGACATACGAA	discs, large homolog 3 (Drosophila)
Dlg4	NM_001109752.1	SAP90, Dlgh4, PSD95, SAP90A, PSD-95	CTGAGCTATGAGACGGTGACGCAGATGGAAGTGCACTACGCTCGCCCCATCATCATCCTTGGGCCTACCAAAGACCGTGCCAACGATGATCTTCTCTCCG	discs, large homolog 4 (Drosophila)
Dlgap1	NM_027712.3	GKAP/SAPAP, D17Bwg0511e, Gkap, SAPAP1, Sapap1, DAP-1 beta, 4933422O14Rik	GCCACAGCTATGTGCGGGCCATCGAAAAGGGCTGCTCCCAGGACGACGAATGCGTGTCGCTGCGGTCGTCCTCCCCTCCACGCACAACCACCACCGTGAG	discs, large (Drosophila) homolog-associated protein 1
Dll4	NM_019454.2	Delta4	TGGCAATGTCTCCACGCCGGTATTGGGCACCAACTCCTTCGTCGTCAGGGACAAGAATAGCGGCAGTGGTCGCAACCCTCTGCAGTTGCCCTTCAATTTC	delta-like 4 (Drosophila)
Dlx1	NM_010053.1	Dlx, DII B, Dlx-1	CTTAAACACACCAGAAGAGGGAACAAGGACAGGAAAGTGACTTTTAAGGTGCACAGTAACTTTTGTACTTGGCTGAAATGCAGAAAGGGAAAACAGGATG	distal-less homeobox 1
Dlx2	NM_010054.2	Dlx-2, Tes-1, DII A	ATGGGGGAGAATTCCCAGCTCTCCCAACTCTTCCCGCCTCCCACTTTCCCCAGGAACACTCCCGTAGCTCCTTCATCCATTGCCAGTGGAGGGTTTTTAT	distal-less homeobox 2
Dnah1	NM_001033668.1	Dnahc1, B230373P09Rik, E030034C22Rik, MDHC7	AGCCCTACGAGGAACAGTTCAAGAGTCTCTTTACCAAGTACCTGGAGAATTCCATCAACTTTGTTCGGAACACAGTGAAGGAAGTGATTGCCTCAACTAA	dynein, axonemal, heavy chain 1
Dnaja2	NM_019794.4	DNJ3, 1500017M13Rik, mDj3, PRO3015, HIRIP4, 2010206B19Rik	ACTGGATCAACCCAGACAAACTTTCTGAATTAGAAGATCTCCTGCCATCTAGACCAGAAGTTCCTAATGTTATTGGAGAGACAGAAGAAGTGGAGCTTCA	DnaJ heat shock protein family (Hsp40) member A2
Dnm1l	NM_001025947.1	6330417M19Rik, Dnmlp1, python, Drp1	GGTTAATCATGTGAAAGATACTCTTCAGAGTGAACTGGTAGGGCAGCTGTATAAGTCATCCTTATTAGATGACCTTCTGACTGAATCCGAGGACATGGCC	dynamin 1-like
Dnm2	NM_001039520.1	b2b2159Clo, Dyn2	TTCAGCAGTTTGGAGTGGACTTTGAGAAGCGAATTGAAGGCTCGGGAGATCAAGTAGACACACTAGAGTTGTCTGGTGGAGCCCGCATCAATCGTATCTT	dynamin 2
Dot1l	NM_199322.1	KMT4, mDot1	CACTACTGCAGGGCTTGGTGGCTCCTGTGACAAGTGCATTTACTTTGTATTTCTTTGCTTTTCTGGCTCGGGGCATGCTGGTCAGGTGACATGGGGCTGG	DOT1-like, histone H3 methyltransferase (S. cerevisiae)
Drd1	NM_010076.3	Drd1a, C030036C15Rik, Drd-1, Gpcr15, D1 receptor	TATTGGACTATGACACCGATGTCTCTCTAGAAAAGATCCAACCCGTTACCCACAGCGGACAGCATTCAACCTGAATATTGGGTTCTCATCTCTGAAGCTA	dopamine receptor D1
Drd2	NM_010077.2	D2R, D2 receptor, Drd-2	GAATGAGTGTATCATTGCCAACCCTGCCTTCGTGGTCTACTCCTCCATCGTCTCGTTCTACGTGCCCTTCATCGTCACCCTGCTGGTCTATATCAAAATC	dopamine receptor D2
Drd4	NM_007878.2	D4R, Drd-4	AAGGCAATGAGAGTCCTGCCGGTGGTAGTCGGGGCCTTCCTGGTGTGTTGGACGCCTTTCTTCGTGGTGCACATCACGCGGGCGCTGTGTCCGGCTTGCT	dopamine receptor D4
Efna1	NM_010107.4	B61, LERK-1, Eplg1, Lerk1, Epl1, EFL-1	CGCCTTTTATCTTGGGCAAGGAGTTCAAGGAAGGACACAGCTACTACTACATCTCCAAACCTATCTACCATCAGGAATCCCAGTGCTTGAAGCTGAAGGT	ephrin A1
Efna5	NM_207654.2	Ephrin-A5, RAGS, Epl7, LERK-7, EFL-5, AL-1	CCAATCAAACGGAGTCCAGATAAAAATGCCAGATTGTCAGAGTGACAGCAGCAGGTCTTGGCCTCCTGTGCGTTTTCTAGAGCTCACCTCCTTAGGTTCA	ephrin A5
Efnb3	NM_007911.5	Elk-L3, EFL-6, ELF-3, LERK-8, Epl8, NLERK-2	CCATAGTGACAAGCCTATACCTCTTCCCGCTCTTTAGTGTGCAGTGGGCTGCTGCCTCGGTGTTCTCCCGCCTCAGTTTTATTAGATCAAAGCTGCCCTT	ephrin B3
Efr3a	NM_133766.3	D030063F01Rik, C920006C10Rik, A130089M23Rik	TCACCATGTGATCCAAGAGATTCTAGGACACCTTGATGCTCGTAGGAAGGATTCTCCACGGGTTCGAGCAGGTATCATTCAGGTTCTGTTAGAGGCGGTC	EFR3 homolog A
Egf	NM_010113.3		AAGTTCTGCTCAGCCGGCAGATGGGAATGGTTTTTGCCTTGGATTATGACCCTGTGGAAAGCAAGATATATTTTGCACAGACAGCCCTGAAGTGGATAGA	epidermal growth factor
Egfl7	NM_001164564.1	Zneu1, vascular endothelial-statin, VE-statin	CAGACCCAGCCGTAGAGTGTGTACTGTGGGGATTTCCGGAGGTTCCATCTCGGAGACCTTTGTGCAGCGTGTATACCAGCCTTACCTCACCACTTGCGAC	EGF-like domain 7
Egfr	NM_207655.2	avian erythroblastic leukemia viral (v-erb-b) oncogene homolog, 9030024J15Rik, Erbb, Wa5, Errb1	TGCTACAAACATCAAACACTTCAAATACTGCACTGCCATCAGCGGGGACCTTCACATCCTGCCAGTGGCCTTTAAGGGGGATTCTTTCACGCGCACTCCT	epidermal growth factor receptor
Egr1	NM_007913.5	NGF1-A, Zif268, Zenk, Krox24, ETR103, Krox-1, Egr-1, Krox-24, Zfp-6, A530045N19Rik, NGFI-A, TIS8, NGFIA	CGGCAGCAGCGCCTTCAATCCTCAAGGGGAGCCGAGCGAACAACCCTATGAGCACCTGACCACAGAGTCCTTTTCTGACATCGCTCTGAATAATGAGAAG	early growth response 1
Egr2	NM_010118.2	Zfp-25, NGF1-B, Egr-2, Krox20, Krox-20	CAGCTCTGTCCCACCTTCTCACGGACGGCCTTCCGAAAACTTAGGCCATTTGAAGGGAGTTGACTGTCACTCCAAGAAATGGGGGAGCAAAAAGAGGGCT	early growth response 2
Ehmt1	NM_001012518.2	9230102N17Rik, KMT1D	GCAGCCAGGGAGAATCGCTACGACTGTGTTGTCCTCTTTCTTTCTCGGGATTCAGATGTTACTCTGAAAAACAAGGAAGGAGAGACTCCCTTGCAGTGTG	euchromatic histone methyltransferase 1
Eif2s1	NM_026114.3	Eif2a, 0910001O23Rik, 2410026C18Rik, eIF2alpha	CCACAAGCGGTCAAAATTCGAGCAGATATTGAAGTAGCTTGCTATGGTTATGAAGGCATTGATGCTGTAAAAGAAGCCCTGAGGGCAGGTTTGAATTGTT	eukaryotic translation initiation factor 2, subunit 1 alpha
Emcn	NM_001163522.1	0610012K22Rik	CAAAGATGTTCAGAATGACTCTATTCCAACACCGGCAGAAACTTCCACAACAAAAGCCTCTGTCACAATACCAGGCATCGTGTCAGTGACAAATCCTAAC	endomucin
Emp2	NM_007929.2	Xmp	GGTAGGATCAGCTCTCAATTGGTGCTTATCACTAGTTATCAAAGAACAGCAGAGACAGCTGCGTTATCCAAGAAGCAAGTATTAGGACCAAAACCTGTTA	epithelial membrane protein 2
Eng	NM_001146350.1	CD105, Endo	ATTTTCCCGGAATGCTGTCACATCTGGAGCTGACTCTTCAGGCATCCAAGCAAAATGGCACGGAGACCCAGGAGGTGTTCCTGGTCCTCGTTTCGAACAA	endoglin
Entpd2	NM_009849.2	NTPDase2, Cd39l1	CGCTGCCCTCTGTCGTGACCTCGTCTCTGGGCTCTTCAATATCTCCTCCTGTCCCTTTTCCCAATGCTCCTTCAATGGGGTTTTCCAGCCTCCCGTGGCT	ectonucleoside triphosphate diphosphohydrolase 2
Entpd4	NM_026174.2	A430102M06Rik, 1200014F22Rik, Lysal1	CCGAAGTCATCTCAGGAAAACAAGAAGGTGTGTATGCTTGGATCGGCATTAATTTTGTCCTCGGACGGTTTGAGCATATTGAGGAGGATGACGAGGCGGT	ectonucleoside triphosphate diphosphohydrolase 4
Ep300	NM_177821.6	KAT3B, p300	TGGGACCTTTCTGGAGAATCGAGTGAATGACTTTCTGAGGCGACAAAATCACCCTGAATCAGGAGAGGTCACTGTTCGGGTTGTTCATGCTTCTGACAAA	E1A binding protein p300
Epha2	NM_010139.2	Sek-2, Myk2, Sek2, Eck	AGGATCTGCCAACATGGCGGTGATCGGCGGTGTGGCTGTAGGTGTTGTTTTGCTTCTGGTACTGGCAGGAGTTGGCCTCTTCATCCATCGAAGGAGGAGG	Eph receptor A2
Epha3	NM_010140.3	Mek4, End3, Cek4, Hek4, Hek, Tyro4	CCGGTGAAAACAGTCATGTGGTGATGATTGCTATTTCCGCAGCTGTGGCCATCATTGTCCTCACGGTGGTCACCTATGTTCTGGTCGGGAGGTTTTGTGG	Eph receptor A3
Epha4	NM_007936.3	Tyro1, Hek8, Cek8, rb, Sek, Sek1, 2900005C20Rik	GTATCAGTGGGCGACTGGCTGCAGGCCATCAAAATGGACCGGTATAAGGACAACTTCACGGCCGCCGGGTACACGACACTAGAAGCCGTGGTTCACATGA	Eph receptor A4
Epha5	NM_007937.3	Cek7, Ehk1, Hek7, Rek7, bsk, Els1	CAAATTCGAGCACGTACAGCAGCAGGCTACGGCGTCTTCAGTCGAAGATTTGAGTTTGAAACCACACCAGTGTCAGTTGCAGCATCTAATGATCAAAGCC	Eph receptor A5
Epha6	NM_007938.2	Hek12, Ehk2, m-ehk2	TCCCTCTACGACTCATTCTTCTGATTCTCCAGCCTTCCCTTCACCACCCACCGTCTCCTGTTCCGACTATGGCTGCACACCTTACGTTTATGCTTCCACC	Eph receptor A6
Epha7	NM_001122889.1	Hek11, Mdk1, Ebk, MDK1, Ehk3, Cek11	CAAGAAGTGCTGGTCCATTGTTGAGAACTTAGCTGTCTTTCCAGATACAGTGACTGGTTCGGAATTTTCCTCCTTAGTCGAGGTCCGTGGGACATGTGTC	Eph receptor A7
Epo	NM_007942.2		AAAATGTCACGATGGGTTGTGCAGAAGGTCCCAGACTGAGTGAAAATATTACAGTCCCAGATACCAAAGTCAACTTCTATGCTTGGAAAAGAATGGAGGT	erythropoietin
Erbb3	NM_010153.1	Erbb-3, HER3, Erbb3r	TTGATCATGAAGAACTTGAATGTCACGTCTCTGGGCTTCCGGTCCCTGAAGGAAATTAGTGCTGGGCGTGTCTACATAAGTGCCAATCAGCAACTTTGTT	erb-b2 receptor tyrosine kinase 3
Erg	NM_133659.2	D030036I24Rik	AGCCATCTCCCTCTGCAGTGCCCAAAACTGAAGACCAGCGTCCTCAGTTAGATCCTTACCAGATCCTGGGACCGACCAGTAGCCGCCTTGCTAATCCAGG	avian erythroblastosis virus E-26 (v-ets) oncogene related
Erlec1	NM_025745.3	4933407N01Rik	TTTGCCATCTGCTAAGGAAGAGAGATTTCCAGCCATCCACAAACCTATTGCTGTTGGCTCTCAGCCAGTGCTCACTGTTGGAACAACCCACATTTCCAAG	endoplasmic reticulum lectin 1
Esam	NM_027102.3	2310008D05Rik, W117m	GGAGACTCTGGGACTTACCGCTGTTCTGTCAATGTGCAGAATGATGAAGGCAAAAGTATAGGCCACAGCATCAAAAGCATAGAGCTCAAAGTGCTGGTTC	endothelial cell-specific adhesion molecule
F2	NM_010168.2	Cf-2, thrombin, prothrombin, FII, Cf2	AGACTGTGGCCTGCGGCCTTTGTTCGAGAAGAAGTCGTTGAAAGACACAACCGAAAAGGAGCTTCTTGACTCTTACATAGACGGGCGCATCGTGGAGGGC	coagulation factor II
Fa2h	NM_178086.3	G630055L08Rik, Faxdc1	CCAGGACAACATCCGGCTCTTCGCATCACTCACAAGAGAGTATTCAATGATGATGCCGGAGTCGGTGTTCATAGGCCTCTTTGTGCTGGGCATGCTTTTT	fatty acid 2-hydroxylase
Fam126a	XM_006535824.2		CTCAACGGGAGATGCTGACAGCACAGAACAGGTTTGAAGTATTGACATTCCTTCTGCTGTGTTACAATGCTGCCTTAACCTACATGCCCAGTGTCTCTCT	family with sequence similarity 126, member A
Fas	NM_007987.2	Tnfrsf6, APO-1, TNFR6, CD95	TGGTGCTTGCTGGCTCACAGTTAAGAGTTCATACTCAAGGTACTAATAGCATCTCCGAGAGTTTAAAGCTGAGGAGGCGGGTTCGTGAAACTGATAAAAA	Fas (TNF receptor superfamily member 6)
Fasl	NM_010177.3	APT1LG1, Fas-L, CD95L, Tnfsf6, Fasl, CD178	CATTTAACAGGGAACCCCCACTCAAGGTCCATCCCTCTGGAATGGGAAGACACATATGGAACCGCTCTGATCTCTGGAGTGAAGTATAAGAAAGGTGGCC	Fas ligand (TNF superfamily, member 6)
Fcrls	NM_030707.3	Msr2, IFGP2, 2810439C17Rik, moFcRH2sc, Fcrh2	ATCCAGAGTGCAATCGTGAACATCACCGTGAAAATTCCAGTGTTGAACCCGCTCCTCTCCATCAGTGTTCCTGGGGTCTTGCCCTTCATCGGAGATGTGG	Fc receptor-like S, scavenger receptor
Fgf12	NM_001276419.1	Fhf1	TTGAAAACTACTATGTGATCTATTCCTCAACCCTGTATCGCCAGCAGGAATCAGGCCGTGCATGGTTTCTAGGACTCAATAAAGAAGGTCAAATCATGAA	fibroblast growth factor 12	sub-maximal transcript coverage due to non-overlapping transcripts
Fgf14	NM_207667.3	Fhf4	GCTCTCGATGGAACCAAGGATGACAGCACCAATTCCACACTGTTCAACCTCATCCCAGTGGGACTGCGCGTTGTTGCCATCCAGGGAGTGAAGACAGGGT	fibroblast growth factor 14
Fgf2	NM_008006.2	Fgf-2, Fgfb, bFGF	CGACTGGAATCTAATAACTACAATACTTACCGGTCACGGAAATACTCCAGTTGGTATGTGGCACTGAAACGAACTGGGCAGTATAAACTCGGATCCAAAA	fibroblast growth factor 2
Flt1	NM_010228.3	VEGFR1, vascular endothelial growth factor receptor-1, Flt-1, sFlt1, VEGFR-1	GAAAAGTCCGTGTCCTCGCTTCCAAGCCCACCTCTCTATCCGCTGGGCAGCAGACAAGTCCTCACTTGCACCGTGTATGGCATCCCTCGGCCAACAATCA	FMS-like tyrosine kinase 1
Flt4	NM_008029.3	VEGFR3, VEGFR-3, Flt-4	CTGTGTCACCTCTCCTGACTTGTAACTACACACATACGAAATGTACTGGGGAAGAAAACGTGCTCTGCCCTTTTTGGCAGTGTTCTGAAATGAGCTAAGA	FMS-like tyrosine kinase 4
Fmr1	NM_008031.2	Fmr-1, FMRP	GGTAATTTTGTCCATCAATGAAGTCACCTCAAAGCGAGCCCACATGTTGATTGACATGCACTTTCGAAGTCTGCGCACCAAGTTGTCTCTTATACTGAGA	fragile X mental retardation syndrome 1
Fn1	NM_010233.1	Fn, Fn-1	TCCAGACCCTACCGTGGACCAGGTTGATGATACTTCCATTGTTGTTCGGTGGAGTAGACCCCAGGCACCTATCACAGGGTATAGAATTGTCTATTCACCT	fibronectin 1
Fos	NM_010234.2	cFos, c-fos, D12Rfj1	AGCTGGTGCATTACAGAGAGGAGAAACACGTCTTCCCTCGAAGGTTCCCGTCGACCTAGGGAGGACCTTACCTGTTCGTGAAACACACCAGGCTGTGGGC	FBJ osteosarcoma oncogene
Frmpd4	NM_001033330.2	Preso1, Pdzd10, LOC237234, Pdzk10, Preso, PKAP1	TCCCATCCTGCTACCATCAAATATTCACTTGGAATCAAAGGTGCCAAGCCCAAATCAAGACCCTAATGATTTCTCCCAAGGAATCCAGGCATTCGGAGAG	FERM and PDZ domain containing 4
Fus	NM_139149.2	pigpen, D930039C12Rik, translocated in liposarcoma, D430004D17Rik, Tls, hnRNP P2	CCTCGCGGCATCGCTTCGCGGTCGTCTGGAACTTTGTTGCTTGGCGGCCTGCGCTGCGCGCGTGCGCGGACATGGCTTCAAACGACTATACCCAACAAGC	fused in sarcoma
Fxn	NM_008044.2	Frda	AAAGCAGAGCGTCTGCGTGGTGCATTTGAGGAACTTGGGGACATTGGACAACCCAAGCTCTCTAGACGAGACAGCGTATGAAAGACTGGCGGAAGAGACC	frataxin
Fyn	NM_008054.2	Src Kinase p59	TTCTTATCCGCGAGAGCGAAACCACCAAAGGTGCCTACTCACTTTCCATCCGTGATTGGGATGATATGAAAGGGGACCACGTCAAACATTATAAAATCCG	Fyn proto-oncogene
Gaa	NM_008064.3	E430018M07Rik	CTACTCCTCGACCGCCATTGTCCGCCAGGTAGTGGAGAACATGACCAGGACACACTTCCCGCTGGACGTGCAATGGAATGACCTGGACTACATGGACGCC	glucosidase, alpha, acid
Gabra1	NM_010250.4	Gabra-1, GABAA alpha 1, GABAAR alpha1	AAGAATTTTGGACCGACTGCTGGACGGTTATGACAATCGTCTGAGACCAGGTTTGGGAGAGCGTGTAACTGAAGTGAAGACCGACATTTTCGTCACCAGT	gamma-aminobutyric acid (GABA) A receptor, subunit alpha 1
Gabra4	NM_010251.2	Gabra-4	CAGGCCTTTTGTCTGCTTATCCCAGTAGAGAGCAATATTAGCTGCTGAAATGCTAATGTCCTCGCAAGATTCTGTGCTCATAACATCTGTATGTCTGGCA	gamma-aminobutyric acid (GABA) A receptor, subunit alpha 4
Gabrb2	NM_008070.3	C030021G16Rik, C030002O17Rik, Gabrb-2	GCAAACAGATTTCTGGTCTAACTTAATGCAGAGAAAAGATGGGACCTTGCAATCAGTGCCCTAGAGTGAACCATATGTTGACATTCAATATCCACGTAGG	gamma-aminobutyric acid (GABA) A receptor, subunit beta 2
Gabrb3	NM_008071.3	A230092K12Rik, beta3, Gabrb-3	GTGTTAGCAGAAGAGTGGGTTCTGATCCCTATCTAGGAAAGTAGCCTCTAGTAACTTTACAGCAGCCATTTGAGTCAGTAAGTGAGGGTACAGAGGGATT	gamma-aminobutyric acid (GABA) A receptor, subunit beta 3
Gabrg2	NM_177408.5	GABAA-R, Gabrg-2, gamma2	TTAGAACAAGAGCTGTTACACTGAGCAAGATACCTTTGAGCAACAGCAATGAAAACAGTGGAAGCTGGGAGGGTTTAAAGTGGCATTATCAGTCTTTGAC	gamma-aminobutyric acid (GABA) A receptor, subunit gamma 2
Gabrp	NM_146017.3		GGCTAGTGTTCGAAGGCAACAAGAGCTTTACTCTAGATGCCCGCCTTGTGGAGTTCCTCTGGGTGCCAGACACTTACATTGTAGAGTCCAAGAAGTCCTT	gamma-aminobutyric acid (GABA) A receptor, pi
Gabrr1	NM_008075.2	GABA-C	TGAGGGGTTTCTTCATCAGTGGACTGTGTTCTTTAGACTAGGTAGCTCTGGGAAGTACCTAAATAAAATGCGTTTGCATTGAGCCCACAGGCCCATAAAC	gamma-aminobutyric acid (GABA) C receptor, subunit rho 1
Gabrr3	NM_001081190.1		CTGGAAACACGGCAACAAGTCCTTAAACACGGAAGAGCGCATTTCCCTTTCTCAGTTCTTCATTGAGGAGTTCAGCGCATCCAGTGGACTGGCTTTCTAC	gamma-aminobutyric acid (GABA) receptor, rho 3
Gad1	NM_008077.4	GAD25, GAD67, Gad-1, Z49976, GAD44, EP10	AGAGACACCCTGAAGTACGGGGTTCGCACAGGTCACCCTCGATTTTTCAACCAGCTCTCTACTGGTTTGGATATCATTGGTTTAGCTGGTGAATGGCTGA	glutamate decarboxylase 1
Gad2	NM_008078.2	6330404F12Rik, GAD65, Gad-2, GAD(65)	ATAATTGGGAATTGGCAGACCAACCGCAAAATCTGGAGGAAATTTTGACGCATTGCCAAACAACTCTAAAATATGCAATTAAAACAGGGCATCCCCGATA	glutamic acid decarboxylase 2
Gal3st1	NM_001177691.1	Cst, Gcst, 3'-phosphoadenylylsulfate-galactosylceramide 3'-sulfotransferase, galactosylceramide sulfotransferase, GalCer sulfotransferase	AGTCCATCCTGGGTTACAACCTCAAGAAGAGCATCGGGCCACAACACGAGCAGCTCTGCCGGCGCATGCTCACGCCCGAAATCCAGTACCTGTCTGACCT	galactose-3-O-sulfotransferase 1
Galc	NM_008079.3	2310068B06Rik, A930008M05Rik, galactocerebrosidase, Gacy	ACGTTACAGCTAAACGATGGTACACACTCACCTTAGGCATTAAGGGTTATTTCGCCTTTGGTATGTTGAACGGCACGATCCTATGGAAAAACGTCCGTGT	galactosylceramidase
Gata2	NM_008090.4	Gata-2	AGGGAGACGATTGTGCTGAGTCAACCAAGTGCAATATCGGTGTCCAGTTGCTGCAGAGCACCCTAACCGGAAGTAACTTATTTTGTGCTAGTACCCGCAT	GATA binding protein 2
Gba	NM_001077411.1	GC, glucocerebrosidase, GBA1, betaGC, GCase	TCAAGGGTCAGCCAGGGGATATCTTTCACCAGACCTGGGCCAATTACTTTGTCAAGTTTCTGGATGCTTATGCTAAGTATGGCCTAAGATTCTGGGCAGT	glucosidase, beta, acid
Gdnf	NM_010275.2	glial cell line-derived neurotrophic factor	CAGAGGGGCAAAAATCGGGGGTGCGTTTTAACTGCCATACACTTAAATGTCACTGACTTGGGTTTGGGCTATGAAACCAAGGAGGAACTGATCTTTCGAT	glial cell line derived neurotrophic factor
Gdpd2	NM_023608.3	GDE3, 9130017L10Rik	CCAAGAAACCACACATACTATGATACTTTTGTGAATCAGACACTGGAGGCTGTGTTGAGTGCAAACGTGTCCCAAGCTATGGTTCTTTGGCTCCCAGATG	glycerophosphodiester phosphodiesterase domain containing 2
Gfap	NM_001131020.1		CACCCTGGCTCGTGTGGATTTGGAGAGAAAGGTTGAATCGCTGGAGGAGGAGATCCAGTTCTTAAGGAAGATCTATGAGGAGGAAGTTCGAGAACTCCGG	glial fibrillary acidic protein
Gfpt1	NM_013528.3	2810423A18Rik, GFAT1, GFAT, GFA	TTAAAAGTGTCCATTTTCCCGGGCAAGCAGTTGGCACAAGGCGAGGTAGCCCTCTCTTGATTGGTGTGCGGAGTGAACATAAGCTTTCTACAGATCACAT	glutamine fructose-6-phosphate transaminase 1
Gga1	NM_145929.2	4930406E12Rik	ACCCAGCAGCATCTTGCCAGTGACCGTTTATGACCAGCATGGCTTCCGTGTCCTCTTCCATTTTGCTCGGGACCCACTGCCAGGGCGCTCCGATGTGCTG	golgi associated, gamma adaptin ear containing, ARF binding protein 1
Ggt1	NM_008116.2	GGT, Ggtp, CD224, dwg	TGAACATCCTCAAAGGATACAACTTCTCTCCGAAGAGCGTAGCGACCCCTGAACAGAAGGCACTGACGTATCACCGTATCGTGGAGGCCTTTCGGTTTGC	gamma-glutamyltransferase 1
Gjb1	NM_008124.2	Cx32, connexin 32, connexin-32, Gjb-1	GTCTGTCATCTTCATCTTCAGAATCATGGTGCTGGTGGTGGCTGCTGAGAGCGTGTGGGGGGATGAGAAGTCCTCTTTCATCTGTAACACCCTCCAGCCG	gap junction protein, beta 1
Glrb	NM_010298.5		TTTCCCATGGACACACAACGCTGCAAAATGCAACTTGAGAGCTTTGGATATACAACCGATGATTTAAGATTCATCTGGCAGTCAGGAGATCCTGTTCAGT	glycine receptor, beta subunit
Gls	NM_001113383.1	B230365M23Rik	AGTCTGGAGGGAAGGTTGCTGATTATATTCCTCAGCTGGCCAAATTCAGTCCTGATTTGTGGGGTGTATCTGTCTGTACTGTAGATGGGCAAAGGCATTC	glutaminase
Gnai1	NM_010305.1	Gialpha1	ACACTATCCAGTCCATCATTGCCATCATTAGAGCCATGGGGAGGTTGAAAATCGACTTCGGAGACTCTGCTCGGGCGGATGATGCTCGCCAACTTTTCGT	guanine nucleotide binding protein (G protein), alpha inhibiting 1
Gnai2	NM_008138.4	Gnai-2, Galphai2, Gia	TCCCTGACCATCTGTTTCCCTGAGTACACGGGGGCCAACAAGTACGACGAGGCAGCCAGCTACATCCAGAGCAAGTTTGAGGATCTAAATAAGCGCAAAG	guanine nucleotide binding protein (G protein), alpha inhibiting 2
Gnai3	NM_010306.2	Galphai3	TGCAATCATACGAGCCATGGGACGGTTGAAGATTGATTTTGGGGAATCTGCCAGAGCAGATGATGCCCGACAGTTATTTGTTTTAGCTGGGAGTGCTGAA	guanine nucleotide binding protein (G protein), alpha inhibiting 3
Gnao1	NM_010308.3	Go alpha, Galphao, alphaO	GGGCCATGGACACTTTGGGCGTGGAGTATGGTGACAAGGAGAGGAAGACGGACTCCAAGATGGTGTGTGACGTGGTGAGTCGTATGGAAGACACTGAACC	guanine nucleotide binding protein, alpha O
Gnaq	NM_008139.5	Dsk1, Galphaq, G alpha q, GqI, Gq, 1110005L02Rik, 6230401I02Rik, Dsk10	GAATTGGGCGCTTGAACCTAAGAAAGATTGTGGACTTATCAAAAGTCACCGCTCAGTGTTCCGTCAAGCATGTATTTATGTGACGATCATACTAGGAGGG	guanine nucleotide binding protein, alpha q polypeptide
Gnb5	NM_138719.5	Gbeta5, G beta 5	GGATCATGGGATCACACCCTAAGAGTTTGGGCATAATCTTCTGACAGCGTTCAAGAATGTGTGTCCTCTCGTGTAGATATGACTTCTCCATGAGCCCAGG	guanine nucleotide binding protein (G protein), beta 5
Gng2	NM_010315.4	1110003P13Rik	TGTGAGTACTATTGCATGAACATGTCCCTACATCGCATCCATTCAGAAGTTTCGTTGTTCAGCTGTAAAGCTAAGAAGAGAAGTGAGAGAAAAAGAGGCC	guanine nucleotide binding protein (G protein), gamma 2
Gngt1	NM_010314.2	Gng1, G(y)1	GAAGGAAGTGACACTGGAGAGAATGATGGTTTCCAAATGTTGTGAAGAAGTGAGAGATTATATTGAAGAAAGGTCTGGAGAAGACCCTCTAGTGAAGGGG	guanine nucleotide binding protein (G protein), gamma transducing activity polypeptide 1
Gnptab	NM_001004164.2	EG432486	TTTATCTAAATGACGATGTCATGTTCGGTAAGGACGTCTGGCCGGACGATTTTTACAGCCACTCCAAAGGTCAAAAGGTTTATTTGACATGGCCTGTGCC	N-acetylglucosamine-1-phosphate transferase, alpha and beta subunits
Gnptg	NM_172529.3		GAGGAGCCTAACACATTCGGGCTGAATAACCCGTTCTTGCCCCAGGCAAGCCGCCTTCAGCCCAAGAGAGAGCCTTCAGCTGTATCCGGGCCCCTGCATC	N-acetylglucosamine-1-phosphotransferase, gamma subunit
Gpd1l	NM_175380.5	D9Ertd660e, 2210409H23Rik	AGCATGAACTCCTGGGTTGTGGATTGACGGCTAAACAATCAGGTGTTTTAATTAGATACTCCACAGACAGGTGTCTTCTTGATACAGAGACCACATTCCT	glycerol-3-phosphate dehydrogenase 1-like
Gpr37	NM_010338.2	Pael-R, parkin-associated endothelin B-like receptor	TTTGGAAGATTTCTCCTGCAAGATCGTGCCCTATATCGAGGTGGCTTCTCTGGGTGTCACTACCTTCACCTTATGTGCACTGTGCATAGATCGCTTCCGG	G protein-coupled receptor 37
Gpr4	NM_175668.4		TACACACAATCCTGTGCTCCACCACTTACTCACCTTCCTGTTTCCTAGCATCCCTTCCCACAGTCACCAGCCTTTACAAGTCCTTCCTCTTTGTCTGTCC	G protein-coupled receptor 4
Gpr84	NM_030720.1	EX33	CCAACCTCACCCTGGCTGATCTACTCTACTGCACGCTCCTGCAGCCTTTCTCCGTGGACACATACCTCCACCTCCATTGGCGTACCGGCGCGGTCTTCTG	G protein-coupled receptor 84
Gprasp1	NM_001004359.2	GASP1, 2210415K24Rik, 3110031O14Rik	CTGAGGTTGAAGAACAGGCCAGGTCGGCATCTACAAAAGCAACAATCTTTGTGCCTTGGTTTTGGTCTGAAAAGCAGCCGAACATGGATTTAGGGTCTGA	G protein-coupled receptor associated sorting protein 1
Gria1	NM_001252403.1	HIPA1, Glr1, Glr-1, Glur-1, GluRA, 2900051M01Rik, GluR1, GluR-A, Glur1, GluA1	ATCCTGATTGGAGGGCTGGGATTGGCCATGCTGGTTGCCTTAATCGAGTTCTGCTACAAATCCCGTAGCGAGTCGAAGCGGATGAAGGGTTTCTGTTTGA	glutamate receptor, ionotropic, AMPA1 (alpha 1)
Gria2	NM_001039195.1	GluR2, Glur2, GluR-B, GluA2, Glur-2	GACCTCAAAATGCAGAGGATCTAATTTGCTGAGGAAAACGGTCAAAGAAGGAAAAGGAGGAAAGGGAAACGAGGGGATATTTTGTGGATGCTCTACTTTT	glutamate receptor, ionotropic, AMPA2 (alpha 2)
Gria3	NM_016886.3	Glur3, 2900064I19Rik, GluR3, Glur-3, Gluralpha3	GCTTTCCGCTTTGCTGTGCAGTTATACAACACCAACCAGAACACCACTGAGAAGCCCTTCCATTTGAACTACCACGTAGACCACTTGGATTCCTCCAATA	glutamate receptor, ionotropic, AMPA3 (alpha 3)
Gria4	NM_001113180.1	spkw1, Gluralpha4, Glur4, Glur-4	GATTTTAATACGCCCATGGTGACGAAACTAATGGATCGCTGGAAGAAACTAGATCAACGAGAATATCCAGGATCTGAAACACCTCCAAAGTACACTTCTG	glutamate receptor, ionotropic, AMPA4 (alpha 4)
Grik2	NM_010349.2	Glurbeta2, Glur6, Glur-6	CTAATGGGTTTGGGAAGCGGAGACTCCTTCCTCTTTCTGTGACCATGCCGTGATTGTGTTTGCGGCCACTATTCCACGCATCCTTCTTCTCGTCCAAGCC	glutamate receptor, ionotropic, kainate 2 (beta 2)
Grin1	NM_008169.2	NR1, M100174, Rgsc174, NMDAR1, Nmdar, GluRzeta1	ACAGATGGCCCTGTCAGTGTGTGAGGACCTCATCTCTAGCCAGGTCTACGCTATCCTAGTTAGTCACCCGCCTACTCCCAACGACCACTTCACTCCCACC	glutamate receptor, ionotropic, NMDA1 (zeta 1)
Grin2a	NM_008170.2	GluRepsilon1, GluN2A, NMDAR2A, NR2A	CCTTCTTTTACCATTGGAAAAGCTATATGGCTCCTCTGGGGCCTGGTCTTCAACAATTCTGTGCCCGTCCAGAATCCTAAAGGCACAACCAGCAAGATAA	glutamate receptor, ionotropic, NMDA2A (epsilon 1)
Grin2b	NM_008171.3	GluRepsilon2, Nmdar2b, NMDAR2B, GluN2B, NR2B	GGGAAAGCTCTTCGTATAAGGCTTTGTGAAAGAGCCATTACAGTAGGGTGAGAGAGGGGGATGTTTTTAGTCATTAACGGTAGGGTTAGTGAGAAAGGGG	glutamate receptor, ionotropic, NMDA2B (epsilon 2)
Grin2c	NM_010350.2	GluRepsilon3, NR2C, NMDAR2C	GCTTTTCTGGAGCCCTACAGCCCTGCCGTGTGGGTGATGATGTTTGTAATGTGCCTCACGGTGGTTGCCATCACTGTCTTCATGTTCGAGTATTTCAGCC	glutamate receptor, ionotropic, NMDA2C (epsilon 3)
Grin2d	NM_008172.2	GluRepsilon4, NR2D, NMDAR2D, GluN2D	ACATCACCTGGGATAACCGAGACTACTCCTTCAATGAGGATGGCTTTCTGGTAAACCCGTCACTGGTAGTCATCTCCCTCACCAGAGACAGGACGTGGGA	glutamate receptor, ionotropic, NMDA2D (epsilon 4)
Grin3b	NM_130455.2	NR3B	GCTCTCAACCTCTGCTACGCCATTCTCTTCGGACGCACTGTCTCCAGTAAGACACCCAAGTGTCCTACCGGACGCTTCCTCATGAATCTCTGGGCAATCT	glutamate receptor, ionotropic, NMDA3B
Grm1	NM_001114333.2	Grm1, mGluR1, Gprc1a, nmf373, rcw, 4930455H15Rik	CACAGGCTGTGAGCCCATTACTATCCGTTACCTCGAGTGGAGTGACATAGAATCCATCATAGCCATCGCCTTTTCTTGCCTGGGCATCCTCGTGACGCTA	glutamate receptor, metabotropic 1
Grm2	NM_001160353.1	Gprc1b, 4930441L02Rik, mGluR2	GGATCCCAGCTTGTTCCTACTGTTTGCAATGGCCGTGAGGTGGTAGACTCAACAACATCGTCGCTTTGAAGATCCCACACTCCTGCCCTGACATGGCTGC	glutamate receptor, metabotropic 2
Grm5	NM_001143834.1	mGluR5, Gprc1e, 6430542K11Rik, Glu5R	CTCCGAATCGGCCCTCTGCATCCCATCCTCTCCCAAATATGACACTCTCATCATCAGAGATTACACGCAGAGTTCTTCATCGTTGTGAGCCACTGGAAAC	glutamate receptor, metabotropic 5
Grm8	NM_008174.2	mGluR8, Gprc1h	GCTCCGGGACGCTACGATATCTTCCAATATCAGATAAACAACAAAAGTACAGAATACAAAATCATCGGCCACTGGACCAATCAACTTCACCTAAAAGTGG	glutamate receptor, metabotropic 8
Grn	NM_008175.3	Pgrn, acrogranulin, epithelin, progranulin, PC cell-derived growth factor	TCAAACTGCCATTTCTTCCGGTTTCTGTGGACCTTGTGGCCAGGTGCTCTTCCCGAGCCACAGGTGTTCTGTGAGCTTGCTTGTGTGTGTGTGCGCGTGT	granulin
Gsk3b	NM_019827.3	GSK-3, 7330414F15Rik, 8430431H08Rik, GSK3, GSK-3beta	CCACTGATTACACGTCCAGTATAGATGTATGGTCTGCAGGCTGTGTGTTGGCTGAATTGTTGCTAGGACAACCAATATTTCCTGGGGACAGTGGTGTGGA	glycogen synthase kinase 3 beta
Gsn	NM_146120.3		GTACCTGTGTCCTGGGACAGTTTCAACAATGGCGACTGCTTCATTCTGGACCTGGGAAACAATATCTATCAGTGGTGTGGCTCTGGCAGCAACAAATTTG	gelsolin
Gsr	NM_010344.4	D8Ertd238e, Gr1, Gr-1	GGGGCTCACTGAAGACGAAGCTGTTCATAAGTATGGGAAAGACAATGTGAAAATCTACTCGACTGCCTTTACCCCGATGTATCACGCTGTGACCACGAGG	glutathione reductase
Gss	NM_008180.1	GS-A/GS-B	GAAGATTTGAAGATGTCTCTGAAAGGGGTTCTCTGGACCAAAACCGAAGGCTGTTTATGGATGACCAGGAAGTTGCTGTGGTGTACTTCCGAGATGGCTA	glutathione synthetase
Gstp1	NM_013541.1	GstpiB, Gst p-1	GGGCATCTGAAGCCTTTTGAGACCCTGCTGTCCCAGAACCAGGGAGGCAAAGCTTTCATCGTGGGTGACCAGATCTCCTTTGCCGATTACAACTTGCTGG	glutathione S-transferase, pi 1	Gstp2 (NM_181796)
Gtf2a1	NM_175335.3	Tfiia1, 19kDa, 37kDa, TfIIAa/b, 6330549H03Rik	GAGAGTTTTAGGATGAAAGTAGCAAGTTTATCCAAAAGGTGGAACCAGGGACGCAAGCAGTGTCTTCAGAAACTGATCCGTTTCGACGTGTACCCAGAGT	general transcription factor II A, 1
Gtf2b	NM_145546.1		AGTAGCTCTGATCGAGCAATGATGAACGCATTCAAGGAAATCACGACCATGGCGGACAGAATCAACCTCCCTCGCAATATAGTTGATCGAACAAATAATT	general transcription factor IIB
Gtf2h1	NM_008186.4	62kDa, p62	AGAAACTGTACCACACAACATGACAGAAAAGGAGTTCTGGACACGCTTTTTCCAGTCCCATTATTTTCACAGGGACCGACTAAATACAGGATCGAAGGAC	general transcription factor II H, polypeptide 1
Gtf2h3	NM_181410.3	BTF2, D5Ertd679e, 34kDa, 5033417D07Rik	GCAATGGCCGCTGACGAAGATGAGTTGAACCTTCTGGTGATCATAGTTGACACCAACCCGATTTGGTGGGGAAAGCAAGCATTAAAGGAATCTCAGTTTA	general transcription factor IIH, polypeptide 3
Gtf2ird1	NM_001081464.1	MusTRD1, c-myc line 166.8, Alb/c-myc line 166.8, Alb-c-myc line 166.8, Tg(Alb1-Myc)166.8Sst, ESTM9, WBSCR11, Cream1, GTF3, binding factor for early enhancer, BEN	AAGCTGAAGAGGATTCTGGAGGAGCGACACAGCATTCACTTCATTATCAAGAGAATGTTCGATGAGCGCATTTTCACAGGGAACAAGTTTACCAAAGACC	general transcription factor II I repeat domain-containing 1
Gucy1b3	NM_017469.4	beta 1 sGC	AGGAGTCTGGCTATGATACCATCTTGCGTGTCCTGGGATCTAATGTCAGAGAGTTTTTGCAGAACCTCGATGCCCTGCATGACCACCTCGCCACCATTTA	guanylate cyclase 1, soluble, beta 3
Gusb	NM_010368.1	Gut, Gus-s, asd, g, adipose storage deficiency, Gus-r, Gus, Gus-u, Gur, Gus-t	AATACGTGGTCGGAGAGCTCATCTGGAATTTCGCCGACTTCATGACGAACCAGTCACCGCTGAGAGTAATCGGAAACAAGAAGGGGATCTTCACTCGCCA	glucuronidase, beta
H2-Ea-ps	NM_010381.2	H-2Ea, I-Ealpha, Ia-3, Ia3	ATCATGAAGGGTATTAAAAAACGCAATGTTGTAGAACGCCGACAAGGAGCCCTGTGAGATACCTGGAGGCAATGCCTTCAGTTAAAGTTCAGTGAAGAAA	histocompatibility 2, class II antigen E alpha, pseudogene
Hap1	NM_010404.3	HAP-1	GCTCCTTTCGTCTTCATGGCCCTGTGGGTGGGTACATGTGATTGTGCACCATTTATTAGAAGAGGAACCCGAAGTTCAGAGATCTGAGATGACTTGGCCA	huntingtin-associated protein 1
Hc	NM_010406.1	C5a, He, C5	CTACACACTGAATTTGGTCGCTACTCCTCTTTTCGTGAAGCCCGGGATTCCATTTTCCATCAAGGCACAGGTTAAAGATTCACTCGAGCAGGCGGTAGGA	hemolytic complement
Hcn1	NM_010408.3	HAC2, Bcng1, C630013B14Rik	GCACTTAATTGCTAACGGATCCTACCTTGTGTGAAACAATCAGCAATGCTAGGTAACGTGATGTCATTCCTGTAATGCTAGTGACCAATGGTATCCTGTT	hyperpolarization-activated, cyclic nucleotide-gated K+ 1
Hdac1	NM_008228.2	MommeD5, RPD3, HD1	TACGTCAATGACATCGTCCTGGCCATCCTGGAACTGCTAAAGTACCACCAGAGGGTGCTCTATATTGACATTGATATTCACCATGGCGATGGCGTGGAAG	histone deacetylase 1
Hdac2	NM_008229.2	Yy1bp, D10Wsu179e	CTGGGGACAGGCTTGGTTGTTTCAATCTAACTGTCAAAGGTCATGCTAAATGTGTAGAAGTAGTGAAAACTTTTAACTTGCCATTGCTGATGCTCGGTGG	histone deacetylase 2
Hdac6	NM_010413.3	mHDA2, Sfc6	TGGTTTCTGCTTTTTCAACTCAGTAGCTGTAGCTGCTCGCCATGCCCAGATCATTGCTGGACGTGCCCTGCGGATCCTAATCGTGGATTGGGATGTTCAT	histone deacetylase 6
Hdac7	NM_019572.2	5830434K02Rik, Hdac7a	AGGTGCTCTCTGAGTCCTGTGTCTCCTAACCCAACGGTGCCAAACCTTCATCTCCCTTCAAAAGCACAACACAATCCCAGGGATGCCTGGTCACTGTCCC	histone deacetylase 7
Hexb	NM_010422.2		GAAGCTACTCTTTGTCTCATGTCTATACACCAAACGATGTCCGGATGGTGCTGGAGTACGCCCGGCTCCGAGGGATTCGAGTCATACCAGAATTTGATAC	hexosaminidase B
Hgf	NM_010427.5	SF/HGF, NK2, NK1, scatter factor, C230052L06Rik, HGF/SF	AATAGTATGTCAAGTGGAGTGAAAAAAGGGTTTGGCCATGAATTTGACCTCTATGAAAACAAAGACTATATTAGAAACTGCATCATTGGTAAAGGAGGCA	hepatocyte growth factor
Hif1a	NM_010431.2	HIF1alpha, MOP1, bHLHe78, HIF-1alpha	ACCATGATATGTTTACTAAAGGACAAGTCACCACAGGACAGTACAGGATGCTTGCCAAAAGAGGTGGATATGTCTGGGTTGAAACTCAAGCAACTGTCAT	hypoxia inducible factor 1, alpha subunit
Hmgb1	NM_010439.3	amphoterin, HMG-1, p30, SBP-1, DEF, Hmg1	GTGGGACTATTAGGATCAAGCAATCTGAACGTCTGTCCTTGAAGGACTGATAGAAAAGTACCTTCTAATCCTTACACGAGGACTCTCCTTTAACCGCCAT	high mobility group box 1
Hmox1	NM_010442.2	heme oxygenase 1, Hsp32, D8Wsu38e, Hmox, HO1, HO-1	CTGGGGAGGGCCTGGCTTTTTTTACCTTCCCGAACATCGACAGCCCCACCAAGTTCAAACAGCTCTATCGTGCTCGAATGAACACTCTGGAGATGACACC	heme oxygenase 1
Hnrnpm	NM_001109913.1	Hnrpm, 2610023M21Rik	CTGGAAGAAACTGAAGGAAGTATTTAGTATGGCTGGTGTGGTGGTCCGAGCAGACATTCTGGAAGATAAAGATGGGAAAAGTCGTGGAATAGGCATTGTG	heterogeneous nuclear ribonucleoprotein M
Homer1	NM_147176.2	Ves-1, PSD-Zip45	GGAGCTGACCAGTACCCCTTCACAGGAATCAGCAGGAGGAGATCTTCAGTCTCCTTTGACACCAGAAAGTATCAATGGGACAGACGATGAGAGAACACCC	homer scaffolding protein 1
Hpgds	NM_019455.4	H-PGDS, Ptgds2	AGCCAACTCTTCCATTTGGCAAAATCCCTGTTTTGGAGGTGGAAGGACTTACAATCCACCAGAGCCTCGCAATAGCAAGATATTTGACCAAAAACACAGA	hematopoietic prostaglandin D synthase
Hras	NM_001130443.1	H-ras, c-H-ras, Harvey-ras, Hras-1, Hras1, ras, Ha-ras, c-rasHa	GAGGCGTGGGAAAGAGTGCCCTGACCATCCAGCTGATCCAGAACCACTTTGTGGACGAGTATGATCCCACTATAGAGGACTCCTACCGGAAACAGGTGGT	Harvey rat sarcoma virus oncogene
Hspb1	NM_013560.2	Hsp25	AGGGCACACTTACCGTGGAGGCTCCGTTGCCCAAAGCAGTCACGCAGTCAGCGGAGATCACCATTCCGGTTACTTTCGAGGCCCGCGCCCAAATTGGGGG	heat shock protein 1
Htr1a	NM_008308.4	Gpcr18, 5-HT1A receptor	CACACAAATTTCGCAGATCTCTGGGCTCTCATTGTGAAGGGTATCAACACCTCACCATTACCTACCTAGGATCTTGATCTCAGAGACCTAAAAGAGAGAG	5-hydroxytryptamine (serotonin) receptor 1A
Htr5a	NM_008314.2	Htr5	GGTCACATCAGAGCTCAGCTCACTTCAGTTCTATGACCATGTGTTGGAAGTTGTATTCACCTGAAGGCTCTGGTGGTTTATGTCTGGGCACTCTTCCTCA	5-hydroxytryptamine (serotonin) receptor 5A
Htra2	NM_019752.3	OMI, mnd2, HtrA2, Prss25	GGGAGGTGATTGGAGTGAACACCATGAAGGTGACAGCTGGAATCTCCTTTGCCATCCCTTCTGATCGCCTTAGGGAGTTTCTGCATCGCGGGGAAAAGAA	HtrA serine peptidase 2
Htt	NM_010414.1	huntingtin, IT15, Hdh, C430023I11Rik, htt, HD	TTCAGCAGACTGTACAAAGTACCTCTTAATACCACGGAAAGTACTGAGGAACAGTATGTTTCTGACATCTTGAACTACATCGATCATGGAGACCCACAGG	huntingtin
Icam1	NM_010493.2	MALA-2, Icam-1, CD54, Ly-47	CACATGGGTCGAGGGTTTCTCTACTGGTCAGGATGCTTTTCTCATAAGGGTCGACTTTTTTCACCAGTCACATAAACACTATGTGGACTGGCAGTGGTTC	intercellular adhesion molecule 1
Icam2	NM_010494.1	Icam-2, CD102	GAAGTGGAAACAGTTCTTAGTCTCAAACGTCTCCAAAGACACGGTCTTCTTTTGCCATTTCACGTGTTCGGGAAAGCAGCACTCGGAGAGTCTCAACATC	intercellular adhesion molecule 2
Ide	NM_031156.2	1300012G03Rik, 4833415K22Rik	TTTCCCATGAACACTTGGAAGGAGCCCTGGACAGGTTTGCGCAGTTTTTCCTGTGCCCCTTGTTTGATGCAAGTTGTAAAGACAGAGAGGTGAACGCTGT	insulin degrading enzyme
Idh1	NM_010497.2	E030024J03Rik, IDPc, Id-1, Idh-1	CGGCTAGTGACAGGCTGGGTAAAACCCATCATCATTGGCCGACATGCATATGGGGACCAATACAGAGCAACTGATTTTGTTGTTCCTGGGCCTGGAAAAG	isocitrate dehydrogenase 1 (NADP+), soluble
Igf1	NM_010512.4	Igf-1, C730016P09Rik, Igf-I	GAAAATTAAAAGAAACTGCTAGAAATCCCTTCCAACCAGTGGCTGACCCCTCTCACTAGCTCACAGCAAAGTCTCCTCTGTTGATCTATCACCTAGTCTC	insulin-like growth factor 1
Igf1r	NM_010513.2	IGF-1R, CD221, line 186, hyft, A330103N21Rik	CGTATGAGAACTTCATGCATCTGATCATTGCTCTGCCGGTTGCCATCCTGCTGATCGTTGGGGGGCTGGTTATCATGCTGTATGTCTTCCATAGAAAGAG	insulin-like growth factor I receptor
Ikbkb	NM_010546.2	IKK-2, IKK2, IKK-beta, IKK[b], IKKbeta	CTTACCCTGCTGAGTGACATCGCATCGGCTCTTAGATACCTTCACGAAAACAGAATCATCCATCGAGACCTGAAGCCAGAAAACATCGTTCTGCAGCAAG	inhibitor of kappaB kinase beta
Il10	NM_010548.1	cytokine synthesis inhibitory factor, IL-10	GGGCCCTTTGCTATGGTGTCCTTTCAATTGCTCTCATCCCTGAGTTCAGAGCTCCTAAGAGAGTTGTGAAGAAACTCATGGGTCTTGGGAAGAGAAACCA	interleukin 10
Il10ra	NM_008348.2	mIL-10R, CDw210, Il10r	CTGTCTGTCTGTGTTAGTACACTACCCTTTAGGTGGCCTTTGGGCTTGAGCACTGGCCCAGGCTTAGGACTTATGTCTGCTTTTGCTGCTAATCTCTAAC	interleukin 10 receptor, alpha
Il13ra1	NM_133990.4	CD213a1	CTCAAACCGACCGACATAATATTTTAGAGGTTGAAGAGGACAAATGCCAGAATTCCGAATCTGATAGAAACATGGAGGGTACAAGTTGTTTCCAACTCCC	interleukin 13 receptor, alpha 1
Il15ra	NM_008358.2		CTTTCCTGGCCTGGTACATCAAATCAAGGCAGCCTTCTCAGCCGTGCCGTGTTGAGGTGGAAACCATGGAAACAGTACCAATGACTGTGAGGGCCAGCAG	interleukin 15 receptor, alpha chain
Il1b	NM_008361.3	IL-1beta, IL-1B	GTTGATTCAAGGGGACATTAGGCAGCACTCTCTAGAACAGAACCTAGCTGTCAACGTGTGGGGGATGAATTGGTCATAGCCCGCACTGAGGTCTTTCATT	interleukin 1 beta
Il1r1	NM_001123382.1	IL-1 receptor alpha chain, IL-iR, Il1r-1, IL-1R1, CD121a	CTTCTTCGGAGTAAAAGATAAACTGTTGGTGAGGAATGTGGCTGAAGAGCACAGAGGGGACTATATATGCCGTATGTCCTATACGTTCCGGGGGAAGCAA	interleukin 1 receptor, type I
Il4ra	NM_001008700.3	Il4r, CD124, IL-4 receptor alpha chain	CCCACAGCAGTGCTGACGTTCCTAAGTCCTGGGCTTTCCTAGCTGATGTTGTCCTACCTACTCAGTCCCATTTTGTCCACCGAATAGACCTGTCACTCAA	interleukin 4 receptor, alpha
Il6	NM_031168.1	Il-6	ATGTTCTCTGGGAAATCGTGGAAATGAGAAAAGAGTTGTGCAATGGCAATTCTGATTGTATGAACAACGATGATGCACTTGCAGAAAACAATCTGAAACT	interleukin 6
Il6ra	NM_010559.2	IL-6R, Il6r, IL-6 receptor alpha chain, CD126	CACCTCACTGCCACCTTGGCCTTCCTTGCTTTACGTTTGACTGAGTGGCCTCAGATGCTTTCCCCTGGGGCTTTGAGGAATCCAGTGATGTTAGTGGTCA	interleukin 6 receptor, alpha
Ina	NM_146100.4	NF66, NF-66	CGGTAATATCTACGAAGAAAACTGGAAAGTCGGCTACAGAAGAAAGTACCAGTTCAAGCCAAAAAATGTAATGCCGCTGCTTGAGAAAAAGTCGATGCCT	internexin neuronal intermediate filament protein, alpha
Inhbb	NM_008381.3	activin beta-B	CGCCCAGAGCCCGGAGCCCGGCCCTGAGCTCGCTTCGCCTCGCCTCGCGGCGGGCGCCCTCGTCGCCAGCGGCGCACCATGGACGGGCTGCCCGGTCGGG	inhibin beta-B
Inpp4a	NM_172971.2	107kDa	AGACACTGGCTGAGAGGTTTGGAGATACGTCCTTACAAGAAGTTATCAATGTGGAGAGCTTGGTGCGGTTAAATTCCTACTTTGAGCAGTTTAAGGAGGT	inositol polyphosphate-4-phosphatase, type I
Inpp5f	NM_178641.5	5830435P03Rik, SAC2, cI-27	CCACTCTGATGAATTCCTTACAAATTCTAAGTCGGAGGAAGACAAGCAGCTAGCCAATTCTTTAGAGAGCGTAGGGCCAATAGATTACATTCTCCCAAGC	inositol polyphosphate-5-phosphatase F
Ins2	NM_008387.3	Ins-2, InsII, Mody4, Mody	AACTGGAGCTGGGTGGAGGCCCGGGAGCAGGTGACCTTCAGACCTTGGCACTGGAGGTGGCCCAGCAGAAGCGTGGCATTGTAGATCAGTGCTGCACCAG	insulin II
Insr	NM_010568.2	CD220, IR-B, IR-A, D630014A15Rik, IR, 4932439J01Rik	AACTTGGGTGACCCTACCAAAAAGGACTCCACTAATTCCATGTTGATATCTACTGTTGCTGGGAAGGAAACAAGTAGCTATTGGGTCATGAGACTCATTT	insulin receptor
Ipcef1	NM_001033391.2	A130090K04Rik	TCACCCACAGATCAAAGCCTTCTACTTTGCAGCAGAGAATTTGCAGGAAATGAATGTGTGGTTAAACAAACTTGGATTTGCTGTGACCCACCAGGAATCC	interaction protein for cytohesin exchange factors 1
Irf8	NM_008320.3	Myls, Icsbp1, IRF-8, ICSBP	GCAGGGAGAGTCATCATCTGCTTTTGTCTGAGAGAAGGAGAGCTTCTCCGTTTGTTCAACTTTGTAACAAGCTGGGTTACATGCTCCACGCAGCTAGAGA	interferon regulatory factor 8
Islr2	NM_001161538.1	Linx, B930052A04Rik, mbu-3	CCCTCTCGCTATGTGTCTAACCATGCATTCAACCAGAGCTCAGATCTCAAGCCGCACGTTTTTGAGTTGGGCGTCATCGCGCTGGATGTAGCAGAGCGTG	immunoglobulin superfamily containing leucine-rich repeat 2
Itga5	NM_001314041.1	Fnra, Cd49e	CCTCAGCAAGAACCTGAACAACTCACAAAGCAACGTGGTCTCCTTCCCACTCTCGGTGGAGGCTCAAGCCCAGGTCTCCCTTAATGGTGTCTCCAAGCCT	integrin alpha 5 (fibronectin receptor alpha)
Itga7	NM_008398.2	alpha7, [a]7	ATGAAGAGAGGCGCTCAGGTCACTTTTTACCTCATCCTCAGCACCTCTGGGATCACTATTGAGACCACAGAGCTGGAGGTGAAATTGCTGTTAGCCACGA	integrin alpha 7
Itgal	NM_008400.2	LFA-1, Ly-21, Ly-15, Cd11a	TAACCCGCTACATCATCGGGATTGGCAAGCATTTTGTGAGCGTACAAAAGCAAAAGACGCTCCACATATTTGCCTCAGAACCTGTAGAGGAATTTGTGAA	integrin alpha L
Itgam	NM_008401.2	CR3, Mac-1a, Cd11b, complement receptor type 3, Ly-40, complement component receptor 3 alpha, CD11B (p170), Mac-1, F730045J24Rik, Mac-1 alpha, CD11b/CD18	ATCTGGACACTGAACATCCCATGACCTTCCAAGAGAATGCAAAAGGCTTTGGACAGAGTGTGGTCCAGCTTGGCGGAACCAGTGTGGTTGTTGCAGCCCC	integrin alpha M
Itgax	NM_021334.2	CD11C (p150) alpha polypeptide, Cd11c	GGGCCTGTCCCTTGCTGCTGCCACCAACCCTTCCTGGCTGTTGGCTTGTGGTCCTACTGTGCACCACACATGCAGAGAGAATATATACTTGACAGGGCTC	integrin alpha X
Itpr1	NM_010585.2	Ip3r, P400, opt, Itpr-1, Pcp-1, Pcp1, InsP3R type I, IP3R1, wblo	GGGGACCGTCATCCAATATGGCAACGTGATCCAGCTCCTGCATTTGAAAAGCAATAAATACCTGACTGTGAATAAGAGGCTCCCAGCCTTGCTAGAGAAG	inositol 1,4,5-trisphosphate receptor 1
Itpr2	NM_010586.1	Itpr5, Ip3r2	GTGTGTGACAGAGTCAGTCATGAACATTGTGAGCGGCTTCTTCAACTCGCCATTTTCCGACAACAGTACCAGCCTCCAGACCCACCAGCCAGTCTTTATC	inositol 1,4,5-triphosphate receptor 2
Itpr3	NM_080553.3	tf, Itpr-3, Ip3r3	ACTGAAGATCCTGGAGATTCTGCAGTTCATCCTGAACGTACGCTTAGACTACCGCATCTCCTACCTGTTGTCGGTCTTCAAGAAGGAGTTTGTGGAGGTG	inositol 1,4,5-triphosphate receptor 3
Jam3	NM_023277.4	JAM-C, 1110002N23Rik, Jcam3, JAM-3	GCAGTGAATCTCAAATCCAGCAACCGAAACCCAGTGGTACATGAATTTGAAAGTGTGGAATTGTCTTGCATCATTACGGACTCACAGACAAGTGACCCTA	junction adhesion molecule 3
Jun	NM_010591.2	Junc, c-jun	CGCGACCAGAACGATGGACTTTTCGTTAACATTGACCAAGAACTGCATGGACCTAACATTCGATCTCATTCAGTATTAAAGGGGGGTGGGAGGGGTTACA	jun proto-oncogene
Katna1	NM_011835.2		GGGCTTTCCCGGTTTCATTTCAACTTGGTCCCGACCCGGAGCTGCGGCGGGTAGCCTGGGCTGCGCTAGCTTACATATGACCATGAGTCTTCAAATGATT	katanin p60 (ATPase-containing) subunit A1
Kcna1	NM_010595.3	Mk-1, mouse brain potassium channel protein-1, Kv1.1, mceph, Shak, MBK1	TGATCTTTGGGGATATTGTTGTGAATCATGGGGACACTTATCTCACAGTGACTCGCCATACGCCAGCCATCTTGGGTCAACCTCCTATGTATCTTTCCTA	potassium voltage-gated channel, shaker-related subfamily, member 1
Kcnb1	NM_008420.3	Shab, Kcr1-1, Kv2.1	ATCCTTCACTGAACTGCCCTGTGAAGAATTGTGACTACTTTCTGCTGTGGTGTGGTAGGGAACACACCTACTATGAGAGGAAGTTCTCTCTCTCTTTTTT	potassium voltage gated channel, Shab-related subfamily, member 1
Kcnj10	NM_001039484.1	Kir4.1, Kir1.2, BIRK-1, BIR10, Kir4.1	GGATCTATGGACGACCTTCATTGACATGCAATGGCGCTACAAGCTTCTGCTCTTCTCTGCAACCTTTGCAGGCACGTGGTTCCTCTTTGGTGTGGTGTGG	potassium inwardly-rectifying channel, subfamily J, member 10
Keap1	NM_016679.4	ring canal protein, INrf2	TCTATTGTCTCTGCTTGCCATTGTACATTCTGCTCAGACAGGGCATCTTGCTTCTTGTGGGACACACAGTTGTCTGTCAGTTTCAGGGCATTAGAAGCCA	kelch-like ECH-associated protein 1
Kel	NM_032540.3	CD238	GGTCCATCGTCTTTACCTCCCGGCTGTTCCAGTTTCTGAGGCCACAGCAGCAGCAGCAGGCACAGGACAAGCTCTTTCATGTGGTTACTATTGACGAACT	Kell blood group
Kif3a	NM_008443.3	kinesin-II subunit, Kif3, Kifl, N-4 kinesin, Kns3	TGTCTGTCACACTGCTCTGCAGGAAGTAAGGGTTCCGTTGTTGTACGTGAATGTGCGTTTCTTAGCTATGTATTCAACTACCGTGGCTCTAGACAAGCAG	kinesin family member 3A
Klk6	NM_001164696.1	Bssp, Klk29, Prss9, Prss18, neurosin, protease M	CAGAGCCTTCAGATGTCCAGCTCTGACCCTGGTACTTAATAAATGTAGTGACACAGAGCACAGAACACTGCTAAATCTACTTTGCTCAATCGTTGCATCC	kallikrein related-peptidase 6
Kras	NM_021284.5	Kras-2, Kras2, Ki-ras, K-ras	GGGCCACTACAACAATTCAATCTCAATCCTTTGGACTTCATTCCTGCTGCCCAGGCCACTGGTGCCTCAGTAGGAATTTTCAAAATTAGTGTGAACAGAC	Kirsten rat sarcoma viral oncogene homolog
L1cam	NM_008478.3	L1, CD171, NCAM-L1, L1-NCAM	TGAAGACTAATGGAACTGGCCCTGTGCGAGTTTCTACTACAGGTAGCTTTGCCTCCGAGGGCTGGTTCATCGCCTTTGTCAGCGCTATCATTCTCTTGCT	L1 cell adhesion molecule
Lama2	NM_008481.2	mer, merosin	GACTCAGCGGCGACAGTCCCAAGCGCATCAACAGAGAGGTTTATTTCCTGCTGTCCTGAATCTTGCTTCGAATGCACTCATCACAACCAATGCTACATGT	laminin, alpha 2
Lamb2	NM_008483.3	npht, Lamb-2, Lams	GGGATGATGTAGTGTGTGAGTCCCGCTACTCAGAAATCGAGCCGTCTACGGAAGGCGAGGTCATCTATCGTGTGCTGGACCCTGCTATTCCTATCCCAGA	laminin, beta 2
Lamp1	NM_010684.2	Lamp-1, CD107a	AGTGATTTCCAGTCTTGTGTTGGCGTTCAGGGTGGCCCTGTCTCTGCACTGTGTACAATAATAGATTCACACTGCTGACGTGTCTTGCAGCGTAGGTGGG	lysosomal-associated membrane protein 1
Lclat1	NM_001177967.1	AGPAT8, Lycat, ALCAT1	ATGTTTGTGCATTTGTTAGTGGGAGAGTGCTAACTGGTGCCTCTGGAGAAACAAGCCAGCCCATGTTTAACTGCTCCATCAAAACTCACTTTAATCCTGC	lysocardiolipin acyltransferase 1
Ldhc	NM_013580.4	Ldhc4, Ldh-3, Ldh3	TTTTGACATACGTGGTTTGGAAGATAAGCGGCTTCCCTGTAGGCCGTGTGATCGGAAGTGGCTGTAACCTAGACTCAGCACGTTTTCGTTACCTGATTGG	lactate dehydrogenase C
Lif	NM_008501.2		ACATCTTTCACCTGGAAGCATTGACTTCCACCGAGCATAGTAGGTAGTGTGTCTGGACCAGAGAAAAAGGGATGGGGCATTTTGCAGTTTATCCAGAGAG	leukemia inhibitory factor
Lmna	NM_001002011.2	lamin A/C, Dhe	CCAGTCCATGGGCAACTGGCAGATCAGGCGTCAGAATGGTGACGATCCTTTGATGACCTATCGCTTCCCACCGAAGTTCACCCTAAAGGCTGGGCAGGTG	lamin A
Lox	NM_010728.2	TSC-160, ras recision gene (rrg)	GATACTTGTTGCTATTCGATCCCACGCTGCTTAGCTTTTCTGTGGGCAGAAATGTCTAATGTGACAATCAGCACATCCCCATTGTGAGGTTTCACGGCAT	lysyl oxidase
Lpar1	NM_010336.2	Kdt2, Gpcr26, Edg2, vzg-1, LPA1	GTTCACAGCCATGAACGAACAACAGTGCTTCTACAATGAGTCTATCGCCTTCTTTTATAACCGGAGTGGGAAATATCTAGCCACAGAATGGAACACAGTG	lysophosphatidic acid receptor 1
Lpo	NM_080420.2	5830499B15Rik	CCCACAGCTTCCTACATCGAACATGTCCATGGTCCGAGATGCCATTTCAAACAGTTCCAGTGACCTACTCCTTTTAAGTTGGACACCGAGGCCAAAGGCT	lactoperoxidase
Lrp1	NM_008512.2	CD91, A2mr, b2b1554Clo	GAGCAGATGGCAATCGACTGGCTGACGGGAAACTTCTACTTTGTCGACGACATTGACGACAGGATCTTTGTCTGTAACCGAAACGGGGACACCTGTGTCA	low density lipoprotein receptor-related protein 1
Lrrc25	NM_153074.3	Mapa	CTGCTTCACAAGTCAGGAAGTCAAGATCTCACCTGCATGGTTCACCCGAGCAGGGTAGACTGGACTCAGACATTTAATGGCACCTGCCTCAATTTCAGTG	leucine rich repeat containing 25
Lrrc4	NM_138682.2	NGL-2, Nag14, NLG-2	GCTGGCGTAGCTCTCCATCAAATGCTTTCACATTGCACCAGATTCCTGCAGTTGGGCATAACCCACTCTGCAAGGCATGTGTCTATTCAGGGTTTCCCGG	leucine rich repeat containing 4
Lrrk2	NM_025730.3	9330188B09Rik, 4921513O20Rik, cI-46, LOC381026, D630001M17Rik	CCTAAATAAGCGAGGATTCCCCACCATCCGGGACTACCACTTTGTGAATGCCACCGAGGAGTCAGATGCGCTGGCAAAGCTTCGGAAAACCATCATAAAT	leucine-rich repeat kinase 2
Lsm2	NM_001110101.2	Sm-X5, snRNP, D17H6S56E-2, Dmpkap, SmX5, G7b, Dmapl, D17H6S56E2	TCTTTTTAACTGAATGGATGAGAGATAATTCCTCTGCTGAGAAGGGAGGGTAAGAGAGCCAGGAACTGCAGAATGGTCCTGGACTGGCTCCCAGTCTGTA	LSM2 homolog, U6 small nuclear RNA and mRNA degradation associated
Lsm7	NM_025349.2	1110033F18Rik, 0910001B06Rik	GAAAAAGAAGAAAGAAAGCATCTTGGACCTCTCCAAGTACATCGATAAGACCATTCGGGTGAAGTTCCAGGGTGGCCGGGAAGCCAGCGGTATCCTGAAG	LSM7 homolog, U6 small nuclear RNA and mRNA degradation associated
Lsr	NM_001164184.1	Lisch7, ILDR3	GTTCCAGCCAGTGACACTACACTGCACCTACCAGATGAGCAATACCCTCACAGCCCCTATCGTGATCTGGAAGTATAAGTCGTTCTGTCGGGACCGTGTT	lipolysis stimulated lipoprotein receptor
Ltbr	NM_010736.3	TNFCR, LT beta-R, TNF-R-III, LT-beta receptor, Ltar, Tnfbr, TNF receptor-related protein, LTbetaR, Tnfrsf3, TNFR2-RP, TNFRrp	AGAGAAGGGGAGGATGGGGCCTTGGGTAGCGTTAGCATGTGTGGAGGAGAGTTTGGGAACAGGAGAAAAACGACAAGTGTATTTATGAGTTGTAATCACA	lymphotoxin B receptor
Lypla1	XM_006495472.2	Pla1a	ACCTTCAAAATCTATGAAGGCATGATGCACAGCTCATGTCAGCAGGAAATGATGGATGTCAAGCACTTCATTGATAAGCTCCTACCTCCAATTGATTGAC	lysophospholipase 1
Mag	NM_010758.2	siglec-4a, Gma	CCGACTGATGTGGGCCAAAATCGGTCCTGTGGGTGCTGTGGTCGCCTTTGCCATCCTGATTGCCATTGTGTGCTACATCACCCAGACGAGAAGAAAAAAG	myelin-associated glycoprotein
Magee1	NM_053201.3	DAMAGE, mMage-e1	ATTTCTGCTGATGGATTCAACTAAGCTGCCTATACCAAAGAAGGGAATCCTGTATTACATCGGTCGAGAGTGCACCAAAGTGTTCCCTGATCTCCTGAAT	melanoma antigen, family E, 1
Mal	NM_001171187.1	VIP17	TTTTACCTCAGTGCCTCAGTTCTGGAAGCCCTGGCCACCATCTCAATGTTTGATGGCTTTACTTACAAGCATTACCATGAAAACATCGCCGCAGTGGTGT	myelin and lymphocyte protein, T cell differentiation protein
Man2b1	NM_010764.2	lysosomal alpha-mannosidase	GCAACTTCATTGTGAAGGACCCTCATGATAAGAACATTTCCAGTAACGTGGTGATGGTTCCTAGCTATTACAGTGAGACTTACCAATGGGAGCTGCTGTT	mannosidase 2, alpha B1
Map2	NM_008632.2	MAP-2, Mtap2, G1-397-34, repro4	ATCCCAAGGTTTCAACACACCATCTGTGGGGGGTTCTTTCTTCTGATAATTCTAGAGCCTGTTACCATAGAAAGGTATTTCTTCAATGGCTGGTTGTAGT	microtubule-associated protein 2
Map2k1	NM_008927.3	Mek1, Prkmk1, MAP kinase kinase 1	CTTTGTGCTTGGGGCTATTTGTCTGTTCATCAAACACATGCCAGGCTGAACTACAGTGAAACCCTAGTGACCTGGGTGGTCGTTCTTACTGATGTTTGCA	mitogen-activated protein kinase kinase 1
Map2k2	NM_023138.4	Prkmk2, MAP kinase/Erk kinase, MEK2	GTCGGCACAGTGGCCGCTGCCTCTGGGGACAGTGATGCTGTTTGTTGTGGCAGGGGACCTATGCCCATGCATTTGAAAACCAAACAAAATGAAGAAAGAG	mitogen-activated protein kinase kinase 2
Mapk1	NM_011949.3	9030612K14Rik, MAPK2, p42mapk, Erk2, Prkm1	TGCTGAAGCGCCATTCAAGTTTGACATGGAGTTGGACGACTTACCTAAGGAGAAGCTCAAAGAACTCATTTTTGAAGAGACTGCTAGATTCCAGCCAGGA	mitogen-activated protein kinase 1
Mapk10	NM_001081567.1	p493F12, JNK3, Serk2, C230008H04Rik	AAGCTCTTTCCAGATTCCCTCTTCCCAGCGGATTCTGAGCACAATAAACTTAAAGCCAGCCAAGCCAGGGATTTGTTGTCTAAGATGTTAGTGATTGACC	mitogen-activated protein kinase 10
Mapk3	NM_011952.2	Erk1, p44 MAP kinase, Mtap2k, p44erk1, p44mapk, Esrk1, Erk-1, Prkm3	ACCTTAATTGCATCATTAACATGAAGGCCCGAAACTACCTGCAGTCTCTGCCCTCGAAAACCAAGGTGGCTTGGGCCAAGCTCTTTCCTAAATCTGACTC	mitogen-activated protein kinase 3
Mapk8	NM_016700.3	JNK1, Prkm8, c-Jun N-terminal kinase	GAAAACAGGCCTAAATACGCTGGATATAGCTTTGAGAAACTGTTCCCCGATGTGCTTTTCCCAGCTGACTCAGAGCATAACAAACTTAAAGCCAGTCAGG	mitogen-activated protein kinase 8
Mapk9	NM_207692.1	JNK/SAPK alpha, JNK2, Prkm9	ACACTACATCATGAGTGACAGTAAAAGCGATGGTCAGTTTTACAGTGTGCAGGTGGCGGACTCAACTTTCACTGTTCTAAAACGTTACCAGCAACTGAAA	mitogen-activated protein kinase 9
Mapkapk2	NM_008551.1	Rps6kc1, MAPKAP kinase 2, MK2	GTAGCCTCTGCTTGCCCTTCTTGCCACGATTAACCCACTCTTGTCGAGTTCTCTGAAATTTTTAGCCATTTCTCAATGGGCTGTCCACTCCCACGGTGAG	MAP kinase-activated protein kinase 2
Mapt	NM_001038609.2	Tau, Mtapt	CAGTCGAAGATTGGCTCCTTGGATAATATCACCCACGTCCCTGGAGGAGGGAATAAGAAGATTGAAACCCACAAGCTGACCTTCAGGGAGAATGCCAAAG	microtubule-associated protein tau
Marco	NM_010766.2	Scara2	GCACAGAAGACAGAGCCGATTTTGACCAAGCTATGTTCCCTGTGATGGAGACCTTCGAAATCAATGATCCAGTGCCCAAGAAGAGAAATGGGGGGACCTT	macrophage receptor with collagenous structure
Mbp	NM_010777.3	Hmbpr, golli-mbp	TGCCAGGCATGGCTTCCTCCCAAGGCACAGAGACACGGGCATCCTTGACTCCATCGGGCGCTTCTTTAGCGGTGACAGGGGTGCGCCCAAGCGGGGCTCT	myelin basic protein
Meaf6	NM_027310.3	2810036M01Rik, 2310005N01Rik	ACACTCAGATGTATGGCAATATTATCCGTGGCTGGGATCGGTATTTGACCAATCAAAAGAACTCCAATAGCAAAAACGACCGGAGGAACCGGAAGTTCAA	MYST/Esa1-associated factor 6
Mecp2	NM_010788.2	1500041B07Rik, D630021H01Rik, WBP10, Mbd5	AAAGGGAGCGGCACTGGGAGACCAAAGGCAGCAGCATCAGAAGGTGTTCAGGTGAAAAGGGTCCTGGAGAAGAGCCCTGGGAAACTTGTTGTCAAGATGC	methyl CpG binding protein 2
Mfn2	XM_006535920.1	D630023P19Rik, Fzo, hypertension related protein 1	CTTTTTTTGGCCGGACGAGCAATGGGAAGAGCACCGTGATCAATGCCATGCTCTGGGACAAAGTTCTGCCATCTGGGATTGGTCATACCACCAATTGCTT	mitofusin 2
Mgmt	NM_008598.2	Agat, AGT	CTCCATCACCCTGTGTTCCAGCAAGATTCATTCACCAGACAGGTGTTATGGAAGCTGCTGAAGGTTGTGAAATTCGGAGAAACGGTTTCTTACCAGCAAT	O-6-methylguanine-DNA methyltransferase
Mmp12	NM_008605.3	Mmel, macrophage elastase, MMP12	AAGGTGGTACACTAGCCCATGCTTTTTATCCTGGACCTGGTATTCAAGGAGATGCACATTTTGATGAGGCAGAAACGTGGACTAAAAGTTTTCAAGGCAC	matrix metallopeptidase 12
Mmp14	NM_008608.3	MT1-MMP, sabe, Membrane type 1-MMP	AGTTTGGGACTGAGATCAAGGCCAATGTTCGGAGGAAGCGCTATGCCATTCAGGGCCTCAAGTGGCAGCATAATGAGATCACTTTCTGCATTCAGAATTA	matrix metallopeptidase 14 (membrane-inserted)
Mmp16	NM_019724.3	Membrane type 3-MMP, MT3-MMP	CCCTTTGAGAACTATCGGACCAGCTTACAGAGTCAGGATGATCAGTCTTGCAATCTGGTCATTTGTAGAACTGGCCAAAAGGGAAAGCCATCACAGGTTT	matrix metallopeptidase 16
Mmp19	NM_021412.2		CGACGGACTCATTTCTTCAAGGGAAACAAGGTGTGGCGGTATGTGGATTTCAAGATGTCTCCTGGCTTTCCCATGAAATTCAACAGAGTAGAGCCCAACC	matrix metallopeptidase 19
Mmp2	NM_008610.2	Clg4a, 72kDa type IV collagenase, GelA, MMP-2, gelatinase A, 72kDa gelatinase	AGTTAACCAGCCTTCTCCTTCACCTGGTGACTTCAGATTTAAGAGGGTGGCTTCTTTTTGTGCCCAAAGAAAGGTGCTGACTGTACCCTCCCGGGTGCTG	matrix metallopeptidase 2
Mmp24	NM_010808.3	Membrane type 5-MMP, MT5-MMP	GCTCGGCCTGACTACAGGTAAAGCAGAGAGGATTCTAGAGCCACCCTTGTCATCTTCTCAGAGTAAGGGACCAGGGCAGCCTTTTAAGTTCTCCATCTAC	matrix metallopeptidase 24
Mmp9	NM_013599.2	B/MMP9, MMP-9, Gel B, gelatinase B, Clg4b, Gelatinase B	CCTCTACAGAGTCTTTGAGTCCGGCAGACAATCCTTGCAATGTGGATGTTTTTGATGCTATTGCTGAGATCCAGGGCGCTCTGCATTTCTTCAAGGACGG	matrix metallopeptidase 9
Mmrn2	NM_153127.3	ENDOGLYX1, Emilin3, EndoGlyx-1	TTCAACACCACATCCATCAATGTGGGCAGCAGCTACTTTCCTGAACATGGCTACTTCCGAGCTCCCAAACGTGGCGTCTACTTGTTTGCTGTGAGCATTA	multimerin 2
Mnat1	NM_008612.2	MAT1, E130115E11Rik	TCTTAGGACGGCTTGGGTATTTAAACCACGTCCGGGCTGCATCTCCACAGGATCTTGCTGGCGGCTATACTTCTTCTCTTGCTTGTCACAGAGCGCTACA	menage a trois 1
Mog	NM_010814.2	B230317G11Rik	AAAACTTCGTGCAGAAGTAGAGAATCTCCATCGGACTTTTGATCCTCACTTCCTGAGGGTGCCCTGCTGGAAGATAACACTGTTTGTTATTGTGCCTGTT	myelin oligodendrocyte glycoprotein
Mpz	NM_008623.4	Mpp, P0	ATCCTCACAGGTCAGGGGTGCAGTAGGGGGCTTTAAGAAATGTCTTCAAAATAAATAATCAGAACAGGAAACGCCAGCGAGAATGGGAAGGAAAGGAAGT	myelin protein zero
Msn	NM_010833.2		TTCTCAATGACGACATTTACTGTCCACCTGAAACTGCGGTCCTGTTGGCTTCTTATGCCGTCCAGTCTAAGTATGGTGACTTCAATAAGGAAGTGCACAA	moesin
Mta1	NM_054081.2		CGCATCAGAAGCCAACCTTTTTGAGGAAGCTCTGGAAAAATATGGGAAAGATTTCACCGACATTCAACAAGATTTTCTCCCATGGAAGTCGCTCACCAGC	metastasis associated 1
Mta2	NM_011842.3	Mta1l1, mmta2	GTTGGACACCCTCTGGTGTTAGTTACTGCCTGTAACTGCCAGTAACGTCCCTTTTTGGGCTTCACAGCCTATAGGAACTTGCCTGTGTGTGTACCTACCC	metastasis-associated gene family, member 2
Mthfr	NR_027809.1		GAAGGCCTGCACAGAGATAGGCATCTCTTGCCCTATCCTGCCTGGGATCTTCCCTATTCAGGGCTACACTTCCCTTCGGCAGCTTGTAAAACTGTCCAAG	5,10-methylenetetrahydrofolate reductase
Mtor	NM_020009.2	RAPT1, RAFT1, Frap1, 2610315D21Rik, flat, FKBP-rapamycin-associated protein FRAP	CATGGAGCCTATCCTGAAGGCTTTAATTTTGAAACTGAAAGATCCAGACCCTGACCCAAACCCGGGCGTGATCAATAACGTGTTGGCCACTATAGGAGAA	mechanistic target of rapamycin (serine/threonine kinase)
Mutyh	NM_001159581.1	Mutyhalpha, Mutyha, Mutyhb, Myh, Mutyhc, 5730495A01Rik, Mutyhbeta	TGGAGCCATTGCTTCCATCGCCTTTGACCAGGTAACCGGTGTGGTGGATGGGAACGTTTTACGGGTGCTGTGCCGTGTCCGGGCCATTGGTGCCGATCCC	mutY homolog (E. coli)
Myc	NM_010849.4	Myc2, Nird, c-myc, bHLHe39, Niard	CCCTCAACGTGAACTTCACCAACAGGAACTATGACCTCGACTACGACTCCGTACAGCCCTATTTCATCTGCGACGAGGAAGAGAATTTCTATCACCAGCA	myelocytomatosis oncogene
Myct1	NM_026793.2	MT-MC1, Mtmc1, 1110020B04Rik	TTATAATGTCCTTCACCGTATCCGTGGCGATTGGGCTTGCAATCGGAGGATTTCTCTGGGCGCTGTTCGTTTTTCTGTCTCGAAGAAGAAGAGCCAGTGC	myc target 1
Myd88	NM_010851.2		GCTGCAGGCTCAGCTGTTTTCTCCCCAGCAGCGAGGTTTGCATCTTCTTATTCCTTTCACGTTCTCTACCATAGAGGCAATGTCATGGTCCCTCTCAGGG	myeloid differentiation primary response gene 88
Myh10	NM_175260.2	Myhn2, 5730504C04Rik, Fltn, Fltn, myosin IIB, nonmuscle myosin heavy chain IIB, NMHC II-B, Myhn-2, 9330167F11Rik, Myosin IIB, nonmuscle myosin heavy chain II-B, NMHC-B, SMemb	GAGCGAATGATCCGAGCTTTAGAACTGGACCCAAACCTGTATAGAATTGGACAGAGCAAGATATTTTTCCGAGCTGGAGTTTTGGCGCACTTAGAAGAAG	myosin, heavy polypeptide 10, non-muscle
Myrf	NM_001033481.1	Gm98, LOC386531, LOC225908	AGAGGAGTGGTGGGTTTGAGTTTGGAGGTTTTACTCAAGTGACAGCTTCAGCATTTCTTGGTAGCACCTACAGCATTCTGATTACATGCAGGTTCCTGGA	myelin regulatory factor
Naglu	NM_013792.2		TGGGAGGAGACAGGGTATGACAGTGAGTGACAATGATGGCTTGGAGGGAAACAAGGTGCTTTCTTCCACTCCAGACTTGGGGCTTAAAGTACCATTTTCT	alpha-N-acetylglucosaminidase (Sanfilippo disease IIIB)
Napsa	NM_008437.1	NAP1, pronapsin, napsin, Kdap	TTGGTGGAGTCTGGTTTAACCTCACAGGCCAGGACTATGTCATCAAGATTCTTCAGAGCGATGTTGGCCTCTGCCTGTTGGGCTTCCAAGCCTTGGATAT	napsin A aspartic peptidase
Ncam1	NM_001113204.1	E-NCAM, NCAM-1, NCAM, NCAM-120, NCAM-140, NCAM-180, CD56	ATGCTGTGATTGTCTGTGATGTGGTCAGCTCCCTGCCTCCAACCATCATCTGGAAACACAAAGGCCGAGATGTCATTCTGAAAAAAGACGTCCGGTTCAT	neural cell adhesion molecule 1
Ncf1	NM_001286037.1	p47<phox>, p47phox, NOXO2, NADPH oxidase subunit (47kDa), Ncf-1	ACCATCCGCAACGCACAGAGCATCCACCAGCGTTCTCGGAAGCGCCTTAGCCAGGACACCTATCGCCGCAACAGCGTCCGATTCCTGCAGCAGCGCAGAC	neutrophil cytosolic factor 1
Ncl	NM_010880.3	B530004O11Rik, C23	AATACGAATGGGATTAGCAATGCATGCCATTTCAGTGGCCTTATCTGGGTTTCAGGGGTCCTGGTCATCAGGTTCTCGCTGGTAAATCTTAAAGACCACC	nucleolin
Nefh	NM_010904.3	NEFH, NF-H, NF200	CACCAAGGGAGAGAAGTAAGAGAACAAGAGAAACACCCAGAATAGCCAAAGAAACTCAGGACGGTCCCAGTACTCAGGGGTCGGCGTAATAAATTTTATT	neurofilament, heavy polypeptide
Nefl	NM_010910.1	Nfl, CMT2E, NF68, NF-L	ATAACCAGCGGCTACTCTCAGAGCTCGCAGGTCTTCGGCCGTTCTGCTTACAGTGGCTTGCAGAGCAGCTCCTACTTGATGTCTGCTCGCTCTTTCCCAG	neurofilament, light polypeptide
Negr1	NM_001039094.2	Ntra, 5330422G01Rik	CAGGTTCATCTCACTGTGCAAGTCCCACCGAAAATATACGACATCTCAAATGACATGACCATCAATGAAGGAACCAATGTCACCCTTACTTGTTTGGCCA	neuronal growth regulator 1
Nelfa	NM_011914.2	Whsc2, Nelf-A, Whsc2h	GCCTGGTATCCACACAGAAACTTGGGTCTCTGAACAGTGAGCCAACACTGCCCTCCACAAGTTACCTGCCCTCTACACCCAGTGTGGTACCTGCCTCATC	negative elongation factor complex member A, Whsc2
Nell2	NM_016743.2	A330108N19Rik, mel91	AGCTGAGAAATAAACACGAGTTCACAATCTTGGTGACCCTGAAACAGATCCACTTAAATTCGGGAGTTATCCTCTCCATCCACCACTTGGATCACAGGTA	NEL-like 2
Neo1	NM_001042752.1	D930014N22Rik, 2610028H22Rik, Igdcc2	TTACTTTCAACAAGATGAGCTCTTTGTATGATTGCGGGCGGGGGATATGAAAATGCAATGATCTAACTCCTGTTGCTCTTCTAGCTGGTCACATGACGGC	neogenin
Nes	NM_016701.3	ESTM46	GCAGAGAATTGTGAAACCTCTAGAAAAAGTGAGCCAGGTCTCCCTCGAATCTCTCGAAAAAGAGAATGTGCAGTCACCAAGGTATCTGGAAGAAGATGAC	nestin
Nf1	NM_010897.2	Dsk9, neurofibromin, Mhdadsk9, Nf-1	CCCACCTATGGGCGCTGTCAGTGAACGCAAAGGGTCTATGATTTCTGTAATGTCTTCTGAAGGGAATATTGATTCACCTGTCAGCAGATTTATGGACCGG	neurofibromatosis 1
Nfe2l2	NR_132727.1	Nrf2	CCTCACCTCTGCTGCAAGTAGCCTCGCCGTCGGGGAGCCCTACCACAGCGTCCGCCCTCAGCATGATGGACTTGGAGTTGCCACCGCCAGGACTACAGTC	nuclear factor, erythroid derived 2, like 2
Nfkbia	NM_010907.2	Nfkbi, I(Kappa)B(alpha), IkappaBalpha, I-kappaBalpha	CTGCAGGCCACCAACTACAATGGCCACACGTGTCTGCACCTAGCCTCTATCCACGGCTACCTGGCCATCGTGGAGCACTTGGTGACTTTGGGTGCTGATG	nuclear factor of kappa light polypeptide gene enhancer in B cells inhibitor, alpha
Nfkbib	NM_010908.4	IkB, IKappaBbeta	GCCAAACAGCCCTGCATCTAGCAGCCATCCTTGGGGAGGCATCTACAGTAGAGAAGTTGTATGCAGCCGGTGCAGGAGTGTTGGTGGCTGAGAGAGGGGG	nuclear factor of kappa light polypeptide gene enhancer in B cells inhibitor, beta
Ngf	NM_001112698.1	Ngfb	CAAGGAGGTGACAGTGCTGGCCGAGGTGAACATTAACAACAGTGTATTCAGACAGTACTTTTTTGAGACCAAGTGCCGAGCCTCCAATCCTGTTGAGAGT	nerve growth factor
Ngfr	NM_033217.3	LNGFR, p75NGFR, p75, Tnfrsf16, p75NTR, p75 neurotrophin receptor	AACAGGGAGATCAATTGTAGGCTGACACACTCCTTTCTGAATGAGGGCGTCAAGTGCTTGTTGGCAGGGATGGAGTGACTTTCAGGGAAACATCTGGAAA	nerve growth factor receptor (TNFR superfamily, member 16)
Ninj2	NM_016718.2		CTAGTCACCCTCATCATTGTCTCTCTGCTCCTGCAAGTGGTCATTAGCCTCCTTCTTGTGTTCATCGCCATCCTGAACCTGAATGAGGTAGAGAACCAGA	ninjurin 2
Nkx6-2	NM_183248.3	Gtx, Nkx6.2	CTAACCGCCCGGGTGCGTTTGTGCTGAGCAGCGCGCCTTTAGCCGCGCTGCACAACATGGCTGAGATGAAGACGTCGCTGTTCCCCTACGCGCTGCAGGG	NK6 homeobox 2
Nlrp3	NM_145827.3	cryopyrin, Pypaf1, Mmig1, Cias1, NALP3	ACGTGTACATCACATTCCTCTATGGTATGCCAGGAGGACAGCCTTGAAGAAGAGTGGATGGGTTTGCTGGGATATCTCTCCCGCATCTCCATTTGTAAAA	NLR family, pyrin domain containing 3
Nmb	NM_026523.2	3110023K12Rik	TAGCAGTGGCCTCCTCTGGATGTAAATCCTAAGCTCAAATGTGTTAATCTGTTACTGTGATTTCTGGTTGGGTCACCAGGAATGTTAATGATGCAGACAC	neuromedin B
Nme5	NM_080637.3	non-metastatic cells 5, protein expressed in (nucleoside-diphosphate kinase), Nm23-M5, 1700019D05Rik	ATGAGCTCTGGACCTCTTGTTGCTATGATATTAGCTAGACATAAGGCCATCTCCTACTGGAAAGAACTTATGGGACCAAGTAACAGTTTAGTAGCCAAGG	NME/NM23 family member 5
Nmnat2	NM_175460.3	D030041I09Rik, PNAT1	CACTAAAGGGCACATTCAGATGTTCGAGAGAGCCAGGGATTATCTGCACAAGACTGGAAGATTTATTGTGATTGGCGGGATTGTCTCTCCGGTCCATGAC	nicotinamide nucleotide adenylyltransferase 2
Nol3	NM_030152.4	ARC, B430311C09Rik, Nop30	AGACACCTACTGCCAAATGAATAAACTCAGGAGGGTCAGTCTGTTCCTGACTCTCCACAAGTCTGGCTCTTTGCTCAAGAACTGAGGGTGAGCGTGGGTC	nucleolar protein 3 (apoptosis repressor with CARD domain)
Nos1	NM_008712.2	Nos-1, NO, nNOS, bNOS, 2310005C01Rik	GCTGGAAGAGGAATAAATTCCGCCTCACTTATGTGGCAGAAGCTCCAGAGCTGACCCAAGGTCTTTCCAATGTTCACAAAAAGCGAGTCTCAGCCGCCCG	nitric oxide synthase 1, neuronal
Nos2	NM_010927.3	NOS-II, iNOS, Nos-2, Nos2a	CCCCCCTCCTCCACCCTACCAAGTAGTATTGTACTATTGTGGACTACTAAATCTCTCTCCTCTCCTCCCTCCCCTCTCTCCCTTTCCTCCCTTCTTCTCC	nitric oxide synthase 2, inducible
Nos3	NM_008713.4	2310065A03Rik, eNOS, Nos-3, ecNOS	ATACCTGGTTCCTGACAGTCTTCCTCCCCTCCAGTTCCCGGAAAGAGGGATTGTGTCACTTCGTTCGGTTGACCAAGGCTAGCCACCCTCTCTGAAGAAT	nitric oxide synthase 3, endothelial cell
Nostrin	NM_181547.3	mDaIP2	GATGAGTTGAATTTGGAAAAAGGAGACATCGTGACCGTCCATGAGAAGAAAGAAGAAGGATGGTGGTTCGGCTCTTTAAAAGGGAAGAGAGGCCATTTTC	nitric oxide synthase trafficker
Notch1	NM_008714.2	Mis6, lin-12, 9930111A19Rik, Tan1, Motch A, N1	TGAGATTGATGTTAATGAGTGCATCTCCAACCCATGTCAGAATGATGCCACTTGCCTGGACCAGATTGGGGAGTTCCAATGCATATGTATGCCAGGTTAT	notch 1
Notch3	NM_008716.2	N3, hpbk	ATCTGGTACAACTTGCCGTCATGGTGGTACCTGTCTCAATACACCTGGATCCTTCCGCTGCCAGTGTCCTCTTGGTTATACAGGGCTGCTGTGTGAGAAC	notch 3
Notch4	NM_010929.2	Int3, Int-3, N4	GACTGCCGTGGACCACTGTGTGTCTGCCTCGTGCCTCAATGGGGGTACCTGTGTGAACAAGCCTGGCACTTTCTTCTGCCTCTGTGCCACTGGCTTCCAG	notch 4
Nova1	NM_021361.1	9430099M15Rik, Nova-1	TTGCAGAAAAAATCCGAGAAATGCCCCAAAATGTTGCCAAGACAGAACCAGTCAGTATCCTACAACCTCAGACCACCGTTAATCCTGATCGCATCAAACA	neuro-oncological ventral antigen 1
Npas4	NM_153553.4	LE-PAS, Nxf, Npas4	TGCTGATCGCCTTTTCCGTTGTCGATTCAACACCTCCAAGTCCCTCCGGCGCCAGAGTTCAGGAAACAAACTGGTGCTTATTCGAGGTCGATTCCATGCT	neuronal PAS domain protein 4
Npc1	NM_008720.2	C85354, lcsd, nmf164, D18Ertd139e, D18Ertd723e, A430089E03Rik	TGGCTGAGGCCAATTGTGGTAGCGGTGTTTGTGGGCGTTCTGTCATTCAGTGTTGCGGTGGTGAACAAAGTAGACATCGGGTTGGATCAGTCTCTCTCAA	Niemann-Pick type C1
Npc2	NM_023409.4	HE1, 2700012J19Rik	CCTAAGCATACAAAGGGCCCCGTGTTTTCTACTGCCTGTCTCTGTGCAAACCTTGAGTCTTAGACCCACTCTTCCCTTACAGGAATCTGAGGCAGGTAAA	Niemann-Pick type C2
Nptn	NM_009145.2	Sdfr1	GACCTCTTTGGTCTCTCTCCCTTTCAAGTGAGCAACACCACAATGACCGTCTAAAGCATGCCTTATTTAGCCTCTCCTATAAGGGTGACCTAGCCAGGTA	neuroplastin
Npy	NM_023456.2	0710005A05Rik	GACACTACATCAATCTCATCACCAGACAGAGATATGGCAAGAGATCCAGCCCTGAGACACTGATTTCAGACCTCTTAATGAAGGAAAGCACAGAAAACGC	neuropeptide Y
Nqo1	NM_008706.5	Nmor1, NMO1, Dia4, Ox1, NQO1, QR1, Ox-1, NAD(P)H dehydrogenase (quinone)	TTTCAGTTCCCATTGCAGTGGTTTGGGGTGCCAGCCATTCTGAAAGGCTGGTTTGAGAGAGTGCTCGTAGCAGGATTTGCCTACACATATGCTGCCATGT	NAD(P)H dehydrogenase, quinone 1
Nr4a2	NM_001139509.1	Nurr1, HZF-3, RNR-1	TCTTAGAATTATTTGTTCTGCGCTTAGCATACAGGTCCAACCCAGTGGAGGGTAAACTCATCTTTTGCAATGGGGTGGTCTTGCACAGGTTGCAATGCGT	nuclear receptor subfamily 4, group A, member 2
Nrg1	NM_178591.2	Hgl, GGFII, NDF, 6030402G23Rik, HRG, HGL, SMDF, GGF, ARIA, heregulin, HRGalpha, D230005F13Rik	GTATCTAAAAACGTCATCTCCAGTGAGCATATTGTGGAGAGAGAAGTGGAGACCTCCTTTTCCACCAGTCACTACACTTCCACAGCTCATCACTCCACGA	neuregulin 1
Nrxn1	NM_001346960.1	A230068P09Rik, neurexin I beta, neurexin I beta, neurexin I alpha, 1700062G21Rik, neurexin I alpha, 9330127H16Rik, alpha-latrotoxin receptor (calcium-dependent), neurexin I beta, neurexin I alpha	GTGGATGAGAGTCGAAACTACATCAGTAACTCAGCACAGTCCAATGGGGCTGTGGTCAAGGAGAAGCAACCCAGCAGTGCTAAAAGCGCCAACAAAAACA	neurexin I
Nsf	NM_008740.2	SKD2, N-ethylmaleimide sensitive factor	AACATCGACTCCAACCCTTACGACACCGACAAGATGGCCGCCGAGTTCATCCAGCAGTTCAACAACCAGGCCTTCTCAGTGGGGCAGCAGCTTGTCTTTA	N-ethylmaleimide sensitive fusion protein
Ntf3	NM_008742.2	NT3, Ntf-3, NT-3	CAATTCCCTCATCATCAAGCTGATCCAGGCGGATATCTTGAAAAACAAGCTTTCCAAACAGATGGTGGATGTTAAGGAAAATTACCAGAGCACCCTGCCC	neurotrophin 3
Ntng1	NM_001163351.1	A930010C08Rik, Lmnt1	TAGAGATGTATTTGTCAAGATTCCTGTCGATCCATGCCCTGTGGGTGACAGTGTCCTCTGTGATGCAGCCCTACCTTTTCGTGTGGGGACATTATGATGT	netrin G1
Ntrk1	NM_001033124.1	Tkr, TrkA	ACTCCAGGGCCACATCATGGAGAACCCACAGTACTTCAGTGATACCTGTGTCCATCACATCAAGCGCCAGGACATCATTCTCAAGTGGGAGCTAGGGGAG	neurotrophic tyrosine kinase, receptor, type 1
Nts	NM_024435.2	5033428E16Rik, NT/N, neuromedin N, NTS1, NMN-125	AAAAGGCAGCTGTATGAAAATAAACCCAGAAGGCCCTACATTCTCAAGAGGGGTTCCTACTACTACTGAGAAGCTAATTCTTGACCTGTGATTGTGATTG	neurotensin
Nwd1	NM_176940.5	A230063L24Rik	GTTCCTGGTGGTTTCTGAAGACGATTCCCTTCTTGTGGCAGGCTTTGGAAGATTTGTGCGGATTTTCTTGGCTGACTCGCAAGGCTTCCACCGGTTCATG	NACHT and WD repeat domain containing 1
Olfm3	NM_153157.3	optimedin, B230206G02Rik	TTCGTGAATACAAGTCCATTGCAGACTTTGTGAGTGGAGCTGAATCAAGGACATACAACCTCCCTTTCAAGTGGGCAGGAACTAACCATGTTGTCTACAA	olfactomedin 3
Olig2	NM_016967.2	Olg-2, bHLHe19, Bhlhb1, RK17	TCTGTGAATGTTCCTTTTCAGAGCACAGGAGCAAGCTTTACAGACGCTTAAAATAGCACTTGTGGAATGGAATAATCCCAAAAGTCCCGATATGGAACGG	oligodendrocyte transcription factor 2
Opa1	NM_001199177.1	lilr3, 1200011N24Rik	CTACCAGAGGCATTTTATAGATTCTGAGCTGGAATGCAATGACGTGGTCCTGTTTTGGCGAATACAGCGCATGCTCGCTATCACTGCCAATACATTAAGG	optic atrophy 1
Optn	NM_181848.4	TFIIIA-INTP, 4930441O07Rik	GCTGAGCTGATGAAGAAGAGACTTCAAGAAAAGTGTCAGGCTCTGGAGAGGAAGAACTCTGCAACACCATCAGAGCTGAATGAAAAGCAAGAGCTCGTTT	optineurin
Osmr	NM_011019.3	OSMRB	GAAGAAGCTGTGCGTTGGAACTGGACGTCTGATATCCCTTTGGAGTGTGTCAAACATTTCATAAGAATCAGGGCTCTGGTAGATGACACCAAGTCCCTTC	oncostatin M receptor
Oxr1	NM_001130163.1	2210416C20Rik, C7B, C7	CATTTTAAGAATGAAATTGGAGGGGCAGTCTGATTGGCATAGACCACAGCGCACACAGTCTGCAGGTTTGGGCGCATGTTTTCATCACTGAATAGAGGAG	oxidation resistance 1
P2rx4	NM_011026.2	D5Ertd444e, P2X4	GTCATTTGCACACTACACACAATGGATTTCTGGTGTGCTGTTGGCTGGGTCACCTGTTGCTTATACAATGTGAGTGTACTGAGGTAAGGGGAATATGGGA	purinergic receptor P2X, ligand-gated ion channel 4
P2rx7	NM_001038839.2	P2X7R, P2X7 receptor, P2X(7)	GGAGAATGTCACAGAGGGTGGGGTGACGAAGTTAGGACACAGCATCTTTGACACTGCAGACTACACCTTCCCTTTGCAGGGGAACTCATTCTTTGTCATG	purinergic receptor P2X, ligand-gated ion channel, 7
P2ry12	NM_027571.3	4921504D23Rik, 2900079B22Rik, P2Y12	GATCACCCAGGTTCTCTTCCCATTGCTGTACACCGTCCTGTTCTTTGCTGGGCTCATCACGAACAGCTTGGCAATGAGGATTTTCTTTCAGATCCGCAGT	purinergic receptor P2Y, G-protein coupled 12
Pah	NM_008777.3		CTGTATCTCTGATATTCTCACTCAAAGAGGAAGTTGGTGCCCTGGCCAAGGTCCTGCGCTTATTTGAGGAGAATGAGATCAACCTGACACACATTGAATC	phenylalanine hydroxylase
Pak1	NM_011035.2	PAK-1, Paka	CCTCAATGAAAACCCTTTGAGAGCCTTGTACCTCATTGCTACCAATGGGACGCCAGAGCTTCAGAACCCAGAGAAGTTGTCAGCTATTTTCCGGGACTTC	p21 protein (Cdc42/Rac)-activated kinase 1
Palm	NM_023128.4		GAGCAAAAGTCAGAAACCTTGGTGAACGCTCAGCAGACTCCGTTGGGTACCCCAAAAGAGAATCGCACGTCCACACCGGTGCGGAGTCCAGGGGGATCCA	paralemmin
Park2	NM_016694.3	PRKN	GATGTCTTAATTCCAAACCGGATGAGTGGTGAGTGCCAGTCTCCAGACTGCCCTGGAACCAGAGCTGAATTTTTCTTTAAATGTGGAGCACACCCAACCT	Parkinson disease (autosomal recessive, juvenile) 2, parkin
Park7	NM_020569.3	DJ-1	TGCAAAAACGCAGGGACCATACGATGTGGTGGTTCTTCCAGGAGGAAATCTGGGTGCACAGAATTTATCTGAGTCGCCTATGGTGAAGGAGATCCTCAAG	Parkinson disease (autosomal recessive, early onset) 7
Parp1	NM_007415.2	5830444G22Rik, PARP, Adprp, parp-1, sPARP-1, Adprt1	GAGTACATTGTCTACGACATTGCTCAGGTGAATCTCAAATACCTGCTGAAACTCAAGTTCAATTTTAAGACATCCCTGTGGTAAAGTGCGAGGGGTGGGC	poly (ADP-ribose) polymerase family, member 1
Pcna	NM_011045.2		AGACCTTAGCCACATTGGAGATGCTGTTGTGATATCCTGTGCAAAGAATGGGGTGAAGTTTTCTGCAAGTGGAGAGCTTGGCAATGGGAACATTAAGTTG	proliferating cell nuclear antigen
Pcsk2	NM_008792.3	Nec2, PC2, prohormone convertase 2, Nec-2, SPC2, 6330411F23Rik, Phpp-2	CTGGAGCAGCCAAAATGCCTCTTACATTGCCTTTATCCACACACCCGCAGTTTTCAGGTACTCTTTACACAGCCATCCAAGAGAGAAACTACCAGGTCAA	proprotein convertase subtilisin/kexin type 2
Pde1b	NM_008800.1		CTTTTCCTTGAACCGGGCAGCCGATGACCACGCTCTGAGGACCATTGTTTTTGAGTTGCTGACTCGGCATAGCCTCATCAGCCGCTTTAAGATTCCCACA	phosphodiesterase 1B, Ca2+-calmodulin dependent
Pde4d	NM_011056.3	9630011N22Rik, dunce, Dpde3	TGTGAATTTATGGCTTAGTTCCCAGGGTTAACTTGCTGATACCAGTCAGCCTCGTGCAGCATGTGTCTAGCCTAGACCTTAGTTGTCTTCTTGGTGTAAG	phosphodiesterase 4D, cAMP specific
Pdgfrb	NM_008809.1	CD140b, Pdgfr	CTCAAGGACAACCGTACCTTGGGTGACTCCGGCGCTGGCGAGTTAGTTTTGTCTACTCGCAACATGTCTGAGACCCGGTACGTGTCAGAACTGATCCTGG	platelet derived growth factor receptor, beta polypeptide
Pdpk1	NM_001080773.2	Pdk1, Pkb kinase	GGCCAACTCATTTGTAGGAACAGCACAGTATGTTTCTCCAGAGCTGCTCACAGAGAAGTCGGCGTGTAAAAGTTCAGACCTTTGGGCCCTTGGATGTATA	3-phosphoinositide dependent protein kinase 1
Pecam1	NM_008816.2	PECAM-1, Cd31	ACACCTGCAAAGTGGAATCAAACCGTATCTCCAAAGCCAGTAGCATCATGGTCAACATAACAGAGCTGTTTCCCAAGCCGAAGTTAGAGTTCTCCTCCAG	platelet/endothelial cell adhesion molecule 1
Pfn1	NM_011072.4	Pfn, actin binding protein	GCCGCCGTCCCCGGGAAGACCTTCGTTAGCATTACGCCAGCTGAGGTTGGTGTCCTGGTAGGCAAAGACCGGTCAAGTTTTTTCGTCAATGGGCTGACAC	profilin 1
Pgam1	NM_023418.2	2310050F24Rik, Pgam-1	GTCTCAACAAAGCAGAAACTGCTGCTAAGCATGGTGAGGCCCAGGTAAAGATCTGGAGACGATCTTATGATGTCCCACCGCCTCCCATGGAGCCTGATCA	phosphoglycerate mutase 1
Pgk1	NM_008828.2	Pgk-1	CCGGCATTCTGCACGCTTCAAAAGCGCACGTCTGCCGCGCTGTTCTCCTCTTCCTCATCTCCGGGCCTTTCGACCTCACGGTGTTGCCAAAATGTCGCTT	phosphoglycerate kinase 1
Phf19	NM_028716.4	3110009G19Rik, 3321402G02Rik	TTTGGAGACCGCTTCTACCTGTTCTTCTGCTCCGTGTGTAACCAAGGCCCAGAGTATATTGAGAGGCTGCCCTTGCGATGGGTGGATATAGTTCACCTGG	PHD finger protein 19
Phf2	NM_011078.2		TGGCCGTCCCTTGTTGTGAACACGGACATCCTTTCTCGAGTTGCTCAGAGTGACCTGAAAGTGGCCCCGCCGACTTAAGGATCATTCTGGTTTCAGAACA	PHD finger protein 2
Phf21a	NM_001109690.1	Braf35/HDAC complex (Bhc), D030065N23Rik, Bhc80, PFTF1, 80kDa	TATTACTCTCTCTATTATACACCAGTGTGTGCCTGCAGCAGCCTCCACAGCCACGGTGGGTTCGTTTTTGTTTTGTTGGGTGGGGAGCAGGGACGGGCGG	PHD finger protein 21A
Pik3ca	NM_008839.1	6330412C24Rik, caPI3K, p110alpha	ACTGTCCGTTGGCCTGGGGAAACATAAACTTGTTTGATTATACAGACACCCTAGTGTCCGGGAAAATGGCTTTGAATCTCTGGCCTGTACCGCATGGGTT	phosphatidylinositol 3-kinase, catalytic, alpha polypeptide
Pik3cb	NM_029094.3	1110001J02Rik, p110beta	GTCTCAGCTGTGTGAGAACGAAATGGACCTTATTTGGACTCTACGGCAAGACTGCCGAGAAAATTTCCCTCAGTCACTGCCAAAACTACTCTTGTCAATC	phosphatidylinositol 3-kinase, catalytic, beta polypeptide
Pik3r1	NM_001024955.1	p50alpha, p55alpha, p85alpha, PI3K	GATGTCATGGTCGGTTGTAATTTTGCCTTTACAAGGTAACTGGGGTGGGAGGGGAGGGAGTGTGCCTCCTTGACATTTTGTTCAAGATATAGATTCAGTG	phosphatidylinositol 3-kinase, regulatory subunit, polypeptide 1 (p85 alpha)
Pink1	NM_026880.2	brpk, 1190006F07Rik	GGAGCAGGCTCCAGGGACTCCCACCTTTCCCTTTGCCATCAAGATGATGTGGAATATCTCGGCAGGTTCCTCCAGCGAAGCCATCTTAAGCAAAATGAGC	PTEN induced putative kinase 1
Pkn1	NM_001199593.1	Pkn, PAK1, PRK1, Prkcl1, F730027O18Rik, Stk3	CTGGCTGTGTTCTGGCGAGACCAGAGGGGTCTGTGTGCTCTCAAATTTCTGAAGTTGGAGGACTTCTTGGACAACGAGAGGCATGAGGTGCAGCTGGACA	protein kinase N1
Pla2g16	NM_139269.2	Hrasls3	CATCGCTGGAGTGGGCTTGGCGGCCTTGGGCCTCGTTGGAGTCATGCTCTCCAGAAACAAGAAACAGAAGCAATGAGCTGAATGACTGCCCAGTTTTTGG	phospholipase A2, group XVI
Pla2g2a	NM_001082531.1	modifier of Min1, EF, Enhancing factor	ACCGGTGCTGTGTTACTCATGACTGTTGCTACAAGAGCCTGGAGAAAAGTGGATGTGGTACTAAGTTACTGAAATACAAGTACTCCCACCAAGGGGGCCA	phospholipase A2, group IIA (platelets, synovial fluid)
Pla2g2e	NM_012044.2	mGIIEsPLA2s	CCTGGTCCAGTTTGGAGTGATGATTGAGAGAATGACGGGAAAGCCTGCCCTGCAGTACAATGACTATGGCTGCTATTGCGGTGTCGGTGGCTCCCACTGG	phospholipase A2, group IIE
Pla2g2f	NM_012045.4	mGIIFsPLA2s	CCTGCCTCTCCTTCCATCTCAGGGTCAACAGTGTCTAGCCCTACCTCATATCTGTCTTCTGCCTCCATCCAATGTCAACACTGAGGACCCAGCCTTGTCC	phospholipase A2, group IIF
Pla2g4a	NM_008869.2	cytosolic phospholipase A2, cytosolic PLA2, Type IV PLA2, cPLA2, Pla2g4, cPLA2alpha	TACCAAAGCGACAACCAAGCAAGTTGGGTCCATCGGATGCTAATGGCCTTGGTGAGCGACTCGGCTTTATTCAATACCCGAGAAGGACGTGCCGGAAAGG	phospholipase A2, group IVA (cytosolic, calcium-dependent)
Pla2g4b	XM_925095.2	A030011C02Rik	TGTTATGGAACTGAAAGTCTTTGACCATGACCTGGTGACCAAAGATGACCCAGTGTTGTCAGTGCTGTTTGACGTGGGGACCCTGCAAATTGGGACTCAG	phospholipase A2, group IVB (cytosolic)
Pla2g4c	NM_001168504.1	CPLA2-gamma	AGAAGACATGTTCTGTATATGCTTGCGTATCTGCTGCCTTAGTGCCTCCTTCCTGCTTGCCTACTTCCTCTCCTTTCCATCCCTTCCACCTGTAACTCTT	phospholipase A2, group IVC (cytosolic, calcium-independent)
Pla2g4d	NM_001024137.1	2610311B01Rik, Pla2delta	CCAGTTGGTCCTAGAGGAATTGAATACCTCCTGTGACACGTACATAAGACACCTGATGGCAGCAGACTGTTCACTGCTAATGGACATCTCCTTAGTTTTT	phospholipase A2, group IVD
Pla2g4e	NM_177845.4	2310026J01Rik, Pla2epsilon	TTCCTACTCGAAGAGAATTTCTCCTCATCAGAGACCCTCATCACCAACGGCGTGCTGGTGTCTCGCCAAGTCTCTTGCCTGGAGGTTCATGCAGAATCCA	phospholipase A2, group IVE
Pla2g4f	NM_001024145.2	Pla2zeta, 4732472I07Rik	CAGACCTTTAACTTTACCCGAGGTCTCTGCATGTACAAAGACTACACAGCTAGAAAGGACTTCGTGGTCTCTGAAGATGCATGGCATTCACATAACTATG	phospholipase A2, group IVF
Pla2g6	NM_001199023.1	iPLA2, iPLA2beta	CCCACAGAGGATGCAGTTCTTCGGACGCCTCGTCAACACCCTCAGTAGCGTCACCAACTTGTTCTCGAACCCATTCCGGGTGAAGGAGGTGTCCCTGACT	phospholipase A2, group VI
Plcb1	NM_019677.1	3110043I21Rik	CCAGAAGGGCGCATTCCTCTTAAAAACATCTATCGATTGTTCTCAGCAGACCGGAAGCGCGTTGAAACTGCACTAGAGGCTTGTAGTCTTCCATCTTCGA	phospholipase C, beta 1
Plcb2	NM_177568.2	B230205M18Rik	CTGAAACTGGTTCACCCTCTTTTCTGGATCTAGGTCTGGCACTTCCTGGCAGGTGCGCCACCAGTCTTGGGTGGGGGCTTGAGTTCATCGTCATTTTCTT	phospholipase C, beta 2
Plcb3	NM_008874.3		TCAACGCTCGTCAACTACGTTGAGCCCGTCAAGTTCAAGTCCTTCGAGGCTGCTCGAAAAAGGAACAAGTGCTTCGAGATGTCATCCTTCGTGGAGACCA	phospholipase C, beta 3
Plcb4	NM_013829.2	C230058B11Rik, A930039J07Rik	TCTTCAAAGTAGATGAATTCGGCTTCTTCCTGACGTGGAAGAGTGAAGGCAAGGAAGGACAAGTGCTAGAATGTTCCCTCATCAACAGTATTCGCCAAGC	phospholipase C, beta 4
Plcl2	NM_013880.3	Plce2, PRIP-2	GACTGTATCAACTCAATGGTTGAGGGCTCTGAACTCAAAAAGGTTCGTTCTAACTCCAGAATTTACCATCGGTATTTTCTGCTGGACGCCGACATGCAAA	phospholipase C-like 2
Plekho2	NM_153119.2	Plekhq1	AGTGGGGAAGAAAAGGAATCCTGGATCAAAGCTCTCAACGAAGGGATCAACCGAGGCAAGAACAAGGCTTTTGATGAGGTAAAAGTAGACAAGACCTGTG	pleckstrin homology domain containing, family O member 2
Pllp	NM_026385.3	0610010I06Rik, Tm4sf11, plasmolipin	GCACATGAAGTTGTACATGGTGCCCTGGCCGTTGGTGTTACTGATCTTTTTTGTCGCTGCCACGGTTCTCTACATTACTGCCTTTATCGCCTGTGCAGCG	plasma membrane proteolipid
Pls1	NM_001033210.3	I-fimbrin	ATAGATGCCATTGCACCAAATGCAGTCCGTCAAGAAATGATCAAGAGAGAGCACTTGACTGATGAGGACAAACTGAACAATGCTAAATACGCCATTTCAG	plastin 1 (I-isoform)
Plxnb3	NM_019587.2	Plxn6	ATGGGCAGTATCTCCAGACAGGAGGCAACATCAGTGTCTTTGTGGGTGACCAACCTTGCCCTATCCAGGAGCCTGTGTGTCCTGAAGCCATCATATGCCA	plexin B3
Plxnc1	NM_018797.2	CD232, vespr, 2510048K12Rik	GGATGTGATCCGGGTTAGCCATGTGCTAAATGACACGCATATGAAATTCTCACTTCCATCAAGCCGCAAAGAAATGAAAGACGTTTGCATCCAGTTTGAC	plexin C1
Pmp22	NM_008885.2	Gas-3	TCCTGTCTGTCATCTTCAGCGTCCTGGCTCTGTTCCTGTTCTTCTGCCAGCTCTTCACTCTCACCAAAGGCGGCCGGTTTTACATCACTGGATTCTTCCA	peripheral myelin protein 22
Pnkd	NM_019999.2	Brp17, 2810403H05Rik, 2210013N15Rik	GTCATTAAAGGCTGACTTTCTTCCAGCCTGGTACTCATCCGGCTCTTTGCAGTTTGCCAAAAACCTTCATTCCCACGTCATTTCCCACTGGATCCCAGGG	paroxysmal nonkinesiogenic dyskinesia	sub-maximal transcript coverage due to non-overlapping transcripts
Polr2b	NM_153798.2	RPB2	CGGTTCAAGAGGGGCAAAGCCTGGTGTTACTAAGGAGAAAAGAATTAAATATGCAAAAGAAGTCTTACAGAAAGAAATGCTCCCTCACGTTGGTGTCAGT	polymerase (RNA) II (DNA directed) polypeptide B
Polr2h	NM_145632.2		CGGGCATCCTGTTCGAGGATATTTTCGATGTGAAAGACATCGACCCAGAAGGCAAGAAATTTGACCGAGTATCCCGGCTGCACTGTGAGAGTGAATCTTT	polymerase (RNA) II (DNA directed) polypeptide H
Polr2j	NM_011293.2	Rpo2-4, Rpb11a, 14.5kDa, RNA polymerase II subunit RPB14	TCCTCCGGCCTTCGAGTCGTTCTTGCTCTTCGAGGGCGAGAAGAAAATCACCATTAACAAGGACACTAAGGTTCCCAACGCCTGCTTGTTCACCATCAAC	polymerase (RNA) II (DNA directed) polypeptide J
Polr2k	NM_001039368.1	Mt1a, MafY, ABC10-alpha, RPB10alpha, RPB7.0, RPABC4, RPB12	GGATACAGAATAATGTACAAGAAAAGGACTAAAAGATTGGTGGTTTTTGATGCTCGATGAAATGTGGGAGTTCAGAAGTATCTTCATTCATACATTTGCC	polymerase (RNA) II (DNA directed) polypeptide K
Polr2l	NM_025593.1	2510029B14Rik	AAGTCCTGTTACCCTGGAAGGAACTGTTTAGTAAAGATGTTTGCAGAACCACCAACAGGTCTAACTTCCAAGGTGCTCCATGTCCATGTCTGTGCTGTCT	polymerase (RNA) II (DNA directed) polypeptide L
Ppargc1a	NM_008904.2	Gm11133, A830037N07Rik, Pgco1, PPAR Gamma Coactivator-1, Pgc-1alpha, Pgc1, Pgc-1alphaa	CGAGAATTCATGGAGCAATAAAGCGAAGAGCATTTGTCAACAGCAAAAGCCACAAAGACGTCCCTGCTCAGAGCTTCTCAAGTATCTGACCACAAACGAT	peroxisome proliferative activated receptor, gamma, coactivator 1 alpha
Ppm1l	NM_178726.3	5930404J21Rik, PP2C-epsilon, Pp2ce	GCTCGCTTCCTTCATTAGTTCAGTAGAGTCGGGATGCAGTTAGCCAGCCCTTACGCCTCTCATGGAGTGCAGCCTCGCCATTTGTTCACACCTTACGATG	protein phosphatase 1 (formerly 2C)-like
Ppp2ca	NM_019411.4	PP2A	TGCCATGACCGGAACGTAGTAACAATTTTCAGTGCTCCAAACTATTGCTATCGTTGTGGTAACCAAGCTGCAATCATGGAACTTGACGACACTCTTAAGT	protein phosphatase 2 (formerly 2A), catalytic subunit, alpha isoform
Ppp2r5c	NM_001135001.1	2610043M05Rik, 2700063L20Rik, Band 8A, D12Bwg0916e, B56/PP2A gamma	GAACAACGAGTACATCATGAGTTTAATCAGTGACAACGCAGCGAAGATTCTGCCCATCATGTTTCCGTCCTTATACCGCAACTCAAAGACCCACTGGAAC	protein phosphatase 2, regulatory subunit B', gamma
Ppp2r5e	NM_012024.2	protein phosphatase 2A subunit beta, 4633401M22Rik, B56beta	GGGATGACATGTGCTCATTTGACATGAGGAAGGTCAGGACCTCTTTCTGCACCGTGTCCTGTCCTCAGAGCTAAGGGTCAGTGTTGTCTGTTGGTCATTC	protein phosphatase 2, regulatory subunit B', epsilon
Ppp3ca	NM_008913.4	PP2BA alpha, PP2B alpha 1, Caln, CnA, 2900074D19Rik, CN, Calna	AGGGCATGATGGGATTGCTGCATCTCAGCAGTTGGATGTTCTTGCCTCTGAAGGTAGCTTGTTTGCTCTGGGGGCCAGGAATTGGATTCAGTTTACACTA	protein phosphatase 3, catalytic subunit, alpha isoform
Ppp3cb	NM_008914.1	Cnab, PP2BA beta, 1110063J16Rik, Calnb, CnAbeta	GGGCGGGTGGATGAAGAAATTGCACTAAGAATTATCAATGAGGGTGCTGCCATACTTCGGCGGGAGAAAACCATGATAGAAGTAGAAGCTCCAATTACAG	protein phosphatase 3, catalytic subunit, beta isoform
Ppp3cc	NM_008915.2	Calnc, PP2BA gamma	CAACAGTTTATTATCAATAATCAGAGCCCATGAAGCCCAGGATGCGGGGTACCGAATGTATAGGAAGAACCAAGCAACTGGCTTTCCGTCACTTATTACG	protein phosphatase 3, catalytic subunit, gamma isoform
Ppt1	NM_008917.3	D4Ertd184e, 9530043G02Rik, CLN1	GGATTAAAGGCATGCATCACCACAGCCTACAGCAATGTGTGTCTTATATACTATGAGATAGTGAGGGAGTATAGAAGTGAAAACCAGGTGTCTGTTCTTG	palmitoyl-protein thioesterase 1
Pqbp1	NM_001252528.1	Sfc2	CAAGGTGTTTGACCCTTCTTGCGGACTCCCTTACTATTGGAATGTGGAGACAGACCTTGTGTCGTGGCTCTCACCACATGATCCTAACTTTGTCGTTACC	polyglutamine binding protein 1
Prf1	NM_011073.2	Pfp, perforin, Prf-1, Pfn	ACAGCTACTGATGCCTACCTAAAGGTCTTCTTTGGTGGCCAGGAGTTCAGGACCGGTGTCGTGTGGAACAATAACAATCCCCGGTGGACTGACAAGATGG	perforin 1 (pore forming protein)
Prkaa2	NM_178143.1	AMPKalpha2, 2310008I11Rik	TCCAGCATTCTGTTTACTCGTAGAACTCTGTAACTCTCCTGTGCCTGTGACAAGTTTGCATGGGTAGTACTGGGTGAGTGTGGTGGCGCTTGCTAACTTA	protein kinase, AMP-activated, alpha 2 catalytic subunit
Prkaca	NM_008854.3	C alpha, Cs, PKA, Pkaca	CCTGAAGCCCGAGAATCTTCTCATCGACCAGCAGGGCTATATTCAGGTGACAGACTTCGGTTTTGCCAAGCGTGTGAAAGGCCGTACTTGGACCTTGTGT	protein kinase, cAMP dependent, catalytic, alpha
Prkacb	NM_011100.3	Pkacb, cAMP-dependent protein kinase C beta	TTCCCTCCTCAGCTAATATTCTCAAGGGTATCCCGCTGTGAAGTAAGCTTTGATAGCAACACGTTTCTGTTTGTCCTCCCTCTTACCTCCACAGTGTGCT	protein kinase, cAMP dependent, catalytic, beta
Prkca	NM_011101.3	Pkca	TGGCTCAGCATTCGTGTGGTCAGGTGTCAGTCAATGAACAGAAGACACACCAGGTTGTTAAACAGCCTTACTGTGACCCTCCTCAGAAGCCCACAAGTTC	protein kinase C, alpha
Prkcb	NM_008855.2	A130082F03Rik, PKC-Beta, Prkcb2, Prkcb1, Pkcb	CAGAGTCCATTGCCGAGCCTGTGTGTAAGGCTTCAGGCCGAATGTCTGTTACCAATTCCAGTCTTCCAGGATTCATGGTGCCTCTATTGGCATCCGTCAT	protein kinase C, beta
Prkce	NM_011104.2	PKCepsilon, Pkce, 5830406C15Rik, PKC[e]	CCCGAAAATTTGATGAGCCTCGTTCTCGGTTCTATGCCGCAGAGGTCACATCAGCCCTCATGTTTCTCCACCAGCACGGAGTGATCTACAGGGATTTGAA	protein kinase C, epsilon
Prkcg	NM_011102.3	Pkcc, PKCgamma, Prkcc	TTTAATGTACCACATCCAGCAACTGGGCAAGTTTAAGGAGCCTCATGCAGCATTCTACGCTGCGGAAATCGCCATAGGCCTCTTCTTCCTTCACAACCAG	protein kinase C, gamma
Prkcq	NM_008859.2	PKC-theta, PKC-0, A130035A12Rik, PKC theta, PKCtheta, Pkcq	CTGAAGATCGATGACTTCATCCTGCACAAGATGTTGGGAAAAGGAAGTTTTGGCAAGGTCTTCCTGGCAGAGTTCAAGAGAACCAATCAGTTTTTCGCAA	protein kinase C, theta
Prkcsh	NM_008925.1	hepatocystin, 80K-H	TTTCGGTCCCTCTGGAGAGTTTGCATATCTCTACAGCCAATGCTACGAGCTCACCACCAATGAGTACGTCTACCGGCTTTGCCCCTTCAAACTGGTCTCC	protein kinase C substrate 80K-H
Prl	NM_011164.1	Prl, Prl1a1	TGCTGTTCTGCCAAAATGTTCAGCCTCTGCCAATCTGTTCCGCTGGTGACTGCCAGACTTCTCTCCGAGAGCTGTTTGACCGTGTGGTCATACTTTCTCA	prolactin
Prnp	NM_011170.2	PrPC, PrPSc, CD230, Prn-i, Prn-p, Sinc, PrP	ATTGTCCTACTGACGTTGAAAGCAAACCTTTGTTCATTCCCAGGGCACTAGAATGATCTTTAGCCTTGCTTGGATTGAACTAGGAGATCTTGACTCTGAG	prion protein
Prpf3	NM_027541.4	3632413F13Rik	TTGAGAAAATTGCTCAACGATTACGGACAAAGGCTCAATTGGAGAAGCTGCAAGCAGAGATTTCACAAGCTGCTAGAAAAACAGGCATTCATACTTCGAC	pre-mRNA processing factor 3
Prpf31	NM_001159714.1	2810404O06Rik, 1500019O16Rik, PRP31, RP11	ACGGGCAGAAAGGTCTTCCTCACACTCAGCTTTTTTACTTACAGGGGGAAAGGCAGTGCTTTTATAGAACGAGTACAATTAAATGTGTAGTGTCGGGCTC	pre-mRNA processing factor 31
Psen1	NM_008943.2	PS-1, Ad3h, PS1, presenilin-1, S182	GTAGCTAGTATCCAATAACCCAGGGGTTTCCTCATGTGATGCAAATACTACGTGTCCAACCAATCAGTGCTGTCAACGGGCTGCCATAGCTCCTTCGATG	presenilin 1
Psen2	NM_001128605.1	PS2, ALG-3, PS-2, Ad4h	CAAGTATCGATGCTACAAGTTCATCCATGGCTGGCTGATCATGTCCTCCCTGATGCTCCTCTTCTTGTTCACCTACATCTACCTCGGGGAAGTGCTCAAG	presenilin 2
Psmb8	NM_010724.2	Lmp7, Lmp-7	CCTGAGGTCCTTTGGTGGTGACCAGGAAAGGAATGTTCAAATTGAGATGGCCCACGGCACAACCACACTCGCCTTCAAGTTCCAGCATGGCGTCATCGTG	proteasome (prosome, macropain) subunit, beta type 8 (large multifunctional peptidase 7)
Psmb9	NM_013585.2	Lmp2, Lmp-2	TTCACCACAGATGCCATCACTCTGGCCATGAACCGAGATGGCTCTAGTGGGGGTGTCATCTACCTGGTCACCATCACAGCTGCTGGTGTGGACCATCGAG	proteasome (prosome, macropain) subunit, beta type 9 (large multifunctional peptidase 2)
Ptdss1	NM_008959.3	PSS-1, PtdSer Synthase-1	ATGCTTTGGCTTCTTTGTGTGGCCTTCACCACGTTCCTGTGTCTGTACGGCATGGTTTGGTATGCAGAGCACTATGGTCACCGGGAAAAGACCTATTCAG	phosphatidylserine synthase 1
Ptdss2	NM_013782.4	PSS2	CGAGTGGCTGTCCCTGAAGACATATAAGTGGCAGGGCCTCTGGAACATTCCAACCTACAAGGGCAAGATGAAGAGGATTGCCTTTCAGTTCACGCCTTAC	phosphatidylserine synthase 2
Pten	NM_008960.2	A130070J02Rik, TEP1, B430203M17Rik, MMAC1, 2310035O07Rik	CAGCCTTACCCCGATTCAGCCTCTTCAGATACTCTTGTGCTGTGCAGCAGTGGCTCTGTGTGTAAATGCTATGCACTGAGGATACACAAATATGACGTGT	phosphatase and tensin homolog
Ptgs2	NM_011198.3	COX2, cyclooxygenase-2, PGHS-2, Cox-2, PHS-2, prostaglandin G/H synthase, Pghs2, Tis10, cyclooxygenase 2	CCATCAGTTTTTCAAGACAGATCATAAGCGAGGACCTGGGTTCACCCGAGGACTGGGCCATGGAGTGGACTTAAATCACATTTATGGTGAAACTCTGGAC	prostaglandin-endoperoxide synthase 2
Ptprn2	NM_011215.2	IA-2 beta, IA-2beta, 4930425H11Rik, phogrin, PTP-NP	CGCTCTGCCTCCTGCATCCTCCCAGATAACAAAACACATTAACACATTCTTACTGGATAATCCAATTTGCCAAAACATTTGGGCATTGTGCCCACCACCT	protein tyrosine phosphatase, receptor type, N polypeptide 2
Ptprr	NM_011217.2	RPTPRR, PTPBR7, PTP-SL	CTGTCTGTGTCGCCTCTCCGCCGCACAGAATCGATGTGTGTGATATTCAGAGACTGGAGGAGCTGCTGACATTATCCTGTGTTTAGATGCTTTAATGTTC	protein tyrosine phosphatase, receptor type, R
Pvalb	NM_013645.3	PV, Pva, Parv	GAAGGCGATAGGAGCCTTTGCTGCTGCAGACTCCTTCGACCACAAAAAGTTCTTCCAGATGGTGGGCCTGAAGAAAAAGAACCCGGATGAGGTGAAGAAG	parvalbumin
Rab2a	NM_021518.3	Rab2, 9330148M11Rik	GGTGCAGCGGGGGCTTTACTAGTGTATGATATTACAAGGAGAGACACGTTCAACCACTTGACAACCTGGTTAGAAGATGCCCGTCAGCATTCCAATTCCA	RAB2A, member RAS oncogene family
Rab3a	NM_009001.6		AACCTGTTCTGACGTCGTGAGTGTCAAATGTGTCCCACTCCTCCCTAGAAGTTATGAACACTACACACAGTCAATAAAGCGAATGGACCTTGCTGAGTCT	RAB3A, member RAS oncogene family
Rab3c	NM_023852.5	3110037E15Rik, 3110015B08Rik, 2700062I01Rik	AGTCTTCATGCCGATCCTGGCCACCTTTTGTGTGCACTCTCTGTGTGCTATGTGAGGCGATCCGGAAGTCCTTTCTGCTTGCTCTGAATGTGTGTCCACA	RAB3C, member RAS oncogene family
Rac1	NM_009007.2	D5Ertd559e	GCCAAAATACCTTCTGAACTAAGTTGCGTTGTGCTGAGAACACCTAAGCACTAAACTCTCTTGAGAGACTTCTGTTGCTAAGAAGACCGCAGCTTCTGGA	RAS-related C3 botulinum substrate 1
Rad23b	NM_009011.4	mHR23B, 0610007D13Rik	ACCTCACACTCACACCAGTGCATTACACTAACCTTGTTCACTGGATTGTCTGGGGTGACTTGGGCTCATATCCACAATATTTGGTATACGGTAGTAGGTT	RAD23b homolog (S. cerevisiae)
Raf1	NM_029780.3	c-Raf, 6430402F14Rik, Raf-1, v-Raf, sarcoma 3611 oncogene, Craf1	CCTCAGATGATGGCAAGCTCACGGATTCTTCTAAGACAAGCAATACTATCCGGGTTTTCTTGCCGAATAAGCAAAGGACTGTGGTCAATGTGCGGAATGG	v-raf-leukemia viral oncogene 1
Ran	NM_009391.3		TGAGGAGTAGGGTGGGCTTCTCTGATGTGATAGTGTTAGTTGAGACTTAGGTGTGTGATCCCGGCACAACTGTGTTGCTCAGATGTATTTACAGCAAGCC	RAN, member RAS oncogene family
Rapgef2	NM_001099624.2	nRapGEP, CNRasGEF, 5830453M24Rik, Pdzgef1, RA-GEF-1	TTATAACTGGATAGCATTGCAGTGAGGCAGCTTGGGGTGTTGGAGCGAATGCCAGCTGTTTGTACTGCTCTTTCAAGACAGCCTCCCCTTGTTGGATTGG	Rap guanine nucleotide exchange factor (GEF) 2
Rasgrp1	NM_011246.2		ATACCAAACATGCGCTAAAATAAGTCTAGAGTTTCCTGAGGGTGTCCCAGGCAGCCCGCTTTACTGATTCATACTTAGATAAAGAGTCCCTGGTGAATCC	RAS guanyl releasing protein 1
Rdx	NM_001104617.1		AACGAATTTTGGCCTTATGTATGGGAAACCATGAACTGTACATGCGAAGGAGAAAGCCTGATACTATTGAAGTACAGCAGATGAAGGCTCAGGCCCGGGA	radixin
Rela	NM_009045.4	p65 NF kappaB, p65	GAGGCTGACCTCTGCCCAGACCGCAGTATCCATAGCTTCCAGAACCTGGGGATCCAGTGTGTGAAGAAGCGAGACCTGGAGCAAGCCATTAGCCAGCGAA	v-rel reticuloendotheliosis viral oncogene homolog A (avian)
Ret	NM_001080780.1	RET9, c-Ret, RET51	ATATGCTAACTGGATGGTTTCACCCTCAGCGGCAAAATTAATGGACACATTTGATAGCTAACATTCCTTTGTGAACGGTAATGGACTCCCAAGGGGGAAG	ret proto-oncogene
Rhoa	NM_016802.4	Arha1, Arha, Arha2, RhoA	CCTGAGGCAGTTATACTTTGGAGGTGGCATAGCCTTTCTCACCTGGACTGCAGGGTCTGGCTCTAAGTCACAGTGCTCCTTTCTCCACACTGTATCCAAG	ras homolog gene family, member A
Rims1	NM_053270.1	C030033M19Rik, RIM1, RIM1alpha, RIM1a	GAGGAGAGGAACATTATCATGGCAGTGATGGACCGGCAGAAGGAAGAGGAGGAAAAAGAAGAGGCCATGCTCAAGTGTGTTGTCAGGGACATGGCGAAGC	regulating synaptic membrane exocytosis 1
Ring1	NM_009066.3	Ring1A	ACAGAATGCCAGCAAAACGTGGGAACTGAGTCTCTATGAGCTGCACCGGACCCCGCAGGAAGCCATCATGGATGGTACAGAGATTGCGGTTTCGCCTCGG	ring finger protein 1
Rit2	NM_009065.2	Rin, Roc2	GGCATGAATCTTGCTCGAGACTACAACTGTGCCTTCTTTGAGACATCTGCAGCCCTGCGATTCGGTATCGATGATGCTTTTCAAGGCTTAGTGAGAGAAA	Ras-like without CAAX 2
Rras	NM_009101.2		GCCATGCGGGAGCAGTACATGCGTGCTGGCAACGGCTTCCTGCTGGTGTTTGCCATTAACGACAGGCAGAGTTTCAATGAGGTGGGCAAGCTCTTCACAC	Harvey rat sarcoma oncogene, subgroup R
Rtn4	NM_194053.3	NOGO, NgA, C130026I10Rik, 1110020G17Rik	CTGACAGTGTTCAGCATTGTCAGTGTAACGGCCTACATTGCCTTGGCCCTGCTCTCTGTGACTATCAGCTTTAGGATATATAAGGGTGTGATCCAAGCTA	reticulon 4
Ryr1	NM_009109.1	skrr, Ryr, calcium release channel isoform 1	AACAATGATTTCCAAAACTACCTACGGACACAGACTGGGAACACGACCACCATCAATATCATTATCTGCACAGTGGACTACCTCCTGCGGCTGCAGGAAT	ryanodine receptor 1, skeletal muscle
Ryr2	NM_023868.1	9330127I20Rik	GTTAATACAAATAGGGACATCACCATGTGGCTGAGCAAGCGGCTTCCTCAGTTCCTCCAGGTCCCATCAAACCACGAACACATTGAGGTGACCAGAATAG	ryanodine receptor 2, cardiac
Ryr3	NM_177652.2	calcium release channel isoform 3	GTTATGGGTATAACATTGAGCCTTCAGACCAAGAACTAGCTGATCCTACTGTCGAGAAGGTCAGCATAGACAAGATCCGGTTTTTCCGAGTAGAACGGTC	ryanodine receptor 3
S100b	NM_009115.3		ACCGAGAATCAAAATTCTGCTCGGCAGACTTCTCCTTTCAGGATGATCGCTTTGTTCCTGGAGGACAGAGGAGGGGAATGGCCAGAGTCTTTTTCTAGTT	S100 protein, beta polypeptide, neural
Sart1	NM_016882.3	U5-110K	AATCATTGCTGTTTTCAGACTGGTCACATGCGTGTTGCTAGGCCTTAGAGAGCCACTAACCACCCTGTGTTGTCCTGGTTACAGTTTTCAGGGTACTAAG	squamous cell carcinoma antigen recognized by T cells 1
Scamp2	NM_022813.3	Sc2	GGAGATCCCTGCTGACTACCAGCGGATTTGCAAGATGCTTTACTATCTCTGGATGTTGCATTCAGTGACTCTGTTTCTAAACCTGCTTGCGTGCCTGGCC	secretory carrier membrane protein 2
Scn1a	NM_018733.2	Nav1.1	CCCACCAACGCTTCCCTTGAGGAACATAGCATAGAGAAGAATATAACTATGGATTACAATGGCACACTTGTAAATGAAACCGTGTTCGAGTTTGACTGGA	sodium channel, voltage-gated, type I, alpha
Scn2a1	NM_001099298.3	A230052E19Rik, Nav1.2	TGAAAAGATGGCACAATCAGTGCTGGTACCGCCAGGACCTGACAGCTTCCGCTTCTTTACCAGGGAATCCCTTGCTGCTATTGAACAACGCATTGCAGAA	sodium channel, voltage-gated, type II, alpha 1
Sec23a	NM_009147.2	Sec23r, Msec23	TCAGGAGCTATTGGACCCTGTGTGTCTCTTAATTCAAAAGGACCTTGCGTGTCTGAAAATGAGATTGGAACAGGAGGCACTTGTCAGTGGAAAATCTGTG	SEC23 homolog A, COPII coat complex component
Serpinb6a	NM_001164117.1	Spi3, D330015H01Rik, ovalbumin, 4930482L21Rik	TCATTCACCATGTTAAGACCAATGGAATTCTGTTCTGTGGCCGGTTCTCCTCTCCCTGAGCAAAGGGTATTCCTGTCAGTCTTTGACCCTCTCTCCATGG	serine (or cysteine) peptidase inhibitor, clade B, member 6a
Sf3a2	NM_013651.4	PRP11, Sap62, 66kDa, SFA66	GCAGAGCCTGCTGTTCCAGATTGACTACCCTGAGATCGCAGAGGGTATCATGCCACGCCACCGTTTCATGTCTGCTTATGAGCAGAGGATCGAGCCTCCA	splicing factor 3a, subunit 2
Sf3b2	NM_030109.2	SAP145, SF3b1, 2610311M13Rik, B230398H18Rik, SF3b145, SF3b150, 145kDa, 2810441F20Rik	ACAGCCGTGGGGGCAGCAAGAAATACAAGGAGTTCAAATTTTAGGTCCTGCTCGCATAGCTGGCCTGCCTTTAGGCTCTTTGTATGTCTGGGCTTTCTCT	splicing factor 3b, subunit 2
Sf3b4	NM_153053.3	49kDa, SF3b49, Sap49	GGAGGAACAGTATGAAAAAGGGAAGGTGTTTACATTGTAAGGATTTATCTTGCATGTACTTGGAATAGAGCTTATCTTGTTATAGTATGGAGGCATTAGC	splicing factor 3b, subunit 4
Sgpl1	NM_009163.3	D10Xrf456	TGATTTCCGGGTGAAAGGTGTGACCAGCATTTCAGCAGATACTCATAAGTATGGCTATGCTCCTAAAGGTTCATCAGTGGTGATGTACTCTAACGAGAAG	sphingosine phosphate lyase 1
Sh3tc2	NM_172628.2	D430044G18Rik	GGGATGTCTCTTTCCATTTGGCAGGCCTACTTGGTTCTCCAGAATGCCACTAAGATCCTGGGTGTTCCTTCTTCAAACTGGTGTGAGGTTTCCGCCCTGG	SH3 domain and tetratricopeptide repeats 2
Shank2	NM_001081370.2	ProSAP1	TGTGGACAGGATCGTGCCCTGCTTGCTTAACTTGCTGTCTTTATTTCTGCAAACAGATTAGCATAATTCCAGGGTGGCCAAAATGAAGTCACACGGAGTT	SH3/ankyrin domain gene 2
Shh	NM_009170.3	Hhg1, Hxl3, Hx, M100081	AGGCCAAGCAACCTGCTGAAAGTCTATTTTTCTACATGTCCCTTGTCCTGCGTTTCAGAAGGCAAACCTCCGCATTCCTCTCCTGCTATGCTCCTGCTTT	sonic hedgehog
Sirt1	NM_019812.2	Sir2, Sir2alpha	GGATTCCTGACTTCAGATCAAGAGACGGTATCTATGCTCGCCTTGCGGTGGACTTCCCAGACCTCCCAGACCCTCAAGCCATGTTTGATATTGAGTATTT	sirtuin 1
Sirt2	NM_022432.4	Sir2l, SIR2L2, 5730427M03Rik	TCCTTACCCAGAGGCCATCTTTGAGATCAGCTACTTCAAGAAACATCCGGAACCCTTCTTTGCCCTTGCCAAGGAGCTCTATCCCGGGCAGTTCAAGCCA	sirtuin 2
Sirt7	NM_153056.2		CGCCATCTCAGAGCTCCATGGGAATATGTATATTGAAGTCTGCACCTCCTGCATCCCTAACAGAGAGTATGTACGAGTGTTTGATGTGACTGAGCGTACT	sirtuin 7
Sla	NM_001029841.1	Slap, Slap-1	TTAGTCCTGGTTAATGCAGACAGACTGTCAACTTCAGCAGTCAGGAGAAGGGAGGGGGCTAACTCCTCATCTCAGAGACCAGTGAAGAATTTCAATAGAA	src-like adaptor
Slc11a1	NM_013612.2	Lsh, Nramp1, Nramp, Ity1, Ity, Bcg, host resistance locus Bcg/Ity/Lsh, ity	CATGTACTTCCTGATTGAGGCCACCATCGCCCTATCGGTGTCCTTCATCATCAACCTCTTCGTCATGGCTGTTTTTGGTCAGGCCTTCTACCAGCAAACC	solute carrier family 11 (proton-coupled divalent metal ion transporters), member 1
Slc12a5	NM_020333.2	KCC2	TAGCTAGATGTTCCATGTCCATCCAGGTGACTTCTACTCTGAGTGCAATATTTCAGTAGCCTGGTAGTGAGAAGAGTGTCGCTTCTGTTTCAGCAGACCT	solute carrier family 12, member 5
Slc17a6	NM_080853.3	2900073D12Rik, VGLUT2	TATTCGTTGGACCCATCACCATTTTAGAGAGCACAACTACAACAGTTGGCACATGTCATCCTACAGAAGTTAGGAAGCCAAAGCTACTGGATCATGCAAA	solute carrier family 17 (sodium-dependent inorganic phosphate cotransporter), member 6
Slc18a2	NM_172523.3	Vmat2, 1110037L13Rik	TTGTTTTATGAAGCTTTCTGTGGGACCCTGGTGATGTGAAGTCTGGTGTGTTTAAGGGACAATTGGGTTCCCACTCTTAAGCCATTGGACAGTCATGGGT	solute carrier family 18 (vesicular monoamine), member 2
Slc18a3	NM_021712.2	VAChT, VAT	CTTAAGCGGGCCTTTCATTGATCGCATGAGCTACGACGTGCCGCTGCTTATTGGCCTGGGCGTCATGTTCGCCTCCACAGTCATGTTTGCCTTTGCAGAA	solute carrier family 18 (vesicular monoamine), member 3
Slc1a1	NM_009199.2	EAAC1, MEAAC1, EAAT3, D130048G10Rik	TTGCTGGGAAGATCATAGAAGTTGAAGACTGGGAAATATTCCGCAAGCTGGGCCTTTACATGGCCACTGTCCTGAGCGGGCTTGCAATCCACTCCCTCAT	solute carrier family 1 (neuronal/epithelial high affinity glutamate transporter, system Xag), member 1
Slc1a2	NM_001077514.3	1700091C19Rik, 2900019G14Rik, Eaat2, GLT1, MGLT1, GLT-1	GGGAACTGCTTCCAGTGCTGGAACTTTGCCTGTTACCTTCCGTTGCTTGGAAGATAATCTAGGGATTGACAAGCGTGTGACCAGATTCGTCCTCCCAGTC	solute carrier family 1 (glial high affinity glutamate transporter), member 2
Slc2a1	NM_011400.3	Glut-1, Glut1	GGACTCCATTTTAGGATTCGCCCATTCCTGTCTCTTCCTACCCAACCACTCAATTAATCTTTCCTTGCCTGAGACCAGTTGGAAGCACTGGAGTGCAGGG	solute carrier family 2 (facilitated glucose transporter), member 1
Slc32a1	NM_009508.2	Viaat, R75019, VGAT	CCCGTTTGCCTGCCGGTTTTCAGGAACCCAAACTCATCTTGTGCAATGTATCCGGTCGTGGAACTGTATACTGTGCGTGTGGTGTGCTCGTGGTGAATAA	solute carrier family 32 (GABA vesicular transporter), member 1
Slc4a10	NM_001242380.1	NCBE	AAGCTTCAAACATCTTGGTAGGAGAACTGGAGTTCCTAGACAGAACTGTGGTTGCCTTTGTCAGGTTGTCTCCAGCTGTCTTGCTCCAAGGACTTGCTGA	solute carrier family 4, sodium bicarbonate cotransporter-like, member 10
Slc6a3	NM_010020.3	Dat1, DAT	TGTGGATCGATGCCGCCACCCAGGTGTGCTTCTCCCTTGGCGTTGGGTTTGGGGTGCTGATTGCCTTCTCCAGTTACAATAAGTTCACCAATAACTGCTA	solute carrier family 6 (neurotransmitter transporter, dopamine), member 3
Slc6a4	NM_010484.2	Sert, Htt, 5-HTT	AGTCCTAAAGACTATGGTGCCCAGACTCTTGTGGGTTCCAACCACTTCTTTCCATGAACTCTCTTGGACTTACTGCCACATTAGCTGGTGACACGGCTGA	solute carrier family 6 (neurotransmitter transporter, serotonin), member 4
Slc8a1	NM_011406.2	D930008O12Rik, Ncx1	TGCAAATCACTCTTGGTTCATCTGAGCATCTTAAAGTTTCCCATAGGCCCTTTCATCACAGCATCATGTTGGCATGTGTGGCACACTTTCAAGGGAAAAA	solute carrier family 8 (sodium/calcium exchanger), member 1
Slc9a6	NM_172780.3	6430520C02Rik, NHE6	GATGTTTGCTGGTCTTCGTGGTGCAATGGCATTTGCCTTGGCCATTCGAGATACTGCCACTTATGCACGACAAATGATGTTCAGCACCACACTTCTGATC	solute carrier family 9 (sodium/hydrogen exchanger), member 6
Slu7	NM_148673.3	D3Bwg0878e, D11Ertd730e	ATTATGATCCAAAAACCAGAGCGATGAGAGAGAATCCTTACGCCAATGCAGGGAAGAATCCAGATGAAGTGAGCTACGCTGGAGATAACTTTGTTCGATA	SLU7 splicing factor homolog (S. cerevisiae)
Smn1	NM_011420.2	SMN	GAAACCTGTGTCGTGGTTTATACTGGATATGGAAACAGAGAGGAGCAAAACTTATCTGACCTACTTTCCCCGACCTGTGAAGTAGCTAATAGTACAGAAC	survival motor neuron 1
Smpd4	NM_001164610.1	neutral membrane (neutral sphingomyelinase-3), 4122402O22Rik	CGCAGTGCCTCGCTTTGTCCAGCAGAAGCTGTACGTCTTCCTGCAGCACTGTTTTGGCCACTGGCCTCTGGATGCAACCTTCAGAGCTGTCTTGGAGATG	sphingomyelin phosphodiesterase 4
Smyd1	NM_009762.2	Bop, 4632404M21Rik	CCTCAGGCCAAAAGTGTTTGACCCTTTGAGATATACTCAGTGATGCCTAGAAAGATGCAGGGATCTTGGGATCCTGTGGTCTTTACTCCTAATCAGAGCT	SET and MYND domain containing 1
Snap91	NM_001277986.1	AP180, 91kDa, F1-20	TGAATGGTTCCAATGCCTTTAGTGCTTTTCTGGACGTTGCCCGTGGACGGAGGATGACGCAGCTGTTCTGTGGTGAGCCATTTGGAAAGATGTGTCTGTG	synaptosomal-associated protein 91
Snca	NM_009221.2	alpha-synuclein, alphaSYN	TGTGGCAGAGGCAGCTGGAAAGACAAAAGAGGGAGTCCTCTATGTAGGTTCCAAAACTAAGGAAGGAGTGGTTCATGGAGTGACAACAGTGGCTGAGAAG	synuclein, alpha
Sncaip	NM_001199151.1	synphilin-1, 4933427B05Rik, SYPH1	TCGCTGGATGGTGAGTGAGACAGAAGCCATTGCGGAATTGAGTTGTTCCAAGGATTTCCCAAGCCTTATTCATTACGCAGGTTGCTATGGGCAGGAAAAG	synuclein, alpha interacting protein (synphilin)
Sncb	NM_033610.2	betaSYN	CCCAAACACGAGATCTTCCTTCGGCTCTGAGGCACTTCCTCAGGGCCTGTGTTAGTGTCTGCCCTGCCCTTCCGTCTGTCCTACTTGCCCGCGTTCATCC	synuclein, beta
Snrpa	NM_001046637.1	C430021M15Rik, U1A, U1 snRNP, Rnu1a1	AACCTGCCTGAGGAGACCAACGAGCTCATGCTCTCCATGCTCTTCAACCAGTTCCCTGGCTTCAAGGAGGTGCGTCTGGTCCCTGGGCGCCATGACATCG	small nuclear ribonucleoprotein polypeptide A
Sod1	NM_011434.1	Ipo1, CuZnSOD, SODC, Sod-1, Cu(2+)-Zn2+ superoxide dismutase, Cu/Zn-SOD, B430204E11Rik, Ipo-1	TGTGTCCATTGAAGATCGTGTGATCTCACTCTCAGGAGAGCATTCCATCATTGGCCGTACAATGGTGGTCCATGAGAAACAAGATGACTTGGGCAAAGGT	superoxide dismutase 1, soluble
Sod2	NM_013671.3	manganese SOD, manganese superoxide dismutase, MnSOD, Sod-2	ATAGCTTTGCTCCTGCTTGAGGAGTGCTTATTATGAGAGGAAGGTAATGGTGCCTCTGGGTTTTCTATAGGCAGACATGCAAAAACAGCTAATCTTGTCT	superoxide dismutase 2, mitochondrial
Sorcs3	NM_025696.3	6330404A12Rik	GTTGCCACGGGTAATATTGGCTCCGAACTCTCCTATACGGATATCGGTGTGTTCATCTCCTCTGATGGGGGCAACACATGGAGACAGATCTTTGATGAAG	sortilin-related VPS10 domain containing receptor 3
Sorl1	NM_011436.3	mSorLA, LR11, 2900010L19Rik, Sorla	GTGGATGCCGGCTTTAAAAAGATCGAGGTAGCTAATCCAGATGGTGACTTCCGACTGACAATCGTCAATTCCTCTGTGCTTGATCGACCCAGGGCTTTAG	sortilin-related receptor, LDLR class A repeats-containing
Sox10	XM_128139.6	gt, Sox21	CCATCTCCTGTCTGCAGCCCAGTCCACATGTAACACATCGCTGCCCCTTTATTTATCTCCATAGTCGCCATGTTCCTATCCCTCTAGCTACTCCAGCCCC	SRY (sex determining region Y)-box 10
Sox9	NM_011448.4	2010306G03Rik	ACAAATGAGAGGTTTCAGATGCAGTGAGGAGCACTGAGTCCTTTGCAATGTTTTCAGCCATAGACCTTTGGGTCTGCCTGGACTGTATGTGGATGTGTGC	SRY (sex determining region Y)-box 9
Sp1	NM_013672.2	Sp1-1, 1110003E12Rik	CAACCCGGAAAACATTGCTTTGAAAGCTGCTGATAAAGCATGGGCAGGTTATTAGTTTGGTTTAGAAGACTGTGCGTCTCTTGGCTCTGCTCCGGGGTAC	trans-acting transcription factor 1
Sp100	NM_013673.3	A430075G10Rik	TTCCCAATGAATTGTGTTTCCAAGGAATTGATGGAGGGAACCCAAACTCCCAGCTAAGTCTTGAACAAGGACCTGGTGCCAGCTATTCTCAAGGAAGCCC	nuclear antigen Sp100
Spast	NM_016962.2	Spg4	TCAGGCGTTTCATTAAACGGGTATATGTGTCCTTACCAAATGAGGAGACAAGACTCCTTCTGCTTAAAAACCTGTTGTGTAAACAAGGAAGTCCACTGAC	spastin
Spi1	NM_011355.1	Sfpi1, Spi-1, Sfpi-1, Dis-1, Tcfpu1, Tfpu.1, PU.1	TCGGATGACTTGGTTACTTACGATTCAGAGCTATACCAACGTCCAATGCATGACTACTACTCCTTCGTGGGCAGCGATGGAGAAAGCCATAGCGATCACT	spleen focus forming virus (SFFV) proviral integration oncogene
Sptbn2	NM_021287.1	Spnb3	AGCTGTTACTGGATACCACGGACAAATTCCGATTCTTTAAGGCTGTCCGAGAGTTGATGCTGTGGATGGATGGGATTAACCTGCAGATGGATGCCCAGGA	spectrin beta, non-erythrocytic 2
Sqstm1	NM_011018.2	p62, OSF-6, STAP, Osi, A170	AGATAGGCCCAGTGTCTTGGCATTCTTGTAGAATCTTCAGGTGGGAATGTGTGATGCCTTTTCAGGCAATAGGAAAGTGCATGAGGAGAGTTTTGAATGT	sequestosome 1
Src	NM_001025395.2	pp60c-src	TGCCAAGGGCCTAAATGTGAAACACTACAAGATCCGCAAGCTGGACAGCGGCGGTTTCTACATCACCTCCCGCACCCAGTTCAACAGCCTGCAGCAGCTC	Rous sarcoma oncogene
Sri	NM_001080974.2	2900070H08Rik, Sor, 2210417O06Rik	AATTCAGTTGCAAAGCGATACAGCACCAGCGGGAAGATCACGTTTGATGACTACATTGCCTGCTGTGTCAAACTGAGGGCTCTCACAGATAGCTTTCGCA	sorcin
Srsf4	NM_020587.2	Sfrs4, MNCb-2616, 5730499P16Rik, SRp75	GATGCTCACAAGGGACGCAAAAACGAAGGAGTGATTGAATTTGTGTCTTACTCTGATATGAAAAGAGCTTTGGAAAAGCTGGACGGAACTGAAGTCAACG	serine/arginine-rich splicing factor 4
Stab1	NM_138672.2	MS-1	CAAGTTCTGGACAACTCCATTGCACTCCATCTCAATGCGTGGAGCTTACTGGATACCGTCTAGTTTTTGGAATCGTAACCACATGAGTAGGGGCTGCCAC	stabilin 1
Stambpl1	NM_029682.4	1700095N21Rik, 8230401J17Rik	CGCTGTCCTGCTTTTCCACCCACCAGAGCAACTCTCTGAGGAACGCATTTGCAGATCACCCTCATAAAAGTGATGGAAGCAATTTCGCTAACTACTCTCC	STAM binding protein like 1
Stat1	NM_009283.3	2010005J02Rik	ACGCTGGGAACAGAACTAATGAGGGGCCTCTCATTGTCACCGAAGAACTTCACTCTCTTAGCTTTGAAACCCAGTTGTGCCAGCCAGGCTTGGTGATTGA	signal transducer and activator of transcription 1
Stat3	NM_213659.2	Aprf, 1110034C02Rik	AGCTTAAAATTAAAGTGTGCATTGATAAAGACTCTGGGGATGTTGCTGCCCTCAGAGGGTCTCGGAAATTTAACATTCTGGGCACGAACACAAAAGTGAT	signal transducer and activator of transcription 3
Stx1a	NM_016801.3	HPC-1	GTCACTGTGGACCGAGACCGCTTCATGGATGAATTCTTTGAACAGGTGGAAGAGATCCGGGGCTTTATTGACAAGATTGCCGAAAACGTGGAGGAGGTGA	syntaxin 1A (brain)
Stx1b	NM_024414.2	Stx1b2	CGGACCTGCGCATCCGTAAGACCCAGCACTCCACACTCTCACGGAAGTTCGTGGAGGTAATGACCGAATATAATGCAACTCAGTCCAAGTACCGGGACCG	syntaxin 1B
Stx2	NM_007941.2	Epim, Syn-2, G1-536-1, repro34	TTCATGGACGGTTTCTTCCATCAGGTAGAGGAGATTCGAAGCAGCATAGCCAGGATTGCTCAGCATGTAGAAGACGTGAAGAAGAACCACAGCATCATCC	syntaxin 2
Sucla2	NM_011506.1	4930547K18Rik	CATCGGCCTCGATGGGAGCATAGGATGTCTAGTAAATGGTGCTGGCTTGGCTATGGCCACAATGGATATAATAAAACTACACGGAGGGACTCCAGCCAAC	succinate-Coenzyme A ligase, ADP-forming, beta subunit
Synj1	NM_001045515.1	A930006D20Rik	GGCATTTCTGGTGTCAAACAAGAGCCAACATTGAAGAGTGACCCATTTGAAGATCTCTCACTTAGTGTGCTTGCTGTATCAAAGGCTCAGCCTTCTGTTC	synaptojanin 1
Syt1	NM_009306.2	G630098F17Rik	ACAGCAACATCCTGACGGGAGAGGACCATCTTCACATCTACCAAAATAAAATGGAGGCATGGAAAGTGTGGCCTCCTGTTTGATCTATAGGATTTAGCTC	synaptotagmin I
Syt13	NM_030725.4	5730409J20Rik	ACTCCATGTGACAGACCTGTTCTTCTCAGTATGCCTGTACTTCAGGACGAAGTAGCTCTGAGCTTGGCTTGTTCCATCTGGCTATGTAAATGAGGAGGTA	synaptotagmin XIII
Syt4	NM_009308.3		TCTGGTCTCTCTCTGTTATCAGTCCACTACAAACACGCTCACTGTGGTGGTCTTAAAAGCGCGGCACCTACCGAAATCTGATGTGTCTGGACTTTCAGAT	synaptotagmin IV
Syt7	NM_018801.3	B230112P13Rik	TGGAATGAGACCTTTCTATTTGAAGGGTTTCCCTACGAGAAAGTGGTGCAGAGGGTCCTCTACCTCCAGGTCCTGGATTATGACCGTTTCAGCCGCAATG	synaptotagmin VII
Taf10	NM_020024.3	30kDa, Taf2h, TAFII30	GCACACCTCTAGTGGACTTCTTGATGCAGTTGGAGGATTACACACCTACGATCCCAGATGCAGTGACTGGTTACTACCTGAACCGCGCTGGCTTTGAAGC	TATA-box binding protein associated factor 10
Taf4	NM_001081092.1	Taf2c1, Taf4a, TAFII130, TAFII135	AGTTCACACGGCAAAGAATCACGCGGGTCAACCTCAGGGACCTCATATTTTGTTTAGAAAACGAGCGTGAGACAAGCCATTCACTGTTGCTCTACAAAGC	TATA-box binding protein associated factor 4
Taf4b	NM_001100449.1	4932409F03Rik, 105kDa, TAFII105, 2610524B04Rik, Taf2c2	ATACCGAAAGAATGCCAAACTCTCCTGGGGAAACATTTCAAGTATGTCACTCTCTGTCCTGTTCTTCCCATAGGGACTGTTATGGCCACATTCTATACTG	TATA-box binding protein associated factor 4b
Taf6l	NM_001177798.1	2810417N14Rik, C530024J06Rik, PAF65A	ACTGGCCGCCTCCATCAACCCTTTGAATGACCACTGGACTCTGCGAGATGGGGCTGCCCTTCTACTCAGTCACATATTCTGGACGCATGGAGACCTTGTA	TATA-box binding protein associated factor 6 like
Taf9	NM_027139.5	2310012M09Rik, Taf2g	CAGATGCTGGAGTTTGCCTTCCGATATGTGACAACAATTCTAGATGATGCTAAAATTTATTCCAGCCATGCTAAGAAAGCTACTGTTGATGCAGATGACG	TATA-box binding protein associated factor 9
Tardbp	NM_001003899.2	TDP-43, 1190002A23Rik, Tdp43	CAGCAGTAACATGGTAACATTAAAATGGTTTTCGGGGACCTCCAAAGACGGCCAGGAGTCCTGGGGTAAGTTACTTGTCAATGGCATGGTTTTGATCCCT	TAR DNA binding protein
Taz	NM_181516.5	5031411C02Rik, 9130012G04Rik, G4.5	GACGCTTCCTCGAGTTGCTTTCCGGCTGATTCGTCGAGTGAGGCCGTCAAGACTTGGTTTCTAGTGCGCATTGCTTTGTACAGCAGTCCCGTCTCGTCGC	tafazzin
Tbp	NM_013684.3	Gtf2d	GTGGCGGGTATCTGCTGGCGGTTTGGCTAGGTTTCTGCGGTCGCGTCATTTTCTCCGCAGTGCCCAGCATCACTATTTCATGGTGTGTGAAGATAACCCA	TATA box binding protein
Tbpl1	NM_011603.5	TRF2, Tlp, TRP, TLF	GAGATCCGTTTGCCAGAATTTACAAAGAACAATAGACCTCATGCCAGCTATGAACCTGAACTTCATCCTGCCGTGTGCTATCGGATAAAGTCTCTAAGAG	TATA box binding protein-like 1
Tbr1	NM_009322.3		CACGTCCTCCTTCCCAGGCCCGTTCTAGCGCACTCGCTCTTTCACTTGACCCTCGATGACCGTCTGCGGGGATAAGTGCAGGTCTCTCACTATGATTTTA	T-box brain gene 1
Tcerg1	NM_001039474.1	Taf2s, ca150, Fbp28, p144, 2900090C16Rik, 2410022J09Rik	AGATGGGAAGGTTTATTACTACAATGCTCGGACTCGTGAATCTGCATGGACCAAGCCAGATGGAGTTAAGGTTATTCAGCAATCAGAACTGACGCCCATG	transcription elongation regulator 1 (CA150)
Tcirg1	NM_001136091.1	Atp6i, V-ATPase a3, ATP6a3, TIRC7, OC-116	CTTCTTTGGGGGTCGATACCTACTCCTGCTCATGGGTCTGTTCTCCGTCTACACTGGCTTCATCTACAATGAGTGCTTCAGCCGAGCCACCACTATTTTC	T cell, immune regulator 1, ATPase, H+ transporting, lysosomal V0 protein A3
Tenm2	NM_011856.3	Odz2, 2610040L17Rik, D3Bwg1534e, 9330187F13Rik, Ten-m2	AGGAAGTCCCACCAGGGGTGTTTTGGAGGTCCCAGATTCACATCAGTCAGCCTCAATTCTTAAAGTTCAACATCTCCCTGGGCAAGGATGCCCTCTTCGG	teneurin transmembrane protein 2
Tfam	NM_009360.4	Hmgts, tsHMG, mtTFA	CATCCGTCGAAGTGTGAAACGATCCGGAGACATCTCTGAGCATTAAGATGGAAGACGGAGTTGTCATTGGGATTAGGCCCAAGAAACCAGTTAGGTCTCA	transcription factor A, mitochondrial
Tgfb1	NM_011577.1	TGFbeta1, Tgfb, TGF-beta 1, Tgfb-1, TGF-beta1	GGAGTTGTACGGCAGTGGCTGAACCAAGGAGACGGAATACAGGGCTTTCGATTCAGCGCTCACTGCTCTTGTGACAGCAAAGATAACAAACTCCACGTGG	transforming growth factor, beta 1
Tgfbr2	NM_009371.2	TbetaR-II, TBR-II, TbetaRII, 1110020H15Rik	TGTGCAAGTTTTGCGATGTGAGACTGTCCACTTGCGACAACCAGAAGTCCTGCATGAGCAACTGCAGCATCACGGCCATCTGTGAGAAGCCGCATGAAGT	transforming growth factor, beta receptor II
Th	NM_009377.1		GGATGGAAATGCTGTTCTCAACCTGCTCTTCTCCTTGAGGGGTACAAAACCCTCCTCACTGTCTCGGGCTTTGAAAGTGTTTGAGACATTTGAAGCCAAA	tyrosine hydroxylase
Thy1	NM_009382.3	T25, Thy-1, CD90, Thy1.1, Thy1.2, Thy-1.2, Thy 1.2	ACTTTTGTGAGCTTCAAGTCTCGGGCGCGAATCCCATGAGCTCCAATAAAAGTATCAGTGTGTATAGAGACAAGCTGGTCAAGTGTGGCGGCATAAGCCT	thymus cell antigen 1, theta
Tie1	NM_011587.2	tie-1, D430008P04Rik, TIE	GGGCTCAAGATGAACGCAGCCATCAAGATGCTAAAAGAGTATGCGTCTGAAAATGACCATCGAGACTTTGCAGGTGAACTAGAAGTTCTGTGCAAACTAG	tyrosine kinase with immunoglobulin-like and EGF-like domains 1
Tlr2	NM_011905.2	Ly105	GCAGGCGGTCACTGGCAGGAGATGTGTCCGCAATCATAGTTTCTGATGGTGAAGGTTGGACGGCAGTCTCTGCGACCTAGAAGTGGAAAAGATGTCGTTC	toll-like receptor 2
Tlr4	NM_021297.2	Rasl2-8, Lps, lipopolysaccharide response	AACGGCAACTTGGACCTGAGGAGAACAAAACTCTGGGGCCTAAACCCAGTCTGTTTGCAATTAATAAATGCTACAGCTCACCTGGGGCTCTGCTATGGAC	toll-like receptor 4
Tmem119	NM_146162.2	obif	TGGCTACTCTAAGGGTTCCTGCTGGGCTGGCTTTGCTACGCTTTCCTCAAGCTGCTTTCTTATTACCAGGATGCCTCACAGCTACAAAGTCCAATCTCAC	transmembrane protein 119
Tnc	NM_011607.1	TN-C, cytotactin, tenascin-C, Hxb, C130033P17Rik, hexabrachion, TN	GCAAAAATGGACGTGAGGACTTCTATCGCAACTGGAAGGCCTATGCTGCTGGGTTTGGAGACCGCAGAGAAGAATTTTGGCTTGGACTGGATAACCTGAG	tenascin C
Tnf	NM_013693.2	TNFalpha, Tnfa, TNF-alpha, Tnfsf1a, tumor necrosis factor-alpha, DIF, TNF alpha	TGGATCTCAAAGACAACCAACTAGTGGTGCCAGCCGATGGGTTGTACCTTGTCTACTCCCAGGTTCTCTTCAAGGGACAAGGCTGCCCCGACTACGTGCT	tumor necrosis factor
Tnfrsf10b	NM_020275.3	TRICK2A, KILLER, TRAIL-R2, TRICKB, TRAILR2, TRICK2B, DR5, Killer/Dr5, Ly98, Trail Receptor	CTGGTTCACATAAGATCCCATATAATGTGCAGGATGGCTAAACTTGCTGAGAGCTGACTCTGTGGTCTCCTGTCCCAGATTCTAGCGATATTCATTACTA	tumor necrosis factor receptor superfamily, member 10b
Tnfrsf11b	NM_008764.3	Opg, TR1, OPG, OCIF, osteoclastogenesis inhibitory factor	TTCTCAGGTGAGACTTCATCGAAAGCACCCTGTATAAAACACACGAACTGCAGCACATTTGGCCTCCTGCTAATTCAGAAAGGAAATGCAACACATGACA	tumor necrosis factor receptor superfamily, member 11b (osteoprotegerin)
Tnfrsf12a	NM_001161746.1	TWEAK-R, TweakR, Fn14	AGCCTCAATCTGGGTCACAAAGCGACCCATACTAAGGAACTGCAGCATTTGCACAAGGGAATCTCTTGTTCCCCACAAGTCCTGGCAGTCTGGCTGACTT	tumor necrosis factor receptor superfamily, member 12a
Tnfrsf1a	NM_011609.2	CD120a, TNF receptor alpha chain, TNFRp55, p55, TNF-R55, TNFalpha-R1, TNF-R-I, TNFR60, TNFAR, p55-R, TNF-alpha-R1, TNF-R1, TNF-alphaR1, TNFRI, Tnfr1	CTCCTTGCCAAGCTGACAAGGACACGGTGTGTGGCTGTAAGGAGAACCAGTTCCAACGCTACCTGAGTGAGACACACTTCCAGTGCGTGGACTGCAGCCC	tumor necrosis factor receptor superfamily, member 1a
Tnfrsf1b	NM_011610.3	Tnfr2, p75 TNFR, TNF-alphaR2, CD120b, TNF-R2, TNFBR, TNF-R-II, TNF-R75, TNFRII, TNFalpha-R2, TNFR80, p75	GTGTGTGTCCATGTTTGCATGTATGTGTGTGCCAGTGTGTGGAGGCCAGAGGTTGGCTTTGGGTGTGTTTGATCACTCTCAGTTACTGAGGCAGGGCTCT	tumor necrosis factor receptor superfamily, member 1b
Tnr	NM_022312.3	janusin, TN-R, restrictin, J1-tenascin	GGAATTGATCCTCCCAAAAACATCACAATTAGCAACGTGACTAAGGACTCCCTGACGGTGTCCTGGAGCTCTCCTGTTGCGCCTTTTGATTACTACCGAG	tenascin R
Tor1a	NM_144884.1	DQ2, torsinA, Dyt1, Tor1a	GGAGGCGCTGCAGAAAGATCTGGATAACAAGCTCTTTGGACAGCATCTTGCAAAAAAAGTCATCCTAAACGCCGTGTCTGGTTTCCTAAGCAACCCGAAG	torsin family 1, member A (torsin A)
Tpm1	NM_024427.4	alpha-TM, TM2, Tpm-1, Tm3	GCCGAGAAGGCTGCAGATGAGAGTGAGAGAGGCATGAAAGTCATTGAAAGCCGAGCCCAAAAAGATGAAGAAAAGATGGAGATTCAGGAGATCCAGCTGA	tropomyosin 1, alpha
Tradd	NM_001033161.2	9130005N23Rik	AGGTAGCTTCTGCAGGTTCGAAGTTCCCGGTTTCCTCTCCGACCGAGGAGAAACCACTGCCGGCCGCCTGCCAGACTTTTCTGTTCCACGGGCAGCTCGT	TNFRSF1A-associated via death domain
Trem1	NM_021406.5		GTGGCTCCTGTGCTTTCTCTAGGACACACTGGCATTTGCTTGTTTCCACCTCTTTGGGTGGGAAAAGGATGGTAGATCCATTCCTTCTACTTCAGCAGTG	triggering receptor expressed on myeloid cells 1
Trem2	NM_031254.2	Trem2b, Trem2c, Trem2a	GAATCAAGAGACCTCCTTCCCACCCACCTCCATTCTTCTCCTCCTGGCCTGCGTTCTCCTGAGCAAGTTTCTTGCAGCCAGCATCCTCTGGGCTGTGGCC	triggering receptor expressed on myeloid cells 2
Trf	NM_133977.2	HP, Tfn	AGGAGACTTTATTTGGGGGAAGTGACTGCACCGGCAATTTCTGTTTGTTCAAGTCCACCACCAAGGACCTTCTGTTCAGGGATGACACCAAATGTTTCGT	transferrin
Trim28	NM_011588.3	MommeD9, KAP-1, KRIP-1, Tif1b	CCTCTTGGGCTCTGGAGAGTGATAACAATACAGCTCTCTTGCTCTCTAAGAAGCTGATCTATTTCCAGCTGCATCGGGCCCTCAAAATGATTGTGGATCC	tripartite motif-containing 28
Trim37	NM_197987.2	2810004E07Rik, 1110032A10Rik, TEF3, MUL	CGACTAGATACACAGCTGAAGAATAAGCTCATAACTCTCATGGGTCAGAAGACATCTCTTACTCAAGAAACGGAGCTGTTGGAATCTTTACTTCAGGAGG	tripartite motif-containing 37
Trp53	NM_011640.1	p44, p53	CCCTCTCTGAGTAGTGGTTCCTGGCCCAAGTTGGGGAATAGGTTGATAGTTGTCAGGTCTCTGCTGGCCCAGCGAAATTCTATCCAGCCAGTTGTTGGAC	transformation related protein 53
Trpm2	NM_138301.2	Trrp7, LTRPC2, TRPC7, 9830168K16Rik	TGCAGGGAGTGAGCCTCCGGTCCCTCTATAAGCGATCAACAGGCCACGTTACCTTCACCATTGACCCAGTCCGTGACCTTCTCATTTGGGCCGTTATCCA	transient receptor potential cation channel, subfamily M, member 2
Trpv1	NM_001001445.1	Vr1, VR-1, OTRPC1, capsaicin receptor	GAGAAGATGATCCTCAGAGACCTGTGTCGGTTTATGTTCGTCTACCTCGTGTTCTTGTTTGGATTTTCCACAGCCGTAGTGACACTGATCGAGGATGGGA	transient receptor potential cation channel, subfamily V, member 1
Tspo	NM_009775.4	Bzrp, PBR, Tspo1	GACACTGGCTCCCATCTGGGGCACACTGTATTCAGCCATGGGGTATGGCTCCTACATAGTCTGGAAAGAGCTGGGAGGTTTCACAGAGGACGCTATGGTT	translocator protein
Twistnb	NM_172253.2	2810024J17Rik, D16Wsu83e	TCGCTTAGATTCAGATTCTGCTGGAGTGTTCTGCATTCGAGGAAAACTGAGTACCACCAGTTTGCAACTTAAGCACTCTGCAGTTTCTGAAGATGTAGCA	twist basic helix-loop-helix transcription factor 1 neighbor
Txnl1	NM_016792.2	32kDa, TRP32	TAGGTTAGCTTCACTGTTGATATCCTTGGGTACCTGCCTTCCAAATGGTGGGATTGTAGGCCTGTACCACTAAACCTGGTCTCATGCCAAGATTTTAACT	thioredoxin-like 1
U2af2	NM_133671.3		GCGGCCGCCTAAGCATGTCGGACTTCGACGAGTTCGAGCGGCAGCTCAACGAGAATAAACAAGAGCGGGACAAGGAGAATCGGCACAGGAAGCGTAGTCA	U2 small nuclear ribonucleoprotein auxiliary factor (U2AF) 2
Ube2k	NM_016786.3	D5Ertd601e, Hip2	CCTTAAGTCTGAACACAGATCCTCTGTGCCTGTGAATTTACTTGCATGCTTGTACTTGACTTCTTAGAACGGGTAGCCGAAAAGACCACCCTTTTAAGCA	ubiquitin-conjugating enzyme E2K
Ube2n	NM_080560.3	UBC13	ATCCTGAAAGCCAGAGCTGCTCCTAGTCATAGCTGATGCCTTACACATTACCCACAGTGGCCTGGTGGGCAGAGGTTTCAGTTTTCCCAGTTTACATTAG	ubiquitin-conjugating enzyme E2N
Ube3a	NM_173010.3	A130086L21Rik, Hpve6a, 5830462N02Rik, E6-AP ubiquitin protein ligase	AGTTCAAGGACAGCAGTTGAATCCGTATTTGAGACTCAAAGTCAGACGTGACCATATTATAGATGATGCACTGGTCCGGCTAGAGATGATTGCTATGGAA	ubiquitin protein ligase E3A
Ubqln1	NM_152234.2	XDRP1, Plic-1, D13Ertd372e, Dsk2, 1810030E05Rik, DA41, 1110046H03Rik	TGTGTGCTCTCTCTGCCTTACGCCTCAGTCTGTGGTTGGAAGACTTTGTACTGGTGAATGGCAATATGCAGGTGGGGCAGTGTCAAAAGCAGTTTGATTT	ubiquilin 1
Uchl1	NM_011670.2	PGP9.5, PGP 9.5	CCTGCTCAGGCTTTCCCAGTGAGCGAGGCCGGCGCTTTATAACAGCAGCCTGGGCGGCTCCACCGGCTGTTTTTTCGGCTCCTCGGGTTTGTGTCTGCAG	ubiquitin carboxy-terminal hydrolase L1
Ugcg	NM_011673.3	GlcT-1, Ugcgl, Epcs21	TATGTAGCCGACAGACAAGGCTTTGCTGCCACCTTAGAGCAGGTATATTTTGGAACTTCACACCCAAGATCCTATATCTCTGCCAATGTAACTGGCTTCA	UDP-glucose ceramide glucosyltransferase
Ugt8a	NM_011674.4	Cgt, Ugt8, mCerGT	TGCTGTTGGAATAGCAAGGGCTGCTAAAATCATCATTGTGCCGCCAATTATGTTTGAAAGCCATTTGTACATTTTCAAGACACTAGCATCGGCCTTGCAC	UDP galactosyltransferase 8A
Unc13a	NM_001029873.2	2410078G03Rik, Munc13-1	ATCTTTCAAGATGCCCTCAATTCTCAGTCAACACGTGACTTGGGACACATACCCGGGGAGTGTTCATGAGTGCATGGCGTTGAGATGTTTTGCACTATTT	unc-13 homolog A (C. elegans)
Usp21	NM_013919.4	Usp23, ESTM28, Usp16, W53272	CCCGAATCCTCGTGCTCCATCTGAACCGATTTTCCACCTCCCGAGGCTCCATCAAGAAAAGTTCAGTAGGTGTAGACTTCCCACTGCAGAGACTAAGCCT	ubiquitin specific peptidase 21
Usp30	NM_001033202.3	6330590F17Rik, D5Ertd483e	GCATGATACCTGAGCAGAAGTGGAGCAAAATCCTGCAGTTTGGCTTTAGGGCCATGCTCTAAGAGTGTGTGACTCTCATGGTTTCAATAAGCAAACGGTA	ubiquitin specific peptidase 30
Vcp	NM_009503.3	CDC48, p97/VCP, AAA ATPase p97, p97	ATAGAGTTGTTCGGAATAACCTCCGAGTTCGCCTAGGAGATGTCATCAGCATCCAGCCATGCCCTGATGTAAAGTATGGCAAACGTATCCACGTTCTACC	valosin containing protein
Vegfa	NM_001025250.3	Vegf, VEGF120, VEGF188, VEGF-A, VPF, VEGF164	TCTCTCTCTCCCAGATCGGTGACAGTCACTAGCTTGTCCTGAGAAGATATTTAATTTTGCTAACACTCAGCTCTGCCCTCCCTTGTCCCCACCACACATT	vascular endothelial growth factor A
Vip	NM_011702.2	PHI, peptide histidine isoleucine	GAAATGCCAGGCATGCTGATGGAGTTTTCACCAGCGATTACAGCAGACTTCTGGGTCAGATTTCTGCCAAAAAATACCTTGAGTCACTCATTGGCAAACG	vasoactive intestinal polypeptide
Wfs1	NM_011716.2	wolframin	CGCAGATCCTGCTGGAGGGTGGTTCTCTTTAGCACTGTCCACTTTGAATGCCGAGTGTCATAAGAAATTGCATGCTATCTTCACTCACAATCCTGCCCTT	Wolfram syndrome 1 homolog (human)
Xab2	NM_026156.2	0610041O14Rik	CTTTGAGGAGAGCTTCAAGGCATATGAGCGTGGCATCTCACTGTTCAAGTGGCCCAATGTTTCAGACATCTGGAGCACCTACCTGACCAAATTCATCTCG	XPA binding protein 2
Xbp1	NM_013842.2	D11Ertd39e, TREB5, TREB-5, XBP-1	CCTCTAGTTTTAGAGATCCCCTCTGAGACAGAGAGTCAAACTAACGTGGTAGTGAAAATTGAGGAAGCACCTCTAAGCTCTTCAGAAGAGGATCACCCTG	X-box binding protein 1
Xiap	NM_009688.2	Birc4, 1110015C02Rik, IAP3, Aipa, ILP-1, Api3	AGTCAAACTTCATTGCAGAAAGACATTAGTACTGAAGAGCAGCTAAGGCGCCTACAAGAGGAGAAGCTTTGCAAAATCTGTATGGATAGAAATATTGCTA	X-linked inhibitor of apoptosis
Xk	NM_023500.2	Xk, 1810038K19Rik	GTACCCATTTCCAATTTCAGGTCATGCCTTGAGAGTGAGATTAGCGCCACTCTGACACTTCCTAGGCAGGTTCGGAATTAGACAAGGGTAAGGATACTTG	X-linked Kx blood group
Zfp24	NM_021559.2	KOX17, 5033419P20Rik, 3526401F17Rik, Zfp191, ZF-12	GTAGTTCTCTTGCCAGTGTGCTGTGTTTGGAGGGAGATGTCGGCTCAGAGTCAGCTAGTCAGCTCTTAGCATTCTTCAGAGGTGAGTTCAAATCACACTC	zinc finger protein 24
Internal Reference Genes
Aars	NM_146217.4		GTCTACCACCACACTTTCTTTGAGATGCTGGGCTCCTGGTCTTTTGGGGACTATTTCAAGGAATTGGCATGTAAGATGGCCCTGGAACTTCTTACCCAGG	alanyl-tRNA synthetase
Asb7	NM_080443.2	Asb-7, D030055C23Rik	CTGTATTCTATGGTAACGGAAGGGCTGTCCAGTTGCTGATGTGGTTGTGGTGACCATGCAGGTCTGCCCCTGAATTTGTTATCAGAGAAGCAGTCTGTGG	ankyrin repeat and SOCS box-containing 7
Ccdc127	NM_024201.3	5430420E17Rik, 0610011N22Rik	TTGGCAGCATTTCGTTGGATTTGGTCTAGGGAATCCCAAAAAGAGATAGAAAAAGCCAGAAAAGCATATCATCAGAGAACAGCTGCTTTCCAACAGGATC	coiled-coil domain containing 127
Cnot10	NM_153585.5	2600001P13Rik	GCTTTTTGCTCGTAGACTTGTATATATTAACCCACCAGGCTGAGAAAGCTCTGCATCTTCTTGCCGTCCTAGAAAAAATGATTTCACAGGGTAGCGGTGG	CCR4-NOT transcription complex, subunit 10
Csnk2a2	NM_009974.3	CK2, 1110035J23Rik	CCATTCTTCCACGGGCAGGACAACTATGACCAGCTTGTTCGAATTGCCAAGGTTCTGGGGACAGATGAACTATATGGTTATCTGAAGAAGTACCACATAG	casein kinase 2, alpha prime polypeptide
Fam104a	NM_138598.5	D11Wsu99e	TTAGTATGTAGATGTCTGTCTATGGGATGCTCTCCCTTGGAACAGAACAGCCGTCCACTCGGAAGACCAGGGACGTTAAGCACATTTCCTAGTTGTGGTC	family with sequence similarity 104, member A
Lars	NM_134137.2	2310045K21Rik, 3110009L02Rik	TTAAGCGGCCTGAAAGGGAAAAATATCTTCCTAGTAGCTGCTACACTCAGACCTGAGACTATGTTTGGGCAGACAAATTGTTGGGTTCGGCCTGATATGA	leucyl-tRNA synthetase
Mto1	NM_026658.2	2310039H01Rik, 5730419A02Rik	TCCAAATCGTCTGCATCAGGTTTGGTTGGAGCCTGAAGGAATGGATTCCGACCTCATCTACCCGCAAGGGTTATCTGTTACACTGCCAGCTGAGTTACAG	mitochondrial tRNA translation optimization 1
Supt7l	NM_028150.1	2610524B01Rik, 6030455L14Rik	TGATCTACAGTTGCCAGAGACGGAAGCACACACCTTTAGGAGATCGTTTACATTAAGCTGGAGAGCCCTTCTCTGCTTGCTCTAAAATGCTGAGGTACTG	suppressor of Ty 7-like
Tada2b	NM_001170454.1	LOC231151	GGTGTTTCCAGCACCAGAATCCCAGCTTGGTGAGGTTTGAAGTTTCAGTGTGTCTTCTACAAAATGACAGCCACATCTACATTAGCTTGAGAAGCAGAGG	transcriptional adaptor 2B
© 2017 NanoString Technologies, all rights reserved

## Sheet: Raw Data_Neuropathology 
Probe Name	Accession #	NS Probe ID	Analyte Type	N A	N B	N C	EAE A	EAE B	EAE C	EAE D		N Average		FOLD CHANGE
3110043O21Rik	NM_001081343.1	NM_001081343.1:1020	mRNA	70	107	106	109	133	88	118		94.3333		0.742049	1.13428	1.12367	1.15548	1.40989	0.932862	1.25088
AI464131	NM_001085515.2	NM_001085515.2:1232	mRNA	32	51	60	56	42	24	55		47.6667		0.671329	1.06993	1.25874	1.17483	0.881119	0.503497	1.15385
Abat	NM_001170978.1	NM_001170978.1:3560	mRNA	238	292	451	578	329	231	314		327		0.727829	0.892966	1.3792	1.76758	1.00612	0.706422	0.960245
Abl1	NM_009594.4	NM_009594.4:1378	mRNA	120	202	197	99	182	129	154		173		0.693642	1.16763	1.13873	0.572254	1.05202	0.745665	0.890173
Acaa1a	NM_130864.3	NM_130864.3:626	mRNA	102	211	196	148	219	132	175		169.667		0.601179	1.24361	1.15521	0.872299	1.29077	0.777996	1.03143
Ache	NM_009599.3	NM_009599.3:1073	mRNA	23	26	40	107	27	30	21		29.6667		0.775281	0.876404	1.34831	3.60674	0.910112	1.01124	0.707865
Acin1	NM_001085472.2	NM_001085472.2:674	mRNA	289	433	407	405	451	267	380		376.333		0.767936	1.15058	1.08149	1.07617	1.19841	0.709477	1.00974
Actn1	NM_134156.2	NM_134156.2:2688	mRNA	111	132	127	161	329	202	363		123.333		0.9	1.07027	1.02973	1.30541	2.66757	1.63784	2.94324
Acvrl1	NM_009612.2	NM_009612.2:2985	mRNA	64	84	92	46	88	56	75		80		0.8	1.05	1.15	0.575	1.1	0.7	0.9375
Adam10	NM_007399.3	NM_007399.3:2390	mRNA	410	573	495	363	633	349	510		492.667		0.832206	1.16306	1.00474	0.736806	1.28484	0.70839	1.03518
Adcy5	NM_001012765.4	NM_001012765.4:219	mRNA	27	36	47	24	40	20	39		36.6667		0.736364	0.981818	1.28182	0.654545	1.09091	0.545455	1.06364
Adcy8	NM_009623.2	NM_009623.2:2655	mRNA	58	60	101	91	85	68	71		73		0.794521	0.821918	1.38356	1.24658	1.16438	0.931507	0.972603
Adcy9	NM_009624.1	NM_009624.1:3640	mRNA	124	141	180	104	127	87	149		148.333		0.835955	0.950562	1.21348	0.701124	0.85618	0.586517	1.00449
Adcyap1	NM_001315503.1	NM_001315503.1:2625	mRNA	7	9	11	18	7	12	10		9		0.777778	1	1.22222	2	0.777778	1.33333	1.11111
Adora1	NM_001008533.3	NM_001008533.3:1603	mRNA	46	108	58	44	76	47	53		70.6667		0.650943	1.5283	0.820755	0.622642	1.07547	0.665094	0.75
Adora2a	NM_009630.2	NM_009630.2:2306	mRNA	18	26	23	21	27	18	23		22.3333		0.80597	1.16418	1.02985	0.940299	1.20896	0.80597	1.02985
Adra2a	NM_007417.4	NM_007417.4:3594	mRNA	105	154	194	107	77	66	198		151		0.695364	1.01987	1.28477	0.708609	0.509934	0.437086	1.31126
Adrb2	NM_007420.2	NM_007420.2:680	mRNA	45	65	70	29	54	46	91		60		0.75	1.08333	1.16667	0.483333	0.9	0.766667	1.51667
Ager	NM_007425.2	NM_007425.2:361	mRNA	28	37	35	28	64	35	30		33.3333		0.84	1.11	1.05	0.84	1.92	1.05	0.9
Aif1	NM_019467.2	NM_019467.2:55	mRNA	12	8	15	3	8	7	12		11.6667		1.02857	0.685714	1.28571	0.257143	0.685714	0.6	1.02857
Akt1	NM_001165894.1	NM_001165894.1:898	mRNA	178	253	257	211	309	192	297		229.333		0.776163	1.1032	1.12064	0.920058	1.34738	0.837209	1.29506
Akt1s1	NM_026270.4	NM_026270.4:946	mRNA	97	134	137	94	157	102	111		122.667		0.790761	1.09239	1.11685	0.766304	1.27989	0.831522	0.904891
Akt2	NM_001110208.1	NM_001110208.1:2504	mRNA	60	96	91	51	116	45	95		82.3333		0.728745	1.16599	1.10526	0.619433	1.40891	0.546559	1.15385
Akt3	NM_011785.3	NM_011785.3:2494	mRNA	185	261	231	251	234	151	242		225.667		0.819793	1.15657	1.02363	1.11226	1.03693	0.669129	1.07238
Aldh1l1	NM_027406.1	NM_027406.1:1340	mRNA	87	182	165	162	237	151	186		144.667		0.601382	1.25806	1.14055	1.11982	1.63825	1.04378	1.28571
Amigo1	NM_001004293.2	NM_001004293.2:925	mRNA	77	119	111	105	107	58	86		102.333		0.752443	1.16287	1.08469	1.02606	1.0456	0.566775	0.840391
Amph	NM_175007.1	NM_175007.1:1212	mRNA	149	213	210	269	140	122	103		190.667		0.781469	1.11713	1.1014	1.41084	0.734266	0.63986	0.54021
Ang	NM_007447.2	NM_007447.2:425	mRNA	33	42	35	31	50	43	49		36.6667		0.9	1.14545	0.954545	0.845455	1.36364	1.17273	1.33636
Angpt2	NM_007426.3	NM_007426.3:2020	mRNA	75	94	103	42	79	60	90		90.6667		0.827206	1.03676	1.13603	0.463235	0.871324	0.661765	0.992647
Ap1s1	NM_007457.2	NM_007457.2:848	mRNA	127	177	201	211	233	140	156		168.333		0.754455	1.05149	1.19406	1.25347	1.38416	0.831683	0.926733
Ap2a2	NM_007459.3	NM_007459.3:2540	mRNA	151	225	218	223	257	142	215		198		0.762626	1.13636	1.10101	1.12626	1.29798	0.717172	1.08586
Ap2b1	NM_001035854.2	NM_001035854.2:4160	mRNA	133	241	229	183	207	142	183		201		0.661692	1.199	1.1393	0.910448	1.02985	0.706468	0.910448
Ap3m2	NM_029505.3	NM_029505.3:1646	mRNA	129	203	168	169	167	161	140		166.667		0.774	1.218	1.008	1.014	1.002	0.966	0.84
Ap3s1	NM_009681.5	NM_009681.5:610	mRNA	235	328	297	372	488	295	446		286.667		0.819767	1.14419	1.03605	1.29767	1.70233	1.02907	1.55581
Ap4s1	NM_021710.3	NM_021710.3:476	mRNA	206	340	310	262	259	171	229		285.333		0.721963	1.19159	1.08645	0.918224	0.90771	0.599299	0.80257
Apaf1	NM_009684.2	NM_009684.2:5264	mRNA	27	46	51	51	90	41	47		41.3333		0.653226	1.1129	1.23387	1.23387	2.17742	0.991935	1.1371
Apc	NM_007462.3	NM_007462.3:645	mRNA	734	1392	1092	663	910	555	722		1072.67		0.684276	1.2977	1.01802	0.618086	0.848353	0.517402	0.673089
Apoe	NM_001305844.1	NM_001305844.1:903	mRNA	3704	7379	6256	11974	11697	13922	19495		5779.67		0.640867	1.27672	1.08242	2.07175	2.02382	2.40879	3.37303
App	NM_007471.2	NM_007471.2:511	mRNA	3416	6587	5459	3735	4955	3352	3884		5154		0.662786	1.27804	1.05918	0.72468	0.961389	0.650369	0.753589
Aqp4	NM_009700.2	NM_009700.2:130	mRNA	603	1278	1083	922	1449	1065	945		988		0.610324	1.29352	1.09615	0.933198	1.4666	1.07794	0.956478
Arc	NM_018790.2	NM_018790.2:2715	mRNA	25	44	39	16	15	14	17		36		0.694444	1.22222	1.08333	0.444444	0.416667	0.388889	0.472222
Arhgap44	NM_001099288.1	NM_001099288.1:904	mRNA	86	98	134	134	96	77	102		106		0.811321	0.924528	1.26415	1.26415	0.90566	0.726415	0.962264
Arhgef10	NM_001037736.1	NM_001037736.1:1105	mRNA	249	430	354	168	240	167	168		344.333		0.723136	1.24879	1.02807	0.487899	0.696999	0.484995	0.487899
Arrb2	NM_145429.4	NM_145429.4:725	mRNA	90	147	153	171	233	164	250		130		0.692308	1.13077	1.17692	1.31538	1.79231	1.26154	1.92308
Arsa	NM_009713.4	NM_009713.4:2802	mRNA	169	311	265	205	282	178	247		248.333		0.680537	1.25235	1.06711	0.825503	1.13557	0.716779	0.994631
Atcay	NM_178662.3	NM_178662.3:2122	mRNA	20	28	53	109	45	21	54		33.6667		0.594059	0.831683	1.57426	3.23762	1.33663	0.623762	1.60396
Atf4	NM_009716.2	NM_009716.2:812	mRNA	329	535	530	389	636	362	411		464.667		0.708034	1.15136	1.1406	0.837159	1.36872	0.779053	0.884505
Atf6	NM_001081304.1	NM_001081304.1:4765	mRNA	102	138	118	101	153	94	138		119.333		0.854749	1.15642	0.988827	0.846369	1.28212	0.787709	1.15642
Atg5	NM_053069.5	NM_053069.5:774	mRNA	148	192	170	198	240	152	205		170		0.870588	1.12941	1	1.16471	1.41176	0.894118	1.20588
Atm	NM_007499.2	NM_007499.2:5543	mRNA	55	125	111	89	117	78	99		97		0.56701	1.28866	1.14433	0.917526	1.20619	0.804124	1.02062
Atp13a2	NM_029097.2	NM_029097.2:1360	mRNA	18	25	44	45	61	37	71		29		0.62069	0.862069	1.51724	1.55172	2.10345	1.27586	2.44828
Atp2b3	NM_177236.3	NM_177236.3:1485	mRNA	35	38	50	66	55	54	48		41		0.853659	0.926829	1.21951	1.60976	1.34146	1.31707	1.17073
Atp6v0c	NM_009729.3	NM_009729.3:569	mRNA	1425	2443	2447	3321	3089	2058	3037		2105		0.67696	1.16057	1.16247	1.57767	1.46746	0.977672	1.44276
Atp6v0d1	NM_013477.3	NM_013477.3:640	mRNA	271	472	536	549	497	290	449		426.333		0.635653	1.10711	1.25723	1.28772	1.16575	0.680219	1.05317
Atp6v0e	NM_025272.2	NM_025272.2:585	mRNA	92	138	124	104	160	98	133		118		0.779661	1.16949	1.05085	0.881356	1.35593	0.830508	1.12712
Atp6v0e2	NM_133764.3	NM_133764.3:882	mRNA	363	624	637	546	482	361	409		541.333		0.670567	1.15271	1.17672	1.00862	0.890394	0.666872	0.755542
Atp6v1a	NM_007508.5	NM_007508.5:434	mRNA	242	496	498	524	521	319	454		412		0.587379	1.20388	1.20874	1.27184	1.26456	0.774272	1.10194
Atp6v1d	NM_023721.2	NM_023721.2:408	mRNA	230	320	356	415	376	252	361		302		0.761589	1.0596	1.17881	1.37417	1.24503	0.834437	1.19536
Atp6v1e1	NM_007510.2	NM_007510.2:1025	mRNA	629	860	893	902	885	594	865		794		0.792191	1.08312	1.12469	1.13602	1.11461	0.748111	1.08942
Atp6v1g2	NM_023179.3	NM_023179.3:994	mRNA	45	68	97	249	82	66	66		70		0.642857	0.971429	1.38571	3.55714	1.17143	0.942857	0.942857
Atp6v1h	XM_006495434.2	XM_006495434.2:1296	mRNA	437	675	696	737	667	479	586		602.667		0.725111	1.12002	1.15487	1.2229	1.10675	0.794801	0.972345
Atp7a	NM_001109757.2	NM_001109757.2:1200	mRNA	71	118	105	118	157	80	132		98		0.72449	1.20408	1.07143	1.20408	1.60204	0.816327	1.34694
Atp8a2	NM_015803.2	NM_015803.2:185	mRNA	48	61	91	93	48	42	52		66.6667		0.72	0.915	1.365	1.395	0.72	0.63	0.78
Atrn	NM_009730.2	NM_009730.2:1375	mRNA	216	406	349	200	252	172	202		323.667		0.667353	1.25438	1.07827	0.61792	0.778579	0.531411	0.624099
Atxn2	NM_009125.2	NM_009125.2:3036	mRNA	205	339	253	229	256	166	216		265.667		0.771644	1.27604	0.952321	0.861982	0.963614	0.624843	0.813049
Atxn3	NM_001167914.1	NM_001167914.1:710	mRNA	51	82	73	59	72	49	51		68.6667		0.742718	1.19417	1.06311	0.859223	1.04854	0.713592	0.742718
Atxn7	NM_139227.4	NM_139227.4:3328	mRNA	52	99	72	69	103	57	79		74.3333		0.699552	1.33184	0.96861	0.928251	1.38565	0.766816	1.06278
Avp	NM_009732.2	NM_009732.2:52	mRNA	87	14	223	1569	253	663	352		108		0.805556	0.12963	2.06481	14.5278	2.34259	6.13889	3.25926
Axin2	NM_015732.4	NM_015732.4:1120	mRNA	109	146	140	111	143	108	113		131.667		0.827848	1.10886	1.06329	0.843038	1.08608	0.820253	0.858228
B4galt6	NM_019737.2	NM_019737.2:1465	mRNA	100	88	117	199	138	103	122		101.667		0.983607	0.865574	1.15082	1.95738	1.35738	1.01311	1.2
Bace1	NM_011792.4	NM_011792.4:3107	mRNA	343	584	497	241	349	239	289		474.667		0.722612	1.23034	1.04705	0.507725	0.735253	0.503511	0.608848
Bad	NM_007522.3	NM_007522.3:1146	mRNA	100	120	139	112	170	97	156		119.667		0.835655	1.00279	1.16156	0.935933	1.42061	0.810585	1.30362
Bax	NM_007527.3	NM_007527.3:735	mRNA	105	233	199	146	258	141	180		179		0.586592	1.30168	1.11173	0.815642	1.44134	0.787709	1.00559
Bcas1	NM_029815.2	NM_029815.2:932	mRNA	2208	4947	3530	1304	1884	1273	1099		3561.67		0.619934	1.38896	0.991109	0.366121	0.528966	0.357417	0.308563
Bcas2	NM_026602.3	NM_026602.3:757	mRNA	235	342	313	328	352	182	274		296.667		0.792135	1.15281	1.05506	1.10562	1.18652	0.613483	0.923596
Bche	NM_009738.3	NM_009738.3:300	mRNA	135	193	267	101	108	127	258		198.333		0.680672	0.973109	1.34622	0.509244	0.544538	0.640336	1.30084
Bcl2	NM_009741.3	NM_009741.3:1844	mRNA	28	57	45	48	62	46	61		43.3333		0.646154	1.31538	1.03846	1.10769	1.43077	1.06154	1.40769
Bcl2l1	NM_009743.4	NM_009743.4:200	mRNA	294	484	380	366	540	313	376		386		0.761658	1.25389	0.984456	0.948187	1.39896	0.810881	0.974093
Bdnf	NM_007540.4	NM_007540.4:3260	mRNA	9	19	18	15	13	13	20		15.3333		0.586957	1.23913	1.17391	0.978261	0.847826	0.847826	1.30435
Becn1	NM_019584.3	NM_019584.3:1145	mRNA	280	447	402	357	453	274	411		376.333		0.744021	1.18778	1.0682	0.948627	1.20372	0.728078	1.09212
Bid	NM_007544.3	NM_007544.3:1307	mRNA	11	25	30	40	61	41	54		22		0.5	1.13636	1.36364	1.81818	2.77273	1.86364	2.45455
Bnip3	NM_009760.4	NM_009760.4:1108	mRNA	270	503	478	370	477	268	399		417		0.647482	1.20624	1.14628	0.88729	1.14388	0.642686	0.956835
Brms1l	NM_001037756.2	NM_001037756.2:1770	mRNA	60	101	110	92	80	59	70		90.3333		0.664207	1.11808	1.21771	1.01845	0.885609	0.653137	0.774908
C1qa	NM_007572.2	NM_007572.2:566	mRNA	259	624	487	1318	2330	1777	2812		456.667		0.567153	1.36642	1.06642	2.88613	5.10219	3.89124	6.15766	*
C1qb	NM_009777.2	NM_009777.2:865	mRNA	571	1213	875	2320	3966	3010	4515		886.333		0.644227	1.36856	0.987213	2.61753	4.47461	3.39601	5.09402	*
C1qc	NM_007574.2	NM_007574.2:708	mRNA	283	632	387	1054	1859	1359	2396		434		0.652074	1.45622	0.891705	2.42857	4.28341	3.13134	5.52074	*
C3	XM_011246258.1	XM_011246258.1:2702	mRNA	252	650	324	3006	7579	4700	4241		408.667		0.616639	1.59054	0.792822	7.35563	18.5457	11.5008	10.3777	*
C4a	NM_011413.2	NM_011413.2:4186	mRNA	61	118	111	82	172	111	113		96.6667		0.631034	1.22069	1.14828	0.848276	1.77931	1.14828	1.16897
C6	NM_016704.2	NM_016704.2:170	mRNA	11	9	12	10	37	8	24		10.6667		1.03125	0.84375	1.125	0.9375	3.46875	0.75	2.25
Cab39	NM_133781.4	NM_133781.4:2830	mRNA	298	500	481	403	459	268	395		426.333		0.698984	1.17279	1.12823	0.94527	1.07662	0.628616	0.926505
Cacna1a	NM_007578.3	NM_007578.3:1655	mRNA	51	74	72	105	84	61	78		65.6667		0.77665	1.1269	1.09645	1.59898	1.27919	0.928934	1.18782
Cacna1b	NM_001042528.1	NM_001042528.1:4345	mRNA	22	23	36	53	41	28	36		27		0.814815	0.851852	1.33333	1.96296	1.51852	1.03704	1.33333
Cacna1c	NM_001159535.1	NM_001159535.1:1000	mRNA	25	25	42	35	23	21	48		30.6667		0.815217	0.815217	1.36957	1.1413	0.75	0.684783	1.56522
Cacna1d	NM_028981.2	NM_028981.2:2935	mRNA	37	59	68	85	87	40	87		54.6667		0.676829	1.07927	1.2439	1.55488	1.59146	0.731707	1.59146
Cacna1f	NM_019582.2	NM_019582.2:4215	mRNA	9	10	9	5	9	4	12		9.33333		0.964286	1.07143	0.964286	0.535714	0.964286	0.428571	1.28571
Cacna1s	NM_014193.2	NM_014193.2:3465	mRNA	10	7	10	10	7	9	6		9		1.11111	0.777778	1.11111	1.11111	0.777778	1	0.666667
Cacnb2	NM_023116.3	NM_023116.3:735	mRNA	24	38	43	44	44	23	46		35		0.685714	1.08571	1.22857	1.25714	1.25714	0.657143	1.31429
Cacnb4	NM_146123.2	NM_146123.2:6510	mRNA	50	80	67	60	41	30	59		65.6667		0.761421	1.21827	1.0203	0.913706	0.624365	0.456853	0.898477
Cadm3	NM_053199.3	NM_053199.3:3295	mRNA	54	58	63	116	54	46	56		58.3333		0.925714	0.994286	1.08	1.98857	0.925714	0.788571	0.96
Cadps	NM_001042617.1	NM_001042617.1:3524	mRNA	254	523	449	478	354	244	219		408.667		0.621533	1.27977	1.09869	1.16966	0.866232	0.597064	0.535889
Calb1	NM_009788.4	NM_009788.4:343	mRNA	36	19	71	341	54	69	55		42		0.857143	0.452381	1.69048	8.11905	1.28571	1.64286	1.30952
Calb2	NM_007586.1	NM_007586.1:1250	mRNA	60	122	140	219	97	76	98		107.333		0.559006	1.13665	1.30435	2.04037	0.903727	0.708075	0.913043
Calm1	NM_009790.4	NM_009790.4:1575	mRNA	467	594	653	827	475	333	550		571.333		0.817386	1.03967	1.14294	1.44749	0.831389	0.582847	0.96266
Calm4	NM_020036.4	NM_020036.4:397	mRNA	11	12	13	4	18	12	9		12		0.916667	1	1.08333	0.333333	1.5	1	0.75
Camk2b	NM_001174053.1	NM_001174053.1:2825	mRNA	51	50	67	204	45	41	71		56		0.910714	0.892857	1.19643	3.64286	0.803571	0.732143	1.26786
Camk2d	NM_001025439.1	NM_001025439.1:1315	mRNA	176	290	307	321	352	228	324		257.667		0.683053	1.12549	1.19146	1.2458	1.36611	0.884864	1.25744
Camk2g	NM_001039138.1	NM_001039138.1:2525	mRNA	193	238	299	413	315	201	301		243.333		0.793151	0.978082	1.22877	1.69726	1.29452	0.826027	1.23699
Camk4	NM_009793.3	NM_009793.3:3280	mRNA	30	30	33	31	31	20	21		31		0.967742	0.967742	1.06452	1	1	0.645161	0.677419
Car2	NM_009801.4	NM_009801.4:437	mRNA	2539	5820	4261	1905	3487	2192	2226		4206.67		0.603566	1.38352	1.01292	0.452853	0.828922	0.521078	0.52916
Casp1	NM_009807.2	NM_009807.2:259	mRNA	30	51	45	66	127	96	78		42		0.714286	1.21429	1.07143	1.57143	3.02381	2.28571	1.85714	*
Casp3	NM_009810.2	NM_009810.2:630	mRNA	38	75	60	69	107	67	100		57.6667		0.65896	1.30058	1.04046	1.19653	1.85549	1.16185	1.7341
Casp6	NM_009811.3	NM_009811.3:360	mRNA	65	95	84	55	123	73	110		81.3333		0.79918	1.16803	1.03279	0.67623	1.5123	0.897541	1.35246
Casp7	NM_007611.2	NM_007611.2:1468	mRNA	48	72	58	66	115	72	109		59.3333		0.808989	1.21348	0.977528	1.11236	1.9382	1.21348	1.83708
Casp8	NM_009812.2	NM_009812.2:1463	mRNA	46	66	71	57	131	72	88		61		0.754098	1.08197	1.16393	0.934426	2.14754	1.18033	1.44262
Casp9	NM_015733.4	NM_015733.4:1675	mRNA	36	70	75	54	72	42	66		60.3333		0.596685	1.16022	1.24309	0.895028	1.19337	0.696133	1.09392
Cast	NM_009817.1	NM_009817.1:1820	mRNA	184	252	263	173	334	212	288		233		0.7897	1.08155	1.12876	0.742489	1.43348	0.909871	1.23605
Cck	NM_031161.2	NM_031161.2:351	mRNA	13	43	91	89	17	21	17		49		0.265306	0.877551	1.85714	1.81633	0.346939	0.428571	0.346939
Ccl12	NM_011331.2	NM_011331.2:173	mRNA	36	68	38	101	346	153	104		47.3333		0.760563	1.43662	0.802817	2.1338	7.30986	3.23239	2.19718	*
Ccl5	NM_013653.1	NM_013653.1:165	mRNA	23	41	33	124	444	239	200		32.3333		0.71134	1.26804	1.02062	3.83505	13.732	7.39175	6.18557	*
Ccnd1	NM_007631.1	NM_007631.1:2000	mRNA	332	591	424	522	969	795	1088		449		0.739421	1.31626	0.944321	1.16258	2.15813	1.7706	2.42316
Ccnh	NM_023243.2	NM_023243.2:960	mRNA	224	357	328	265	296	192	263		303		0.739274	1.17822	1.08251	0.874587	0.976898	0.633663	0.867987
Ccr2	NM_009915.2	NM_009915.2:2965	mRNA	29	43	57	53	237	81	145		43		0.674419	1	1.32558	1.23256	5.51163	1.88372	3.37209	*
Ccr5	NM_009917.5	NM_009917.5:1340	mRNA	26	36	27	37	134	53	67		29.6667		0.876404	1.21348	0.910112	1.24719	4.51685	1.78652	2.25843	*
Ccs	XM_006531645.1	XM_006531645.1:185	mRNA	79	164	190	138	186	127	149		144.333		0.547344	1.13626	1.3164	0.95612	1.28868	0.879908	1.03233
Cd14	NM_009841.3	NM_009841.3:235	mRNA	30	83	58	64	216	90	145		57		0.526316	1.45614	1.01754	1.12281	3.78947	1.57895	2.54386
Cd33	NM_001111058.1	NM_001111058.1:405	mRNA	48	79	66	100	190	113	137		64.3333		0.746114	1.22798	1.02591	1.5544	2.95337	1.75648	2.12953	*
Cd34	NM_001111059.1	NM_001111059.1:560	mRNA	343	470	393	185	456	275	355		402		0.853234	1.16915	0.977612	0.460199	1.13433	0.68408	0.883085
Cd4	NM_013488.2	NM_013488.2:950	mRNA	29	27	47	48	56	36	51		34.3333		0.84466	0.786408	1.36893	1.39806	1.63107	1.04854	1.48544
Cd40	NM_011611.2	NM_011611.2:1425	mRNA	29	31	42	27	80	44	58		34		0.852941	0.911765	1.23529	0.794118	2.35294	1.29412	1.70588
Cd44	NM_009851.2	NM_009851.2:3075	mRNA	134	272	224	357	802	436	535		210		0.638095	1.29524	1.06667	1.7	3.81905	2.07619	2.54762	*
Cd68	NM_009853.1	NM_009853.1:636	mRNA	86	134	136	368	542	454	1015		118.667		0.724719	1.12921	1.14607	3.10112	4.56742	3.82584	8.55337	*
Cd8a	NM_001081110.2	NM_001081110.2:355	mRNA	31	34	46	33	41	49	57		37		0.837838	0.918919	1.24324	0.891892	1.10811	1.32432	1.54054
Cd9	NM_007657.3	NM_007657.3:620	mRNA	1125	2063	1438	1404	2418	1724	2399		1542		0.729572	1.33787	0.932555	0.910506	1.56809	1.11803	1.55577
Cdc27	NM_145436.2	NM_145436.2:3198	mRNA	150	230	236	227	201	161	194		205.333		0.730519	1.12013	1.14935	1.10552	0.978896	0.784091	0.944805
Cdc40	NM_027879.2	NM_027879.2:1606	mRNA	119	183	193	133	231	133	172		165		0.721212	1.10909	1.1697	0.806061	1.4	0.806061	1.04242
Cdk2	NM_016756.4	NM_016756.4:831	mRNA	26	40	50	29	57	28	43		38.6667		0.672414	1.03448	1.2931	0.75	1.47414	0.724138	1.11207
Cdk5	NM_007668.3	NM_007668.3:77	mRNA	122	225	187	159	138	94	102		178		0.685393	1.26404	1.05056	0.893258	0.775281	0.52809	0.573034
Cdk5r1	NM_009871.2	NM_009871.2:3280	mRNA	32	44	57	145	52	39	48		44.3333		0.721805	0.992481	1.28571	3.27068	1.17293	0.879699	1.08271
Cdk5rap3	NM_030248.1	NM_030248.1:248	mRNA	87	167	124	115	189	96	126		126		0.690476	1.3254	0.984127	0.912698	1.5	0.761905	1
Cdk7	NM_009874.3	NM_009874.3:2432	mRNA	35	59	57	61	31	23	54		50.3333		0.695364	1.17219	1.13245	1.21192	0.615894	0.456954	1.07285
Cdkn1a	NM_007669.4	NM_007669.4:1670	mRNA	80	118	68	101	235	117	197		88.6667		0.902256	1.33083	0.766917	1.1391	2.65038	1.31955	2.2218
Cds1	NM_173370.3	NM_173370.3:2232	mRNA	75	112	109	85	71	57	84		98.6667		0.760135	1.13514	1.10473	0.861486	0.719595	0.577703	0.851351
Cers1	NM_138647.3	NM_138647.3:414	mRNA	16	22	27	14	23	12	20		21.6667		0.738462	1.01538	1.24615	0.646154	1.06154	0.553846	0.923077
Cers2	NM_029789.1	NM_029789.1:1422	mRNA	571	1004	739	380	654	410	481		771.333		0.740277	1.30164	0.958081	0.492653	0.847882	0.531547	0.623596
Cers4	NM_026058.4	NM_026058.4:1458	mRNA	65	120	101	111	109	63	81		95.3333		0.681818	1.25874	1.05944	1.16434	1.14336	0.660839	0.84965
Cers6	NM_172856.3	NM_172856.3:678	mRNA	43	84	68	94	119	92	97		65		0.661538	1.29231	1.04615	1.44615	1.83077	1.41538	1.49231
Chat	NM_009891.2	NM_009891.2:584	mRNA	34	33	41	28	33	30	36		36		0.944444	0.916667	1.13889	0.777778	0.916667	0.833333	1
Chd4	NM_145979.2	NM_145979.2:1090	mRNA	266	420	409	316	429	299	354		365		0.728767	1.15068	1.12055	0.865753	1.17534	0.819178	0.969863
Chl1	NM_007697.2	NM_007697.2:2010	mRNA	83	149	88	233	312	211	241		106.667		0.778125	1.39687	0.825	2.18437	2.925	1.97812	2.25937
Chmp2b	NM_026879.2	NM_026879.2:920	mRNA	207	332	262	183	262	164	216		267		0.775281	1.24345	0.981273	0.685393	0.981273	0.614232	0.808989
Chrm5	NM_205783.2	NM_205783.2:1170	mRNA	23	22	36	30	28	18	25		27		0.851852	0.814815	1.33333	1.11111	1.03704	0.666667	0.925926
Chrna7	NM_007390.3	NM_007390.3:335	mRNA	38	38	41	55	40	30	39		39		0.974359	0.974359	1.05128	1.41026	1.02564	0.769231	1
Chrnb2	NM_009602.4	NM_009602.4:4470	mRNA	42	41	74	112	65	50	55		52.3333		0.802548	0.783439	1.41401	2.14013	1.24204	0.955414	1.05096
Cldn15	NM_021719.4	NM_021719.4:1184	mRNA	11	15	13	10	14	8	10		13		0.846154	1.15385	1	0.769231	1.07692	0.615385	0.769231
Cldn5	NM_013805.4	NM_013805.4:975	mRNA	305	485	388	101	303	167	395		392.667		0.77674	1.23514	0.988115	0.257216	0.771647	0.425297	1.00594
Cln3	NM_001146311.1	NM_001146311.1:378	mRNA	89	145	115	111	159	122	131		116.333		0.765043	1.24642	0.988539	0.954155	1.36676	1.04871	1.12607
Cln8	NM_012000.3	NM_012000.3:762	mRNA	73	180	133	73	109	83	122		128.667		0.567358	1.39896	1.03368	0.567358	0.84715	0.645078	0.948187
Clu	NM_013492.2	NM_013492.2:354	mRNA	7336	15309	11051	8604	14939	8935	8817		11232		0.653134	1.36298	0.983885	0.766026	1.33004	0.795495	0.784989
Cnksr2	NM_177751.2	NM_177751.2:628	mRNA	69	61	113	114	74	59	95		81		0.851852	0.753086	1.39506	1.40741	0.91358	0.728395	1.17284
Cnr1	NM_007726.3	NM_007726.3:2205	mRNA	22	20	23	52	24	22	24		21.6667		1.01538	0.923077	1.06154	2.4	1.10769	1.01538	1.10769
Cntf	NM_170786.2	NM_170786.2:110	mRNA	45	43	66	52	58	51	51		51.3333		0.876623	0.837662	1.28571	1.01299	1.12987	0.993506	0.993506
Cntn1	NM_001159647.1	NM_001159647.1:1070	mRNA	237	468	491	585	338	242	282		398.667		0.594482	1.17391	1.23161	1.46739	0.847826	0.607023	0.707358
Cntn4	NM_001109751.1	NM_001109751.1:590	mRNA	40	40	52	52	30	26	65		44		0.909091	0.909091	1.18182	1.18182	0.681818	0.590909	1.47727
Cntnap1	NM_016782.2	NM_016782.2:1105	mRNA	47	34	58	57	72	48	49		46.3333		1.01439	0.733813	1.2518	1.23022	1.55396	1.03597	1.05755
Cntnap2	NM_001004357.2	NM_001004357.2:3985	mRNA	52	33	83	112	46	52	57		56		0.928571	0.589286	1.48214	2	0.821429	0.928571	1.01786
Col4a1	NM_009931.2	NM_009931.2:4116	mRNA	81	133	120	52	146	72	149		111.333		0.727545	1.19461	1.07784	0.467066	1.31138	0.646707	1.33832
Col4a2	NM_009932.3	NM_009932.3:5600	mRNA	83	111	123	70	142	81	160		105.667		0.785489	1.05047	1.16404	0.662461	1.34385	0.766562	1.5142
Comt	NM_007744.3	NM_007744.3:625	mRNA	158	299	265	226	364	219	300		240.667		0.65651	1.24238	1.10111	0.939058	1.51247	0.909972	1.24654
Cp	NM_001042611.1	NM_001042611.1:1750	mRNA	668	874	773	890	3098	1196	1720		771.667		0.865659	1.13261	1.00173	1.15335	4.01469	1.54989	2.22894
Cplx1	NM_007756.3	NM_007756.3:327	mRNA	28	21	45	38	25	19	28		31.3333		0.893617	0.670213	1.43617	1.21277	0.797872	0.606383	0.893617
Cpt1b	NM_009948.2	NM_009948.2:924	mRNA	43	34	52	36	54	38	52		43		1	0.790698	1.2093	0.837209	1.25581	0.883721	1.2093
Creb1	NM_001037726.1	NM_001037726.1:2734	mRNA	81	103	96	95	110	60	117		93.3333		0.867857	1.10357	1.02857	1.01786	1.17857	0.642857	1.25357
Crebbp	NM_001025432.1	NM_001025432.1:3770	mRNA	392	477	557	395	493	391	482		475.333		0.824684	1.00351	1.17181	0.830996	1.03717	0.822581	1.01403
Crh	NM_205769.1	NM_205769.1:1045	mRNA	15	25	30	26	22	20	24		23.3333		0.642857	1.07143	1.28571	1.11429	0.942857	0.857143	1.02857
Crtc2	NM_028881.2	NM_028881.2:1477	mRNA	79	92	90	66	95	60	89		87		0.908046	1.05747	1.03448	0.758621	1.09195	0.689655	1.02299
Csf1	NM_001113530.1	NM_001113530.1:833	mRNA	432	922	664	463	1004	538	707		672.667		0.64222	1.37066	0.987116	0.688305	1.49257	0.799802	1.05104
Csf1r	NM_001037859.1	NM_001037859.1:3655	mRNA	237	506	383	341	825	484	667		375.333		0.631439	1.34813	1.02043	0.908526	2.19805	1.28952	1.77709
Csf2rb	NM_007780.4	NM_007780.4:4185	mRNA	12	19	17	37	111	64	68		16		0.75	1.1875	1.0625	2.3125	6.9375	4	4.25
Cspg4	NM_139001.2	NM_139001.2:1530	mRNA	111	185	160	108	143	121	245		152		0.730263	1.21711	1.05263	0.710526	0.940789	0.796053	1.61184
Ctnnb1	NM_007614.2	NM_007614.2:2975	mRNA	1318	1832	1749	1294	1659	1171	1603		1633		0.807103	1.12186	1.07103	0.792407	1.01592	0.717085	0.981629
Ctns	NM_031251.4	NM_031251.4:1854	mRNA	39	67	73	49	70	43	74		59.6667		0.653631	1.12291	1.22346	0.821229	1.17318	0.72067	1.24022
Ctse	NM_007799.3	NM_007799.3:1290	mRNA	6	9	16	14	19	20	271		10.3333		0.580645	0.870968	1.54839	1.35484	1.83871	1.93548	26.2258	*
Cul1	NM_012042.3	NM_012042.3:919	mRNA	184	362	396	293	339	231	248		314		0.585987	1.15287	1.26115	0.933121	1.07962	0.735669	0.789809
Cul2	NM_029402.3	NM_029402.3:2528	mRNA	87	131	136	162	138	90	140		118		0.737288	1.11017	1.15254	1.37288	1.16949	0.762712	1.18644
Cul3	NM_016716.4	NM_016716.4:1662	mRNA	245	427	396	315	371	220	293		356		0.688202	1.19944	1.11236	0.884831	1.04213	0.617978	0.823034
Cx3cl1	NM_009142.3	NM_009142.3:125	mRNA	59	106	126	176	133	105	143		97		0.608247	1.09278	1.29897	1.81443	1.37113	1.08247	1.47423
Cx3cr1	NM_009987.3	NM_009987.3:2696	mRNA	217	448	321	360	611	515	617		328.667		0.660243	1.36308	0.976673	1.09533	1.85903	1.56694	1.87728
Cxcl10	NM_021274.1	NM_021274.1:115	mRNA	67	142	69	340	810	544	235		92.6667		0.723022	1.53237	0.744604	3.66906	8.74101	5.8705	2.53597	*
Cxcl11	NM_019494.1	NM_019494.1:345	mRNA	9	9	8	4	18	10	26		8.66667		1.03846	1.03846	0.923077	0.461538	2.07692	1.15385	3
Cxcl12	NM_021704.3	NM_021704.3:259	mRNA	720	827	1041	711	1100	806	1304		862.667		0.834621	0.958655	1.20672	0.824189	1.27512	0.934312	1.51159
Cxcl16	NM_023158.6	NM_023158.6:679	mRNA	214	313	270	370	837	554	597		265.667		0.805521	1.17817	1.01631	1.39272	3.15056	2.08532	2.24718	*
Cxcr4	NM_009911.3	NM_009911.3:704	mRNA	32	70	59	133	235	171	220		53.6667		0.596273	1.30435	1.09938	2.47826	4.37888	3.18634	4.09938
Cxxc1	NM_028868.3	NM_028868.3:1749	mRNA	119	186	173	144	209	138	175		159.333		0.746862	1.16736	1.08577	0.903766	1.31172	0.866109	1.09833
Cybb	NM_007807.2	NM_007807.2:1535	mRNA	31	59	55	256	454	385	546		48.3333		0.641379	1.22069	1.13793	5.29655	9.3931	7.96552	11.2966
Cycs	NM_007808.4	NM_007808.4:2510	mRNA	12	15	23	17	24	18	20		16.6667		0.72	0.9	1.38	1.02	1.44	1.08	1.2
Cyp4x1	NM_001003947.1	NM_001003947.1:564	mRNA	12	8	18	33	18	14	16		12.6667		0.947368	0.631579	1.42105	2.60526	1.42105	1.10526	1.26316
Dagla	NM_198114.2	NM_198114.2:685	mRNA	26	51	43	49	45	35	63		40		0.65	1.275	1.075	1.225	1.125	0.875	1.575
Dbh	NM_138942.3	NM_138942.3:254	mRNA	12	18	16	14	23	15	31		15.3333		0.782609	1.17391	1.04348	0.913043	1.5	0.978261	2.02174
Dcx	NM_010025.2	NM_010025.2:8575	mRNA	22	39	33	46	24	23	46		31.3333		0.702128	1.24468	1.05319	1.46809	0.765957	0.734043	1.46809
Ddc	NM_016672.4	NM_016672.4:1358	mRNA	42	55	74	54	74	56	45		57		0.736842	0.964912	1.29825	0.947368	1.29825	0.982456	0.789474
Ddit3	NM_007837.3	NM_007837.3:255	mRNA	138	184	146	145	206	174	173		156		0.884615	1.17949	0.935897	0.929487	1.32051	1.11538	1.10897
Ddx23	NM_001080981.1	NM_001080981.1:2175	mRNA	205	310	308	268	332	214	260		274.333		0.747266	1.13001	1.12272	0.976914	1.21021	0.780073	0.947752
Des	NM_010043.1	NM_010043.1:157	mRNA	12	21	23	14	17	11	40		18.6667		0.642857	1.125	1.23214	0.75	0.910714	0.589286	2.14286
Dgkb	NM_178681.4	NM_178681.4:1798	mRNA	31	34	84	161	34	27	54		49.6667		0.624161	0.684564	1.69128	3.24161	0.684564	0.543624	1.08725
Dgke	NM_019505.3	NM_019505.3:854	mRNA	93	138	131	120	109	68	84		120.667		0.770718	1.14365	1.08564	0.994475	0.903315	0.563536	0.696133
Dlat	NM_145614.4	NM_145614.4:2046	mRNA	131	209	229	217	224	147	212		189.667		0.690685	1.10193	1.20738	1.14411	1.18102	0.775044	1.11775
Dld	NM_007861.4	NM_007861.4:252	mRNA	264	367	358	335	369	231	328		329.667		0.800809	1.11325	1.08595	1.01618	1.11931	0.700708	0.994944
Dlg3	NM_001177778.1	NM_001177778.1:2586	mRNA	124	134	166	202	129	119	149		141.333		0.877358	0.948113	1.17453	1.42925	0.912736	0.841981	1.05425
Dlg4	NM_001109752.1	NM_001109752.1:1866	mRNA	34	38	59	108	49	29	54		43.6667		0.778626	0.870229	1.35115	2.47328	1.12214	0.664122	1.23664
Dlgap1	NM_027712.3	NM_027712.3:1654	mRNA	12	11	20	10	26	8	18		14.3333		0.837209	0.767442	1.39535	0.697674	1.81395	0.55814	1.25581
Dll4	NM_019454.2	NM_019454.2:542	mRNA	35	35	42	43	43	33	43		37.3333		0.9375	0.9375	1.125	1.15179	1.15179	0.883929	1.15179
Dlx1	NM_010053.1	NM_010053.1:2052	mRNA	19	15	20	24	30	23	23		18		1.05556	0.833333	1.11111	1.33333	1.66667	1.27778	1.27778
Dlx2	NM_010054.2	NM_010054.2:1891	mRNA	13	7	18	29	20	17	13		12.6667		1.02632	0.552632	1.42105	2.28947	1.57895	1.34211	1.02632
Dnah1	NM_001033668.1	NM_001033668.1:6114	mRNA	23	45	31	31	38	33	60		33		0.69697	1.36364	0.939394	0.939394	1.15152	1	1.81818
Dnaja2	NM_019794.4	NM_019794.4:1045	mRNA	156	253	247	225	256	138	181		218.667		0.713415	1.15701	1.12957	1.02896	1.17073	0.631098	0.827744
Dnm1l	NM_001025947.1	NM_001025947.1:2075	mRNA	215	314	343	307	353	204	292		290.667		0.739679	1.08028	1.18005	1.05619	1.21445	0.701835	1.00459
Dnm2	NM_001039520.1	NM_001039520.1:1148	mRNA	394	757	579	342	571	360	467		576.667		0.683237	1.31272	1.00405	0.593064	0.990173	0.624277	0.809827
Dot1l	NM_199322.1	NM_199322.1:5490	mRNA	47	57	50	33	53	24	55		51.3333		0.915584	1.11039	0.974026	0.642857	1.03247	0.467532	1.07143
Drd1	NM_010076.3	NM_010076.3:1785	mRNA	28	22	55	32	56	28	34		35		0.8	0.628571	1.57143	0.914286	1.6	0.8	0.971429
Drd2	NM_010077.2	NM_010077.2:630	mRNA	14	13	18	14	16	18	18		15		0.933333	0.866667	1.2	0.933333	1.06667	1.2	1.2
Drd4	NM_007878.2	NM_007878.2:962	mRNA	18	26	23	18	34	19	22		22.3333		0.80597	1.16418	1.02985	0.80597	1.52239	0.850746	0.985075
Efna1	NM_010107.4	NM_010107.4:437	mRNA	83	157	145	68	137	99	83		128.333		0.646753	1.22338	1.12987	0.52987	1.06753	0.771429	0.646753
Efna5	NM_207654.2	NM_207654.2:1130	mRNA	60	49	87	109	50	47	68		65.3333		0.918367	0.75	1.33163	1.66837	0.765306	0.719388	1.04082
Efnb3	NM_007911.5	NM_007911.5:2880	mRNA	707	1516	1112	546	619	453	414		1111.67		0.635982	1.36372	1.0003	0.491154	0.556822	0.407496	0.372414
Efr3a	NM_133766.3	NM_133766.3:1062	mRNA	149	232	195	179	256	169	225		192		0.776042	1.20833	1.01562	0.932292	1.33333	0.880208	1.17188
Egf	NM_010113.3	NM_010113.3:1886	mRNA	33	54	50	32	32	23	25		45.6667		0.722628	1.18248	1.09489	0.70073	0.70073	0.50365	0.547445
Egfl7	NM_001164564.1	NM_001164564.1:168	mRNA	179	228	280	111	244	122	263		229		0.781659	0.995633	1.22271	0.484716	1.0655	0.532751	1.14847
Egfr	NM_207655.2	NM_207655.2:1335	mRNA	61	87	109	48	104	65	94		85.6667		0.712062	1.01556	1.27237	0.560311	1.21401	0.758755	1.09728
Egr1	NM_007913.5	NM_007913.5:515	mRNA	38	62	106	64	139	64	83		68.6667		0.553398	0.902913	1.54369	0.932039	2.02427	0.932039	1.20874
Egr2	NM_010118.2	NM_010118.2:1785	mRNA	11	7	14	9	19	12	9		10.6667		1.03125	0.65625	1.3125	0.84375	1.78125	1.125	0.84375
Ehmt1	NM_001012518.2	NM_001012518.2:2845	mRNA	58	74	84	49	66	45	71		72		0.805556	1.02778	1.16667	0.680556	0.916667	0.625	0.986111
Eif2s1	NM_026114.3	NM_026114.3:665	mRNA	164	241	239	213	280	187	225		214.667		0.763975	1.12267	1.11335	0.992236	1.30435	0.871118	1.04814
Emcn	NM_001163522.1	NM_001163522.1:230	mRNA	54	43	54	25	56	35	57		50.3333		1.07285	0.854305	1.07285	0.496689	1.11258	0.695364	1.13245
Emp2	NM_007929.2	NM_007929.2:3196	mRNA	340	539	459	263	366	262	297		446		0.762332	1.20852	1.02915	0.589686	0.820628	0.587444	0.665919
Eng	NM_001146350.1	NM_001146350.1:574	mRNA	86	121	100	42	97	78	127		102.333		0.840391	1.18241	0.977199	0.410423	0.947883	0.762215	1.24104
Entpd2	NM_009849.2	NM_009849.2:1016	mRNA	30	51	39	49	76	54	60		40		0.75	1.275	0.975	1.225	1.9	1.35	1.5
Entpd4	NM_026174.2	NM_026174.2:845	mRNA	59	70	82	74	85	46	51		70.3333		0.838863	0.995261	1.16588	1.05213	1.20853	0.654028	0.725118
Ep300	NM_177821.6	NM_177821.6:4305	mRNA	177	280	295	202	296	210	282		250.667		0.706117	1.11702	1.17686	0.805851	1.18085	0.837766	1.125
Epha2	NM_010139.2	NM_010139.2:1705	mRNA	21	25	29	13	45	17	32		25		0.84	1	1.16	0.52	1.8	0.68	1.28
Epha3	NM_010140.3	NM_010140.3:1716	mRNA	47	72	78	48	65	43	53		65.6667		0.715736	1.09645	1.18782	0.730964	0.989848	0.654822	0.807107
Epha4	NM_007936.3	NM_007936.3:2796	mRNA	41	87	58	59	48	30	47		62		0.66129	1.40323	0.935484	0.951613	0.774194	0.483871	0.758065
Epha5	NM_007937.3	NM_007937.3:2005	mRNA	35	44	64	76	43	20	44		47.6667		0.734266	0.923077	1.34266	1.59441	0.902098	0.41958	0.923077
Epha6	NM_007938.2	NM_007938.2:3730	mRNA	10	19	21	22	19	17	22		16.6667		0.6	1.14	1.26	1.32	1.14	1.02	1.32
Epha7	NM_001122889.1	NM_001122889.1:844	mRNA	29	34	58	48	38	28	58		40.3333		0.719008	0.842975	1.43802	1.19008	0.942149	0.694215	1.43802
Epo	NM_007942.2	NM_007942.2:216	mRNA	10	11	9	12	7	8	6		10		1	1.1	0.9	1.2	0.7	0.8	0.6
Erbb3	NM_010153.1	NM_010153.1:1290	mRNA	89	129	110	54	69	54	50		109.333		0.814024	1.17988	1.0061	0.493902	0.631098	0.493902	0.457317
Erg	NM_133659.2	NM_133659.2:992	mRNA	16	18	23	6	17	15	32		19		0.842105	0.947368	1.21053	0.315789	0.894737	0.789474	1.68421
Erlec1	NM_025745.3	NM_025745.3:940	mRNA	163	333	299	259	320	176	257		265		0.615094	1.2566	1.1283	0.977358	1.20755	0.664151	0.969811
Esam	NM_027102.3	NM_027102.3:495	mRNA	143	129	122	68	162	89	148		131.333		1.08883	0.982234	0.928934	0.517766	1.2335	0.677665	1.1269
F2	NM_010168.2	NM_010168.2:1010	mRNA	24	35	39	30	53	34	45		32.6667		0.734694	1.07143	1.19388	0.918367	1.62245	1.04082	1.37755
Fa2h	NM_178086.3	NM_178086.3:644	mRNA	246	615	529	117	204	126	138		463.333		0.530935	1.32734	1.14173	0.252518	0.440288	0.271942	0.297842
Fam126a	XM_006535824.2	XM_006535824.2:826	mRNA	150	272	223	117	167	108	135		215		0.697674	1.26512	1.03721	0.544186	0.776744	0.502326	0.627907
Fas	NM_007987.2	NM_007987.2:84	mRNA	33	51	41	43	109	68	75		41.6667		0.792	1.224	0.984	1.032	2.616	1.632	1.8
Fasl	NM_010177.3	NM_010177.3:645	mRNA	26	21	31	29	41	23	35		26		1	0.807692	1.19231	1.11538	1.57692	0.884615	1.34615
Fcrls	NM_030707.3	NM_030707.3:925	mRNA	28	30	36	83	137	120	202		31.3333		0.893617	0.957447	1.14894	2.64894	4.37234	3.82979	6.44681	*
Fgf12	NM_001276419.1	NM_001276419.1:632	mRNA	80	136	141	209	105	58	122		119		0.672269	1.14286	1.18487	1.7563	0.882353	0.487395	1.02521
Fgf14	NM_207667.3	NM_207667.3:692	mRNA	17	25	25	66	35	17	20		22.3333		0.761194	1.1194	1.1194	2.95522	1.56716	0.761194	0.895522
Fgf2	NM_008006.2	NM_008006.2:509	mRNA	70	107	95	137	299	163	179		90.6667		0.772059	1.18015	1.04779	1.51103	3.29779	1.79779	1.97426
Flt1	NM_010228.3	NM_010228.3:1550	mRNA	42	47	48	21	33	30	56		45.6667		0.919708	1.0292	1.05109	0.459854	0.722628	0.656934	1.22628
Flt4	NM_008029.3	NM_008029.3:5690	mRNA	24	33	39	17	33	16	27		32		0.75	1.03125	1.21875	0.53125	1.03125	0.5	0.84375
Fmr1	NM_008031.2	NM_008031.2:765	mRNA	234	354	334	199	267	184	256		307.333		0.761388	1.15184	1.08677	0.647505	0.868764	0.598698	0.832972
Fn1	NM_010233.1	NM_010233.1:2627	mRNA	2487	4072	3686	1686	4697	2227	3825		3415		0.728258	1.19239	1.07936	0.493704	1.3754	0.652123	1.12006
Fos	NM_010234.2	NM_010234.2:1330	mRNA	38	74	76	72	195	107	89		62.6667		0.606383	1.18085	1.21277	1.14894	3.1117	1.70745	1.42021
Frmpd4	NM_001033330.2	NM_001033330.2:4690	mRNA	31	40	58	53	21	32	51		43		0.72093	0.930233	1.34884	1.23256	0.488372	0.744186	1.18605
Fus	NM_139149.2	NM_139149.2:15	mRNA	410	759	775	581	655	400	570		648		0.632716	1.1713	1.19599	0.896605	1.0108	0.617284	0.87963
Fxn	NM_008044.2	NM_008044.2:218	mRNA	35	64	65	37	52	41	59		54.6667		0.640244	1.17073	1.18902	0.676829	0.95122	0.75	1.07927
Fyn	NM_008054.2	NM_008054.2:1030	mRNA	179	407	314	311	314	243	306		300		0.596667	1.35667	1.04667	1.03667	1.04667	0.81	1.02
Gaa	NM_008064.3	NM_008064.3:1390	mRNA	334	425	647	1096	553	422	688		468.667		0.71266	0.906828	1.38051	2.33855	1.17994	0.900427	1.46799
Gabra1	NM_010250.4	NM_010250.4:905	mRNA	32	31	47	131	49	41	53		36.6667		0.872727	0.845455	1.28182	3.57273	1.33636	1.11818	1.44545
Gabra4	NM_010251.2	NM_010251.2:3340	mRNA	20	32	27	45	29	21	25		26.3333		0.759494	1.21519	1.02532	1.70886	1.10127	0.797468	0.949367
Gabrb2	NM_008070.3	NM_008070.3:4335	mRNA	40	22	39	119	35	25	54		33.6667		1.18812	0.653465	1.15842	3.53465	1.0396	0.742574	1.60396
Gabrb3	NM_008071.3	NM_008071.3:4200	mRNA	15	23	54	88	31	21	26		30.6667		0.48913	0.75	1.76087	2.86957	1.01087	0.684783	0.847826
Gabrg2	NM_177408.5	NM_177408.5:1613	mRNA	35	14	51	130	46	38	44		33.3333		1.05	0.42	1.53	3.9	1.38	1.14	1.32
Gabrp	NM_146017.3	NM_146017.3:484	mRNA	15	11	18	7	7	11	11		14.6667		1.02273	0.75	1.22727	0.477273	0.477273	0.75	0.75
Gabrr1	NM_008075.2	NM_008075.2:1834	mRNA	19	21	26	10	16	10	13		22		0.863636	0.954545	1.18182	0.454545	0.727273	0.454545	0.590909
Gabrr3	NM_001081190.1	NM_001081190.1:635	mRNA	12	9	13	6	13	6	14		11.3333		1.05882	0.794118	1.14706	0.529412	1.14706	0.529412	1.23529
Gad1	NM_008077.4	NM_008077.4:746	mRNA	44	31	95	208	93	40	126		56.6667		0.776471	0.547059	1.67647	3.67059	1.64118	0.705882	2.22353
Gad2	NM_008078.2	NM_008078.2:769	mRNA	64	36	165	364	135	59	134		88.3333		0.724528	0.407547	1.86792	4.12075	1.5283	0.667925	1.51698
Gal3st1	NM_001177691.1	NM_001177691.1:1197	mRNA	108	268	155	52	99	72	81		177		0.610169	1.51412	0.875706	0.293785	0.559322	0.40678	0.457627
Galc	NM_008079.3	NM_008079.3:1872	mRNA	129	251	223	158	220	159	238		201		0.641791	1.24876	1.10945	0.78607	1.09453	0.791045	1.18408
Gata2	NM_008090.4	NM_008090.4:2960	mRNA	28	38	74	47	40	26	51		46.6667		0.6	0.814286	1.58571	1.00714	0.857143	0.557143	1.09286
Gba	NM_001077411.1	NM_001077411.1:820	mRNA	81	132	113	102	184	119	178		108.667		0.745399	1.21472	1.03988	0.93865	1.69325	1.09509	1.63804
Gdnf	NM_010275.2	NM_010275.2:460	mRNA	12	12	15	11	10	7	17		13		0.923077	0.923077	1.15385	0.846154	0.769231	0.538462	1.30769
Gdpd2	NM_023608.3	NM_023608.3:1438	mRNA	80	202	146	114	167	114	108		142.667		0.560748	1.41589	1.02336	0.799065	1.17056	0.799065	0.757009
Gfap	NM_001131020.1	NM_001131020.1:610	mRNA	8953	19332	12430	8506	16924	9460	9372		13571.7		0.659683	1.42444	0.915879	0.626747	1.24701	0.69704	0.690556
Gfpt1	NM_013528.3	NM_013528.3:718	mRNA	150	198	215	197	229	159	236		187.667		0.79929	1.05506	1.14565	1.04973	1.22025	0.847247	1.25755
Gga1	NM_145929.2	NM_145929.2:1896	mRNA	36	61	77	47	70	52	70		58		0.62069	1.05172	1.32759	0.810345	1.2069	0.896552	1.2069
Ggt1	NM_008116.2	NM_008116.2:1025	mRNA	45	37	66	38	48	38	37		49.3333		0.912162	0.75	1.33784	0.77027	0.972973	0.77027	0.75
Gjb1	NM_008124.2	NM_008124.2:113	mRNA	290	798	560	195	345	229	244		549.333		0.527913	1.45267	1.01942	0.354976	0.628034	0.416869	0.444175
Glrb	NM_010298.5	NM_010298.5:704	mRNA	278	421	492	327	210	179	199		397		0.700252	1.06045	1.23929	0.823678	0.528967	0.450882	0.501259
Gls	NM_001113383.1	NM_001113383.1:976	mRNA	240	330	369	409	398	251	347		313		0.766773	1.05431	1.17891	1.30671	1.27157	0.801917	1.10863
Gnai1	NM_010305.1	NM_010305.1:470	mRNA	806	1668	1320	525	608	352	379		1264.67		0.637322	1.31892	1.04375	0.415129	0.480759	0.278334	0.299684
Gnai2	NM_008138.4	NM_008138.4:971	mRNA	1783	3356	2938	2398	3484	2230	2770		2692.33		0.662251	1.2465	1.09125	0.890677	1.29404	0.828278	1.02885
Gnai3	NM_010306.2	NM_010306.2:354	mRNA	373	676	512	435	593	411	484		520.333		0.716848	1.29917	0.983985	0.836003	1.13965	0.789878	0.930173
Gnao1	NM_010308.3	NM_010308.3:754	mRNA	769	1634	1247	880	950	600	719		1216.67		0.632055	1.34301	1.02493	0.723288	0.780822	0.493151	0.590959
Gnaq	NM_008139.5	NM_008139.5:3080	mRNA	317	536	487	422	453	262	390		446.667		0.709701	1.2	1.0903	0.944776	1.01418	0.586567	0.873134
Gnb5	NM_138719.5	NM_138719.5:1230	mRNA	64	84	108	124	97	55	63		85.3333		0.75	0.984375	1.26562	1.45312	1.13672	0.644531	0.738281
Gng2	NM_010315.4	NM_010315.4:1352	mRNA	64	60	90	163	87	59	87		71.3333		0.897196	0.841121	1.26168	2.28505	1.21963	0.827103	1.21963
Gngt1	NM_010314.2	NM_010314.2:150	mRNA	8	9	10	3	7	3	8		9		0.888889	1	1.11111	0.333333	0.777778	0.333333	0.888889
Gnptab	NM_001004164.2	NM_001004164.2:1214	mRNA	119	252	224	154	190	121	184		198.333		0.6	1.27059	1.12941	0.776471	0.957983	0.610084	0.927731
Gnptg	NM_172529.3	NM_172529.3:95	mRNA	75	143	151	127	145	81	108		123		0.609756	1.1626	1.22764	1.03252	1.17886	0.658537	0.878049
Gpd1l	NM_175380.5	NM_175380.5:1832	mRNA	150	241	239	187	184	135	231		210		0.714286	1.14762	1.1381	0.890476	0.87619	0.642857	1.1
Gpr37	NM_010338.2	NM_010338.2:1828	mRNA	1154	2421	1872	601	944	586	562		1815.67		0.635579	1.33339	1.03103	0.331008	0.519919	0.322746	0.309528
Gpr4	NM_175668.4	NM_175668.4:212	mRNA	26	28	30	14	32	21	25		28		0.928571	1	1.07143	0.5	1.14286	0.75	0.892857
Gpr84	NM_030720.1	NM_030720.1:315	mRNA	9	11	11	9	25	16	12		10.3333		0.870968	1.06452	1.06452	0.870968	2.41935	1.54839	1.16129
Gprasp1	NM_001004359.2	NM_001004359.2:3058	mRNA	303	311	530	984	395	307	376		381.333		0.79458	0.815559	1.38986	2.58042	1.03584	0.80507	0.986014
Gria1	NM_001252403.1	NM_001252403.1:2476	mRNA	176	265	245	252	194	137	141		228.667		0.769679	1.15889	1.07143	1.10204	0.848397	0.599125	0.616618
Gria2	NM_001039195.1	NM_001039195.1:300	mRNA	59	48	115	212	68	43	97		74		0.797297	0.648649	1.55405	2.86486	0.918919	0.581081	1.31081
Gria3	NM_016886.3	NM_016886.3:390	mRNA	48	83	82	171	100	66	101		71		0.676056	1.16901	1.15493	2.40845	1.40845	0.929577	1.42254
Gria4	NM_001113180.1	NM_001113180.1:1274	mRNA	141	255	246	238	150	87	137		214		0.658879	1.19159	1.14953	1.11215	0.700935	0.406542	0.640187
Grik2	NM_010349.2	NM_010349.2:256	mRNA	83	125	112	136	139	66	67		106.667		0.778125	1.17188	1.05	1.275	1.30312	0.61875	0.628125
Grin1	NM_008169.2	NM_008169.2:492	mRNA	25	27	45	50	31	13	30		32.3333		0.773196	0.835052	1.39175	1.54639	0.958763	0.402062	0.927835
Grin2a	NM_008170.2	NM_008170.2:1788	mRNA	13	13	10	20	8	11	8		12		1.08333	1.08333	0.833333	1.66667	0.666667	0.916667	0.666667
Grin2b	NM_008171.3	NM_008171.3:6340	mRNA	37	39	62	110	49	54	51		46		0.804348	0.847826	1.34783	2.3913	1.06522	1.17391	1.1087
Grin2c	NM_010350.2	NM_010350.2:2408	mRNA	9	10	11	10	14	7	11		10		0.9	1	1.1	1	1.4	0.7	1.1
Grin2d	NM_008172.2	NM_008172.2:1201	mRNA	18	20	21	14	12	15	21		19.6667		0.915254	1.01695	1.0678	0.711864	0.610169	0.762712	1.0678
Grin3b	NM_130455.2	NM_130455.2:2030	mRNA	7	11	14	6	12	5	11		10.6667		0.65625	1.03125	1.3125	0.5625	1.125	0.46875	1.03125
Grm1	NM_001114333.2	NM_001114333.2:2125	mRNA	15	23	26	22	24	13	21		21.3333		0.703125	1.07812	1.21875	1.03125	1.125	0.609375	0.984375
Grm2	NM_001160353.1	NM_001160353.1:2770	mRNA	15	17	19	13	19	20	24		17		0.882353	1	1.11765	0.764706	1.11765	1.17647	1.41176
Grm5	NM_001143834.1	NM_001143834.1:4242	mRNA	16	13	32	74	22	12	19		20.3333		0.786885	0.639344	1.57377	3.63934	1.08197	0.590164	0.934426
Grm8	NM_008174.2	NM_008174.2:1770	mRNA	24	19	20	29	23	16	21		21		1.14286	0.904762	0.952381	1.38095	1.09524	0.761905	1
Grn	NM_008175.3	NM_008175.3:2010	mRNA	407	610	620	800	1674	992	2074		545.667		0.745877	1.1179	1.13622	1.4661	3.06781	1.81796	3.80086	*
Gsk3b	NM_019827.3	NM_019827.3:2215	mRNA	284	431	420	384	398	279	387		378.333		0.750661	1.13921	1.11013	1.01498	1.05198	0.737445	1.02291
Gsn	NM_146120.3	NM_146120.3:624	mRNA	2634	5385	4366	1660	2866	1536	1846		4128.33		0.63803	1.3044	1.05757	0.402099	0.694227	0.372063	0.447154
Gsr	NM_010344.4	NM_010344.4:1507	mRNA	119	231	165	166	234	135	185		171.667		0.693204	1.34563	0.961165	0.96699	1.36311	0.786408	1.07767
Gss	NM_008180.1	NM_008180.1:728	mRNA	121	315	239	91	178	106	103		225		0.537778	1.4	1.06222	0.404444	0.791111	0.471111	0.457778
Gstp1	NM_013541.1	NM_013541.1:421	mRNA	1867	4477	3262	2439	2531	2172	2427		3202		0.583073	1.39819	1.01874	0.761711	0.790443	0.678326	0.757964
Gtf2a1	NM_175335.3	NM_175335.3:3618	mRNA	353	623	554	357	486	309	374		510		0.692157	1.22157	1.08627	0.7	0.952941	0.605882	0.733333
Gtf2b	NM_145546.1	NM_145546.1:346	mRNA	234	367	296	257	304	218	259		299		0.782609	1.22742	0.989967	0.859532	1.01672	0.729097	0.866221
Gtf2h1	NM_008186.4	NM_008186.4:830	mRNA	67	76	91	62	88	76	75		78		0.858974	0.974359	1.16667	0.794872	1.12821	0.974359	0.961538
Gtf2h3	NM_181410.3	NM_181410.3:38	mRNA	79	108	98	77	105	72	87		95		0.831579	1.13684	1.03158	0.810526	1.10526	0.757895	0.915789
Gtf2ird1	NM_001081464.1	NM_001081464.1:1430	mRNA	66	117	114	86	105	51	79		99		0.666667	1.18182	1.15152	0.868687	1.06061	0.515152	0.79798
Gucy1b3	NM_017469.4	NM_017469.4:372	mRNA	34	68	86	99	63	38	80		62.6667		0.542553	1.08511	1.37234	1.57979	1.00532	0.606383	1.2766
Gusb	NM_010368.1	NM_010368.1:1735	mRNA	95	144	134	184	299	185	437		124.333		0.764075	1.15818	1.07775	1.47989	2.40483	1.48794	3.51475	*
H2-Ea-ps	NM_010381.2	NM_010381.2:735	mRNA	13	20	18	15	25	18	23		17		0.764706	1.17647	1.05882	0.882353	1.47059	1.05882	1.35294
Hap1	NM_010404.3	NM_010404.3:2552	mRNA	102	59	239	786	203	138	162		133.333		0.765	0.4425	1.7925	5.895	1.5225	1.035	1.215
Hc	NM_010406.1	NM_010406.1:1065	mRNA	16	31	18	14	18	13	23		21.6667		0.738462	1.43077	0.830769	0.646154	0.830769	0.6	1.06154
Hcn1	NM_010408.3	NM_010408.3:5008	mRNA	30	14	31	61	34	18	38		25		1.2	0.56	1.24	2.44	1.36	0.72	1.52
Hdac1	NM_008228.2	NM_008228.2:470	mRNA	137	212	197	133	227	135	165		182		0.752747	1.16484	1.08242	0.730769	1.24725	0.741758	0.906593
Hdac2	NM_008229.2	NM_008229.2:1010	mRNA	137	201	200	217	180	140	154		179.333		0.763941	1.12082	1.11524	1.21004	1.00372	0.780669	0.858736
Hdac6	NM_010413.3	NM_010413.3:2195	mRNA	35	62	48	66	62	39	45		48.3333		0.724138	1.28276	0.993103	1.36552	1.28276	0.806897	0.931034
Hdac7	NM_019572.2	NM_019572.2:3706	mRNA	42	75	66	64	88	55	85		61		0.688525	1.22951	1.08197	1.04918	1.44262	0.901639	1.39344
Hexb	NM_010422.2	NM_010422.2:805	mRNA	586	1435	958	1191	1951	1466	2279		993		0.590131	1.44512	0.964753	1.1994	1.96475	1.47633	2.29507
Hgf	NM_010427.5	NM_010427.5:483	mRNA	13	22	30	19	45	23	62		21.6667		0.6	1.01538	1.38462	0.876923	2.07692	1.06154	2.86154
Hif1a	NM_010431.2	NM_010431.2:1294	mRNA	391	609	571	693	1271	746	883		523.667		0.746658	1.16295	1.09039	1.32336	2.42712	1.42457	1.68619
Hmgb1	NM_010439.3	NM_010439.3:1574	mRNA	356	530	488	406	470	327	434		458		0.777293	1.15721	1.0655	0.886463	1.0262	0.713974	0.947598
Hmox1	NM_010442.2	NM_010442.2:610	mRNA	52	68	69	82	202	114	154		63		0.825397	1.07937	1.09524	1.30159	3.20635	1.80952	2.44444
Hnrnpm	NM_001109913.1	NM_001109913.1:606	mRNA	335	445	448	326	460	293	365		409.333		0.818404	1.08713	1.09446	0.796417	1.12378	0.715798	0.891694
Homer1	NM_147176.2	NM_147176.2:1165	mRNA	95	103	104	99	99	69	82		100.667		0.943709	1.02318	1.03311	0.983444	0.983444	0.68543	0.81457
Hpgds	NM_019455.4	NM_019455.4:194	mRNA	74	125	87	130	260	171	236		95.3333		0.776224	1.31119	0.912587	1.36364	2.72727	1.79371	2.47552
Hras	NM_001130443.1	NM_001130443.1:240	mRNA	148	192	226	242	213	155	209		188.667		0.784452	1.01767	1.19788	1.28269	1.12898	0.821555	1.10777
Hspb1	NM_013560.2	NM_013560.2:630	mRNA	186	259	241	205	562	254	436		228.667		0.813411	1.13265	1.05394	0.896501	2.45773	1.11079	1.90671
Htr1a	NM_008308.4	NM_008308.4:3170	mRNA	21	13	20	30	21	14	14		18		1.16667	0.722222	1.11111	1.66667	1.16667	0.777778	0.777778
Htr5a	NM_008314.2	NM_008314.2:1696	mRNA	22	27	33	51	24	36	39		27.3333		0.804878	0.987805	1.20732	1.86585	0.878049	1.31707	1.42683
Htra2	NM_019752.3	NM_019752.3:1088	mRNA	24	61	39	29	49	36	52		41.3333		0.580645	1.47581	0.943548	0.701613	1.18548	0.870968	1.25806
Htt	NM_010414.1	NM_010414.1:2300	mRNA	72	110	117	106	121	65	119		99.6667		0.722408	1.10368	1.17391	1.06355	1.21405	0.652174	1.19398
Icam1	NM_010493.2	NM_010493.2:2195	mRNA	36	52	41	71	191	96	93		43		0.837209	1.2093	0.953488	1.65116	4.44186	2.23256	2.16279
Icam2	NM_010494.1	NM_010494.1:375	mRNA	48	35	46	16	35	23	42		43		1.11628	0.813953	1.06977	0.372093	0.813953	0.534884	0.976744
Ide	NM_031156.2	NM_031156.2:500	mRNA	146	275	209	189	263	152	193		210		0.695238	1.30952	0.995238	0.9	1.25238	0.72381	0.919048
Idh1	NM_010497.2	NM_010497.2:495	mRNA	220	399	349	211	308	175	275		322.667		0.681818	1.23657	1.08161	0.653926	0.954545	0.542355	0.852273
Igf1	NM_010512.4	NM_010512.4:6448	mRNA	119	112	151	105	185	129	288		127.333		0.934555	0.879581	1.18586	0.824607	1.45288	1.01309	2.26178
Igf1r	NM_010513.2	NM_010513.2:3390	mRNA	124	236	212	125	197	111	199		190.667		0.65035	1.23776	1.11189	0.655594	1.03322	0.582168	1.04371
Ikbkb	NM_010546.2	NM_010546.2:498	mRNA	100	168	154	119	208	111	167		140.667		0.7109	1.19431	1.09479	0.845972	1.47867	0.7891	1.1872
Il10	NM_010548.1	NM_010548.1:985	mRNA	2	11	6	3	11	9	9		6.33333		0.315789	1.73684	0.947368	0.473684	1.73684	1.42105	1.42105
Il10ra	NM_008348.2	NM_008348.2:2522	mRNA	58	73	76	91	163	84	129		69		0.84058	1.05797	1.10145	1.31884	2.36232	1.21739	1.86957
Il13ra1	NM_133990.4	NM_133990.4:845	mRNA	225	299	350	373	573	371	493		291.333		0.772311	1.02632	1.20137	1.28032	1.96682	1.27346	1.69222
Il15ra	NM_008358.2	NM_008358.2:800	mRNA	23	20	31	33	45	28	31		24.6667		0.932432	0.810811	1.25676	1.33784	1.82432	1.13514	1.25676
Il1b	NM_008361.3	NM_008361.3:1120	mRNA	7	9	12	17	134	35	13		9.33333		0.75	0.964286	1.28571	1.82143	14.3571	3.75	1.39286
Il1r1	NM_001123382.1	NM_001123382.1:820	mRNA	82	98	110	137	300	173	209		96.6667		0.848276	1.01379	1.13793	1.41724	3.10345	1.78966	2.16207
Il4ra	NM_001008700.3	NM_001008700.3:2908	mRNA	23	27	31	51	122	62	94		27		0.851852	1	1.14815	1.88889	4.51852	2.2963	3.48148
Il6	NM_031168.1	NM_031168.1:200	mRNA	10	8	29	223	23	15	20		15.6667		0.638298	0.510638	1.85106	14.234	1.46809	0.957447	1.2766
Il6ra	NM_010559.2	NM_010559.2:2825	mRNA	52	63	65	53	118	73	110		60		0.866667	1.05	1.08333	0.883333	1.96667	1.21667	1.83333
Ina	NM_146100.4	NM_146100.4:1492	mRNA	54	71	99	266	71	58	51		74.6667		0.723214	0.950893	1.32589	3.5625	0.950893	0.776786	0.683036
Inhbb	NM_008381.3	NM_008381.3:1084	mRNA	35	38	41	53	64	47	44		38		0.921053	1	1.07895	1.39474	1.68421	1.23684	1.15789
Inpp4a	NM_172971.2	NM_172971.2:1624	mRNA	152	141	201	314	190	126	186		164.667		0.923077	0.856275	1.22065	1.90688	1.15385	0.765182	1.12955
Inpp5f	NM_178641.5	NM_178641.5:2806	mRNA	419	797	655	422	411	210	282		623.667		0.671833	1.27793	1.05024	0.676644	0.659006	0.336718	0.452165
Ins2	NM_008387.3	NM_008387.3:266	mRNA	7	15	8	6	12	12	14		10		0.7	1.5	0.8	0.6	1.2	1.2	1.4
Insr	NM_010568.2	NM_010568.2:7814	mRNA	128	210	204	151	204	139	182		180.667		0.708487	1.16236	1.12915	0.835793	1.12915	0.769373	1.00738
Ipcef1	NM_001033391.2	NM_001033391.2:180	mRNA	34	34	36	52	79	36	54		34.6667		0.980769	0.980769	1.03846	1.5	2.27885	1.03846	1.55769
Irf8	NM_008320.3	NM_008320.3:2274	mRNA	38	64	52	76	149	103	161		51.3333		0.74026	1.24675	1.01299	1.48052	2.9026	2.00649	3.13636	*
Islr2	NM_001161538.1	NM_001161538.1:1782	mRNA	43	53	52	32	39	25	54		49.3333		0.871622	1.07432	1.05405	0.648649	0.790541	0.506757	1.09459
Itga5	NM_001314041.1	NM_001314041.1:2622	mRNA	24	40	40	31	101	38	70		34.6667		0.692308	1.15385	1.15385	0.894231	2.91346	1.09615	2.01923
Itga7	NM_008398.2	NM_008398.2:2435	mRNA	38	32	51	28	80	52	55		40.3333		0.942149	0.793388	1.26446	0.694215	1.98347	1.28926	1.36364
Itgal	NM_008400.2	NM_008400.2:950	mRNA	21	25	15	73	110	73	103		20.3333		1.03279	1.22951	0.737705	3.59016	5.40984	3.59016	5.06557	*
Itgam	NM_008401.2	NM_008401.2:155	mRNA	48	123	115	174	452	217	332		95.3333		0.503497	1.29021	1.20629	1.82517	4.74126	2.27622	3.48252
Itgax	NM_021334.2	NM_021334.2:327	mRNA	8	13	26	38	43	44	80		15.6667		0.510638	0.829787	1.65957	2.42553	2.74468	2.80851	5.10638	*
Itpr1	NM_010585.2	NM_010585.2:660	mRNA	189	261	311	231	237	164	289		253.667		0.745072	1.02891	1.22602	0.910644	0.934297	0.646518	1.13929
Itpr2	NM_010586.1	NM_010586.1:4365	mRNA	132	181	178	132	179	143	182		163.667		0.806517	1.10591	1.08758	0.806517	1.09369	0.873727	1.11202
Itpr3	NM_080553.3	NM_080553.3:3185	mRNA	34	48	64	25	51	43	70		48.6667		0.69863	0.986301	1.31507	0.513699	1.04795	0.883562	1.43836
Jam3	NM_023277.4	NM_023277.4:145	mRNA	493	901	702	360	527	381	369		698.667		0.70563	1.2896	1.00477	0.515267	0.754294	0.545324	0.528149
Jun	NM_010591.2	NM_010591.2:2212	mRNA	232	372	375	247	610	282	394		326.333		0.71093	1.13994	1.14913	0.756895	1.86925	0.864147	1.20735
Katna1	NM_011835.2	NM_011835.2:55	mRNA	25	73	43	49	69	46	62		47		0.531915	1.55319	0.914894	1.04255	1.46809	0.978723	1.31915
Kcna1	NM_010595.3	NM_010595.3:5725	mRNA	375	718	480	282	582	263	295		524.333		0.715194	1.36936	0.915448	0.537826	1.10998	0.501589	0.562619
Kcnb1	NM_008420.3	NM_008420.3:3555	mRNA	52	46	62	55	71	50	53		53.3333		0.975	0.8625	1.1625	1.03125	1.33125	0.9375	0.99375
Kcnj10	NM_001039484.1	NM_001039484.1:400	mRNA	741	1376	1041	691	855	558	578		1052.67		0.703927	1.30716	0.988917	0.656428	0.812223	0.530082	0.549082
Keap1	NM_016679.4	NM_016679.4:4140	mRNA	57	112	106	114	97	87	109		91.6667		0.621818	1.22182	1.15636	1.24364	1.05818	0.949091	1.18909
Kel	NM_032540.3	NM_032540.3:1020	mRNA	15	18	21	21	21	17	26		18		0.833333	1	1.16667	1.16667	1.16667	0.944444	1.44444
Kif3a	NM_008443.3	NM_008443.3:2474	mRNA	135	229	202	204	144	110	119		188.667		0.715548	1.21378	1.07067	1.08127	0.763251	0.583039	0.630742
Klk6	NM_001164696.1	NM_001164696.1:1053	mRNA	102	236	170	89	424	144	143		169.333		0.602362	1.3937	1.00394	0.525591	2.50394	0.850394	0.844488
Kras	NM_021284.5	NM_021284.5:2620	mRNA	132	259	227	188	240	143	152		206		0.640777	1.25728	1.10194	0.912621	1.16505	0.694175	0.737864
L1cam	NM_008478.3	NM_008478.3:3560	mRNA	38	41	57	120	56	37	51		45.3333		0.838235	0.904412	1.25735	2.64706	1.23529	0.816176	1.125
Lama2	NM_008481.2	NM_008481.2:208	mRNA	263	361	343	168	260	161	221		322.333		0.815926	1.11996	1.06412	0.5212	0.806618	0.499483	0.685626
Lamb2	NM_008483.3	NM_008483.3:712	mRNA	340	561	545	305	579	380	643		482		0.705394	1.1639	1.13071	0.63278	1.20124	0.788382	1.33402
Lamp1	NM_010684.2	NM_010684.2:2080	mRNA	1828	3762	3145	2268	3315	2334	3143		2911.67		0.627819	1.29204	1.08014	0.778935	1.13852	0.801603	1.07945
Lclat1	NM_001177967.1	NM_001177967.1:2646	mRNA	98	128	173	160	160	119	173		133		0.736842	0.962406	1.30075	1.20301	1.20301	0.894737	1.30075
Ldhc	NM_013580.4	NM_013580.4:470	mRNA	11	15	23	23	28	20	19		16.3333		0.673469	0.918367	1.40816	1.40816	1.71429	1.22449	1.16327
Lif	NM_008501.2	NM_008501.2:3435	mRNA	24	24	26	19	36	19	22		24.6667		0.972973	0.972973	1.05405	0.77027	1.45946	0.77027	0.891892
Lmna	NM_001002011.2	NM_001002011.2:1611	mRNA	192	288	237	149	336	192	260		239		0.803347	1.20502	0.991632	0.623431	1.40586	0.803347	1.08787
Lox	NM_010728.2	NM_010728.2:2300	mRNA	89	176	146	56	211	90	153		137		0.649635	1.28467	1.06569	0.408759	1.54015	0.656934	1.11679
Lpar1	NM_010336.2	NM_010336.2:230	mRNA	393	822	660	243	437	295	356		625		0.6288	1.3152	1.056	0.3888	0.6992	0.472	0.5696
Lpo	NM_080420.2	NM_080420.2:2518	mRNA	8	32	14	13	26	13	33		18		0.444444	1.77778	0.777778	0.722222	1.44444	0.722222	1.83333
Lrp1	NM_008512.2	NM_008512.2:1310	mRNA	559	899	929	668	1031	645	988		795.667		0.702556	1.12987	1.16757	0.839548	1.29577	0.810641	1.24173
Lrrc25	NM_153074.3	NM_153074.3:246	mRNA	15	30	23	25	89	32	60		22.6667		0.661765	1.32353	1.01471	1.10294	3.92647	1.41176	2.64706
Lrrc4	NM_138682.2	NM_138682.2:2790	mRNA	32	53	66	46	43	22	28		50.3333		0.635762	1.05298	1.31126	0.913907	0.854305	0.437086	0.556291
Lrrk2	NM_025730.3	NM_025730.3:4475	mRNA	38	70	65	34	53	35	55		57.6667		0.65896	1.21387	1.12717	0.589595	0.919075	0.606936	0.953757
Lsm2	NM_001110101.2	NM_001110101.2:641	mRNA	40	69	66	50	74	67	76		58.3333		0.685714	1.18286	1.13143	0.857143	1.26857	1.14857	1.30286
Lsm7	NM_025349.2	NM_025349.2:37	mRNA	183	334	286	309	305	177	239		267.667		0.683686	1.24782	1.06849	1.15442	1.13948	0.66127	0.892902
Lsr	NM_001164184.1	NM_001164184.1:445	mRNA	132	184	208	110	216	118	202		174.667		0.755725	1.05344	1.19084	0.629771	1.23664	0.675573	1.15649
Ltbr	NM_010736.3	NM_010736.3:1962	mRNA	126	162	179	139	227	150	205		155.667		0.809422	1.04069	1.14989	0.892934	1.45824	0.963597	1.31692
Lypla1	XM_006495472.2	XM_006495472.2:648	mRNA	160	247	262	215	309	173	289		223		0.717489	1.10762	1.17489	0.964126	1.38565	0.775785	1.29596
Mag	NM_010758.2	NM_010758.2:1670	mRNA	897	2200	1568	628	1245	657	577		1555		0.576849	1.41479	1.00836	0.403859	0.800643	0.422508	0.371061
Magee1	NM_053201.3	NM_053201.3:2362	mRNA	213	306	354	531	325	190	249		291		0.731959	1.05155	1.21649	1.82474	1.11684	0.652921	0.85567
Mal	NM_001171187.1	NM_001171187.1:685	mRNA	2092	4352	3488	1128	1865	1108	822		3310.67		0.631897	1.31454	1.05356	0.340717	0.563331	0.334676	0.248288
Man2b1	NM_010764.2	NM_010764.2:1658	mRNA	164	338	324	364	498	393	536		275.333		0.595642	1.2276	1.17676	1.32203	1.80872	1.42736	1.94673
Map2	NM_008632.2	NM_008632.2:5243	mRNA	343	357	641	1239	452	323	368		447		0.767338	0.798658	1.434	2.77181	1.01119	0.722595	0.823266
Map2k1	NM_008927.3	NM_008927.3:1695	mRNA	352	667	567	555	634	367	478		528.667		0.665826	1.26166	1.07251	1.04981	1.19924	0.694199	0.904161
Map2k2	NM_023138.4	NM_023138.4:1440	mRNA	162	343	309	201	317	194	259		271.333		0.597052	1.26413	1.13882	0.740786	1.1683	0.714988	0.954545
Mapk1	NM_011949.3	NM_011949.3:1210	mRNA	504	807	785	812	784	459	721		698.667		0.721374	1.15506	1.12357	1.16221	1.12214	0.656966	1.03197
Mapk10	NM_001081567.1	NM_001081567.1:1496	mRNA	87	137	149	201	125	74	103		124.333		0.699732	1.10188	1.19839	1.61662	1.00536	0.595174	0.828418
Mapk3	NM_011952.2	NM_011952.2:825	mRNA	593	1064	973	604	710	545	757		876.667		0.676426	1.21369	1.10989	0.688973	0.809886	0.621673	0.863498
Mapk8	NM_016700.3	NM_016700.3:970	mRNA	71	103	104	107	78	61	99		92.6667		0.766187	1.11151	1.1223	1.15468	0.841727	0.658273	1.06835
Mapk9	NM_207692.1	NM_207692.1:260	mRNA	197	353	330	328	301	216	288		293.333		0.671591	1.20341	1.125	1.11818	1.02614	0.736364	0.981818
Mapkapk2	NM_008551.1	NM_008551.1:1991	mRNA	66	136	119	89	147	98	151		107		0.616822	1.27103	1.11215	0.831776	1.37383	0.915888	1.41121
Mapt	NM_001038609.2	NM_001038609.2:1202	mRNA	386	807	631	476	469	319	288		608		0.634868	1.3273	1.03783	0.782895	0.771382	0.524671	0.473684
Marco	NM_010766.2	NM_010766.2:350	mRNA	37	35	32	30	76	35	54		34.6667		1.06731	1.00962	0.923077	0.865385	2.19231	1.00962	1.55769
Mbp	NM_010777.3	NM_010777.3:761	mRNA	4192	10469	7771	2831	4418	2931	2481		7477.33		0.560628	1.4001	1.03927	0.378611	0.590852	0.391985	0.331803
Meaf6	NM_027310.3	NM_027310.3:178	mRNA	77	121	131	147	141	88	126		109.667		0.702128	1.10334	1.19453	1.34043	1.28571	0.802432	1.14894
Mecp2	NM_010788.2	NM_010788.2:755	mRNA	59	128	111	94	94	53	87		99.3333		0.59396	1.28859	1.11745	0.946309	0.946309	0.533557	0.875839
Mfn2	XM_006535920.1	XM_006535920.1:692	mRNA	199	325	314	268	286	174	251		279.333		0.712411	1.16348	1.12411	0.959427	1.02387	0.622912	0.898568
Mgmt	NM_008598.2	NM_008598.2:350	mRNA	17	38	36	33	63	37	44		30.3333		0.56044	1.25275	1.18681	1.08791	2.07692	1.21978	1.45055
Mmp12	NM_008605.3	NM_008605.3:592	mRNA	8	18	24	63	112	67	143		16.6667		0.48	1.08	1.44	3.78	6.72	4.02	8.58	*
Mmp14	NM_008608.3	NM_008608.3:554	mRNA	214	370	317	224	451	273	398		300.333		0.712542	1.23196	1.05549	0.745838	1.50166	0.90899	1.32519
Mmp16	NM_019724.3	NM_019724.3:3075	mRNA	48	68	65	66	60	43	72		60.3333		0.79558	1.12707	1.07735	1.09392	0.994475	0.712707	1.19337
Mmp19	NM_021412.2	NM_021412.2:1140	mRNA	57	62	69	56	115	75	101		62.6667		0.909574	0.989362	1.10106	0.893617	1.83511	1.19681	1.6117
Mmp2	NM_008610.2	NM_008610.2:2376	mRNA	76	113	98	79	109	99	149		95.6667		0.794425	1.18118	1.02439	0.825784	1.13937	1.03484	1.55749
Mmp24	NM_010808.3	NM_010808.3:2970	mRNA	13	18	36	26	31	16	28		22.3333		0.58209	0.80597	1.61194	1.16418	1.38806	0.716418	1.25373
Mmp9	NM_013599.2	NM_013599.2:1570	mRNA	12	12	13	8	25	9	9		12.3333		0.972973	0.972973	1.05405	0.648649	2.02703	0.72973	0.72973
Mmrn2	NM_153127.3	NM_153127.3:2622	mRNA	43	64	56	25	54	46	107		54.3333		0.791411	1.17791	1.03067	0.460123	0.993865	0.846626	1.96933
Mnat1	NM_008612.2	NM_008612.2:914	mRNA	57	129	105	84	112	69	92		97		0.587629	1.3299	1.08247	0.865979	1.15464	0.71134	0.948454
Mog	NM_010814.2	NM_010814.2:750	mRNA	1400	3657	2661	831	1445	827	728		2572.67		0.544182	1.42148	1.03434	0.323011	0.561674	0.321456	0.282975
Mpz	NM_008623.4	NM_008623.4:1785	mRNA	869	13	9	4	10	4	13		297		2.92593	0.043771	0.030303	0.013468	0.03367	0.013468	0.043771
Msn	NM_010833.2	NM_010833.2:515	mRNA	105	181	157	138	336	177	215		147.667		0.711061	1.22573	1.06321	0.934537	2.2754	1.19865	1.45598
Mta1	NM_054081.2	NM_054081.2:955	mRNA	199	351	306	267	305	205	272		285.333		0.69743	1.23014	1.07243	0.935748	1.06893	0.718458	0.953271
Mta2	NM_011842.3	NM_011842.3:2579	mRNA	35	40	55	28	45	37	46		43.3333		0.807692	0.923077	1.26923	0.646154	1.03846	0.853846	1.06154
Mthfr	NR_027809.1	NR_027809.1:862	mRNA	14	4	12	7	20	15	13		10		1.4	0.4	1.2	0.7	2	1.5	1.3
Mtor	NM_020009.2	NM_020009.2:2432	mRNA	109	170	169	134	134	108	140		149.333		0.729911	1.13839	1.1317	0.897321	0.897321	0.723214	0.9375
Mutyh	NM_001159581.1	NM_001159581.1:709	mRNA	11	19	27	16	24	18	21		19		0.578947	1	1.42105	0.842105	1.26316	0.947368	1.10526
Myc	NM_010849.4	NM_010849.4:630	mRNA	53	72	75	71	139	87	100		66.6667		0.795	1.08	1.125	1.065	2.085	1.305	1.5
Myct1	NM_026793.2	NM_026793.2:180	mRNA	24	32	35	11	27	19	30		30.3333		0.791209	1.05495	1.15385	0.362637	0.89011	0.626374	0.989011
Myd88	NM_010851.2	NM_010851.2:1595	mRNA	59	54	99	82	130	86	100		70.6667		0.834906	0.764151	1.40094	1.16038	1.83962	1.21698	1.41509
Myh10	NM_175260.2	NM_175260.2:2540	mRNA	248	294	337	397	327	207	342		293		0.846416	1.00341	1.15017	1.35495	1.11604	0.706485	1.16724
Myrf	NM_001033481.1	NM_001033481.1:4465	mRNA	595	1301	973	424	705	403	386		956.333		0.622168	1.3604	1.01743	0.44336	0.737191	0.421401	0.403625
Naglu	NM_013792.2	NM_013792.2:2334	mRNA	109	177	159	151	268	173	377		148.333		0.734831	1.19326	1.07191	1.01798	1.80674	1.16629	2.54157
Napsa	NM_008437.1	NM_008437.1:1144	mRNA	32	21	40	24	58	35	40		31		1.03226	0.677419	1.29032	0.774194	1.87097	1.12903	1.29032
Ncam1	NM_001113204.1	NM_001113204.1:740	mRNA	761	1871	1449	1053	1295	917	942		1360.33		0.559422	1.3754	1.06518	0.774075	0.951973	0.674099	0.692477
Ncf1	NM_001286037.1	NM_001286037.1:970	mRNA	44	54	60	100	197	102	159		52.6667		0.835443	1.02532	1.13924	1.89873	3.74051	1.93671	3.01899
Ncl	NM_010880.3	NM_010880.3:4835	mRNA	98	158	144	131	129	79	132		133.333		0.735	1.185	1.08	0.9825	0.9675	0.5925	0.99
Nefh	NM_010904.3	NM_010904.3:3384	mRNA	29	25	28	50	29	15	14		27.3333		1.06098	0.914634	1.02439	1.82927	1.06098	0.54878	0.512195
Nefl	NM_010910.1	NM_010910.1:1303	mRNA	21	34	31	31	17	15	18		28.6667		0.732558	1.18605	1.0814	1.0814	0.593023	0.523256	0.627907
Negr1	NM_001039094.2	NM_001039094.2:770	mRNA	133	204	204	263	135	85	113		180.333		0.737523	1.13124	1.13124	1.45841	0.748614	0.471349	0.626617
Nelfa	NM_011914.2	NM_011914.2:930	mRNA	52	72	84	73	107	66	86		69.3333		0.75	1.03846	1.21154	1.05288	1.54327	0.951923	1.24038
Nell2	NM_016743.2	NM_016743.2:500	mRNA	53	49	78	217	66	41	47		60		0.883333	0.816667	1.3	3.61667	1.1	0.683333	0.783333
Neo1	NM_001042752.1	NM_001042752.1:6448	mRNA	247	448	360	263	304	192	298		351.667		0.70237	1.27393	1.0237	0.747867	0.864455	0.545972	0.847393
Nes	NM_016701.3	NM_016701.3:2716	mRNA	219	274	194	141	376	218	244		229		0.956332	1.19651	0.847162	0.615721	1.64192	0.951965	1.0655
Nf1	NM_010897.2	NM_010897.2:2705	mRNA	303	522	413	361	381	252	309		412.667		0.734249	1.26494	1.00081	0.874798	0.923263	0.610662	0.748788
Nfe2l2	NR_132727.1	NR_132727.1:193	mRNA	215	316	341	239	437	328	426		290.667		0.739679	1.08716	1.17317	0.822248	1.50344	1.12844	1.4656
Nfkbia	NM_010907.2	NM_010907.2:646	mRNA	88	131	146	214	341	165	246		121.667		0.723288	1.07671	1.2	1.7589	2.80274	1.35616	2.02192
Nfkbib	NM_010908.4	NM_010908.4:382	mRNA	28	50	41	34	56	50	37		39.6667		0.705882	1.2605	1.03361	0.857143	1.41176	1.2605	0.932773
Ngf	NM_001112698.1	NM_001112698.1:630	mRNA	14	19	17	15	23	12	17		16.6667		0.84	1.14	1.02	0.9	1.38	0.72	1.02
Ngfr	NM_033217.3	NM_033217.3:1995	mRNA	30	39	34	17	30	29	28		34.3333		0.873786	1.13592	0.990291	0.495146	0.873786	0.84466	0.815534
Ninj2	NM_016718.2	NM_016718.2:244	mRNA	71	134	108	49	81	51	67		104.333		0.680511	1.28435	1.03514	0.469649	0.776358	0.488818	0.642173
Nkx6-2	NM_183248.3	NM_183248.3:265	mRNA	41	99	93	43	82	58	50		77.6667		0.527897	1.27468	1.19742	0.553648	1.05579	0.746781	0.643777
Nlrp3	NM_145827.3	NM_145827.3:508	mRNA	18	16	27	19	38	37	42		20.3333		0.885246	0.786885	1.32787	0.934426	1.86885	1.81967	2.06557
Nmb	NM_026523.2	NM_026523.2:500	mRNA	10	17	31	30	22	14	37		19.3333		0.517241	0.87931	1.60345	1.55172	1.13793	0.724138	1.91379
Nme5	NM_080637.3	NM_080637.3:330	mRNA	47	59	49	71	77	47	57		51.6667		0.909677	1.14194	0.948387	1.37419	1.49032	0.909677	1.10323
Nmnat2	NM_175460.3	NM_175460.3:67	mRNA	88	114	162	220	130	83	136		121.333		0.725275	0.93956	1.33516	1.81319	1.07143	0.684066	1.12088
Nol3	NM_030152.4	NM_030152.4:916	mRNA	45	109	60	65	93	74	58		71.3333		0.630841	1.52804	0.841121	0.911215	1.30374	1.03738	0.813084
Nos1	NM_008712.2	NM_008712.2:2985	mRNA	28	32	46	50	42	44	52		35.3333		0.792453	0.90566	1.30189	1.41509	1.18868	1.24528	1.4717
Nos2	NM_010927.3	NM_010927.3:3715	mRNA	22	16	20	17	25	22	22		19.3333		1.13793	0.827586	1.03448	0.87931	1.2931	1.13793	1.13793
Nos3	NM_008713.4	NM_008713.4:3613	mRNA	24	19	29	13	24	22	39		24		1	0.791667	1.20833	0.541667	1	0.916667	1.625
Nostrin	NM_181547.3	NM_181547.3:1452	mRNA	24	21	33	30	38	28	40		26		0.923077	0.807692	1.26923	1.15385	1.46154	1.07692	1.53846
Notch1	NM_008714.2	NM_008714.2:1425	mRNA	148	226	170	146	175	141	158		181.333		0.816176	1.24632	0.9375	0.805147	0.965074	0.777574	0.871324
Notch3	NM_008716.2	NM_008716.2:550	mRNA	22	29	40	18	43	23	52		30.3333		0.725275	0.956044	1.31868	0.593407	1.41758	0.758242	1.71429
Notch4	NM_010929.2	NM_010929.2:2436	mRNA	21	21	26	20	31	13	25		22.6667		0.926471	0.926471	1.14706	0.882353	1.36765	0.573529	1.10294
Nova1	NM_021361.1	NM_021361.1:370	mRNA	176	273	257	270	235	149	155		235.333		0.747875	1.16006	1.09207	1.14731	0.998584	0.633144	0.65864
Npas4	NM_153553.4	NM_153553.4:580	mRNA	33	36	49	38	41	39	29		39.3333		0.838983	0.915254	1.24576	0.966102	1.04237	0.991525	0.737288
Npc1	NM_008720.2	NM_008720.2:2645	mRNA	520	1073	837	434	667	473	522		810		0.641975	1.32469	1.03333	0.535802	0.823457	0.583951	0.644444
Npc2	NM_023409.4	NM_023409.4:3095	mRNA	59	81	62	64	92	70	80		67.3333		0.876238	1.20297	0.920792	0.950495	1.36634	1.0396	1.18812
Nptn	NM_009145.2	NM_009145.2:1110	mRNA	354	509	535	489	480	310	573		466		0.759657	1.09227	1.14807	1.04936	1.03004	0.665236	1.22961
Npy	NM_023456.2	NM_023456.2:230	mRNA	29	34	123	1244	14	21	52		62		0.467742	0.548387	1.98387	20.0645	0.225806	0.33871	0.83871
Nqo1	NM_008706.5	NM_008706.5:430	mRNA	85	155	158	65	114	71	112		132.667		0.640704	1.16834	1.19095	0.48995	0.859296	0.535176	0.844221
Nr4a2	NM_001139509.1	NM_001139509.1:1626	mRNA	33	23	32	29	33	27	41		29.3333		1.125	0.784091	1.09091	0.988636	1.125	0.920455	1.39773
Nrg1	NM_178591.2	NM_178591.2:1116	mRNA	35	25	43	31	45	38	50		34.3333		1.01942	0.728155	1.25243	0.902913	1.31068	1.1068	1.45631
Nrxn1	NM_001346960.1	NM_001346960.1:2013	mRNA	74	90	162	258	106	65	88		108.667		0.680982	0.828221	1.4908	2.37423	0.97546	0.59816	0.809816
Nsf	NM_008740.2	NM_008740.2:395	mRNA	235	302	394	748	338	238	366		310.333		0.75725	0.973147	1.2696	2.41031	1.08915	0.766917	1.17938
Ntf3	NM_008742.2	NM_008742.2:305	mRNA	15	20	25	25	38	22	37		20		0.75	1	1.25	1.25	1.9	1.1	1.85
Ntng1	NM_001163351.1	NM_001163351.1:1090	mRNA	22	13	18	17	17	17	22		17.6667		1.24528	0.735849	1.01887	0.962264	0.962264	0.962264	1.24528
Ntrk1	NM_001033124.1	NM_001033124.1:1481	mRNA	34	32	43	24	47	41	37		36.3333		0.93578	0.880734	1.18349	0.66055	1.29358	1.12844	1.01835
Nts	NM_024435.2	NM_024435.2:536	mRNA	39	17	32	55	47	21	37		29.3333		1.32955	0.579545	1.09091	1.875	1.60227	0.715909	1.26136
Nwd1	NM_176940.5	NM_176940.5:3564	mRNA	69	100	94	82	60	57	86		87.6667		0.787072	1.14068	1.07224	0.935361	0.684411	0.65019	0.980989
Olfm3	NM_153157.3	NM_153157.3:888	mRNA	12	13	22	90	26	33	25		15.6667		0.765957	0.829787	1.40426	5.74468	1.65957	2.10638	1.59574
Olig2	NM_016967.2	NM_016967.2:1740	mRNA	177	327	269	144	191	144	147		257.667		0.686934	1.26908	1.04398	0.558862	0.741268	0.558862	0.570505
Opa1	NM_001199177.1	NM_001199177.1:2845	mRNA	108	219	189	167	159	117	136		172		0.627907	1.27326	1.09884	0.97093	0.924419	0.680233	0.790698
Optn	NM_181848.4	NM_181848.4:1018	mRNA	68	147	144	103	150	85	117		119.667		0.568245	1.22841	1.20334	0.860724	1.25348	0.710306	0.977716
Osmr	NM_011019.3	NM_011019.3:395	mRNA	78	144	107	164	370	235	271		109.667		0.711246	1.31307	0.975684	1.49544	3.37386	2.14286	2.47112	*
Oxr1	NM_001130163.1	NM_001130163.1:2976	mRNA	379	597	536	451	504	337	409		504		0.751984	1.18452	1.06349	0.894841	1	0.668651	0.811508
P2rx4	NM_011026.2	NM_011026.2:1655	mRNA	57	103	107	99	175	107	208		89		0.640449	1.1573	1.20225	1.11236	1.96629	1.20225	2.33708
P2rx7	NM_001038839.2	NM_001038839.2:378	mRNA	77	149	121	81	147	101	141		115.667		0.665706	1.28818	1.04611	0.700288	1.27089	0.873199	1.21902
P2ry12	NM_027571.3	NM_027571.3:439	mRNA	79	171	109	55	109	61	58		119.667		0.660167	1.42897	0.910864	0.45961	0.910864	0.509749	0.48468
Pah	NM_008777.3	NM_008777.3:322	mRNA	18	18	20	18	31	15	18		18.6667		0.964286	0.964286	1.07143	0.964286	1.66071	0.803571	0.964286
Pak1	NM_011035.2	NM_011035.2:1615	mRNA	323	715	567	431	452	322	301		535		0.603738	1.33645	1.05981	0.805607	0.84486	0.601869	0.562617
Palm	NM_023128.4	NM_023128.4:548	mRNA	149	217	204	172	193	142	170		190		0.784211	1.14211	1.07368	0.905263	1.01579	0.747368	0.894737
Park2	NM_016694.3	NM_016694.3:648	mRNA	64	97	93	70	70	36	70		84.6667		0.755906	1.14567	1.09843	0.826772	0.826772	0.425197	0.826772
Park7	NM_020569.3	NM_020569.3:334	mRNA	443	719	694	562	711	418	527		618.667		0.716056	1.16218	1.12177	0.908405	1.14925	0.675647	0.851832
Parp1	NM_007415.2	NM_007415.2:3020	mRNA	99	158	152	114	176	125	167		136.333		0.726161	1.15892	1.11491	0.836186	1.29095	0.91687	1.22494
Pcna	NM_011045.2	NM_011045.2:590	mRNA	314	682	523	359	591	355	484		506.333		0.620145	1.34694	1.03292	0.709019	1.16722	0.701119	0.955892
Pcsk2	NM_008792.3	NM_008792.3:2915	mRNA	24	15	32	60	30	19	20		23.6667		1.01408	0.633803	1.35211	2.53521	1.26761	0.802817	0.84507
Pde1b	NM_008800.1	NM_008800.1:595	mRNA	32	42	57	48	50	45	65		43.6667		0.732824	0.961832	1.30534	1.09924	1.14504	1.03053	1.48855
Pde4d	NM_011056.3	NM_011056.3:4332	mRNA	39	58	79	77	79	33	74		58.6667		0.664773	0.988636	1.34659	1.3125	1.34659	0.5625	1.26136
Pdgfrb	NM_008809.1	NM_008809.1:1185	mRNA	41	56	64	22	69	28	81		53.6667		0.763975	1.04348	1.19255	0.409938	1.28571	0.521739	1.50932
Pdpk1	NM_001080773.2	NM_001080773.2:856	mRNA	138	207	184	163	185	111	140		176.333		0.782609	1.17391	1.04348	0.924386	1.04915	0.62949	0.793951
Pecam1	NM_008816.2	NM_008816.2:1100	mRNA	96	146	170	57	128	60	214		137.333		0.699029	1.06311	1.23786	0.415049	0.932039	0.436893	1.55825
Pfn1	NM_011072.4	NM_011072.4:266	mRNA	497	898	837	766	1509	913	1196		744		0.668011	1.20699	1.125	1.02957	2.02823	1.22715	1.60753
Pgam1	NM_023418.2	NM_023418.2:466	mRNA	102	215	248	264	312	195	287		188.333		0.541593	1.14159	1.31681	1.40177	1.65664	1.0354	1.52389
Pgk1	NM_008828.2	NM_008828.2:36	mRNA	137	248	238	243	306	203	264		207.667		0.659711	1.19422	1.14607	1.17014	1.47352	0.977528	1.27127
Phf19	NM_028716.4	NM_028716.4:735	mRNA	27	33	31	24	38	11	20		30.3333		0.89011	1.08791	1.02198	0.791209	1.25275	0.362637	0.659341
Phf2	NM_011078.2	NM_011078.2:3590	mRNA	97	153	145	99	134	93	126		131.667		0.736709	1.16203	1.10127	0.751899	1.01772	0.706329	0.956962
Phf21a	NM_001109690.1	NM_001109690.1:2324	mRNA	33	51	39	36	43	30	45		41		0.804878	1.2439	0.95122	0.878049	1.04878	0.731707	1.09756
Pik3ca	NM_008839.1	NM_008839.1:1255	mRNA	164	307	263	218	328	167	258		244.667		0.6703	1.25477	1.07493	0.891008	1.3406	0.682561	1.0545
Pik3cb	NM_029094.3	NM_029094.3:1970	mRNA	105	158	157	126	147	122	156		140		0.75	1.12857	1.12143	0.9	1.05	0.871429	1.11429
Pik3r1	NM_001024955.1	NM_001024955.1:5664	mRNA	357	657	592	406	411	292	330		535.333		0.666874	1.22727	1.10585	0.758406	0.767746	0.545455	0.616438
Pink1	NM_026880.2	NM_026880.2:688	mRNA	885	1813	1501	995	996	728	757		1399.67		0.632293	1.29531	1.0724	0.710884	0.711598	0.520124	0.540843
Pkn1	NM_001199593.1	NM_001199593.1:1380	mRNA	31	63	58	44	95	62	85		50.6667		0.611842	1.24342	1.14474	0.868421	1.875	1.22368	1.67763
Pla2g16	NM_139269.2	NM_139269.2:568	mRNA	1014	2010	1536	778	1187	777	736		1520		0.667105	1.32237	1.01053	0.511842	0.780921	0.511184	0.484211
Pla2g2a	NM_001082531.1	NM_001082531.1:220	mRNA	7	10	12	5	16	17	11		9.66667		0.724138	1.03448	1.24138	0.517241	1.65517	1.75862	1.13793
Pla2g2e	NM_012044.2	NM_012044.2:224	mRNA	8	19	23	15	25	12	12		16.6667		0.48	1.14	1.38	0.9	1.5	0.72	0.72
Pla2g2f	NM_012045.4	NM_012045.4:1802	mRNA	15	27	20	11	26	18	16		20.6667		0.725806	1.30645	0.967742	0.532258	1.25806	0.870968	0.774194
Pla2g4a	NM_008869.2	NM_008869.2:1525	mRNA	95	205	183	85	190	113	101		161		0.590062	1.27329	1.13665	0.52795	1.18012	0.701863	0.627329
Pla2g4b	XM_925095.2	XM_925095.2:310	mRNA	11	21	15	10	23	18	16		15.6667		0.702128	1.34043	0.957447	0.638298	1.46809	1.14894	1.02128
Pla2g4c	NM_001168504.1	NM_001168504.1:2452	mRNA	27	29	35	26	32	21	47		30.3333		0.89011	0.956044	1.15385	0.857143	1.05495	0.692308	1.54945
Pla2g4d	NM_001024137.1	NM_001024137.1:2798	mRNA	15	18	18	10	24	13	22		17		0.882353	1.05882	1.05882	0.588235	1.41176	0.764706	1.29412
Pla2g4e	NM_177845.4	NM_177845.4:1016	mRNA	12	8	14	6	12	4	9		11.3333		1.05882	0.705882	1.23529	0.529412	1.05882	0.352941	0.794118
Pla2g4f	NM_001024145.2	NM_001024145.2:2002	mRNA	9	13	13	10	20	10	7		11.6667		0.771429	1.11429	1.11429	0.857143	1.71429	0.857143	0.6
Pla2g6	NM_001199023.1	NM_001199023.1:768	mRNA	21	37	42	24	35	23	33		33.3333		0.63	1.11	1.26	0.72	1.05	0.69	0.99
Plcb1	NM_019677.1	NM_019677.1:495	mRNA	60	76	95	92	78	50	78		77		0.779221	0.987013	1.23377	1.19481	1.01299	0.649351	1.01299
Plcb2	NM_177568.2	NM_177568.2:4335	mRNA	14	24	13	28	55	35	48		17		0.823529	1.41176	0.764706	1.64706	3.23529	2.05882	2.82353
Plcb3	NM_008874.3	NM_008874.3:1880	mRNA	76	122	105	75	113	89	118		101		0.752475	1.20792	1.0396	0.742574	1.11881	0.881188	1.16832
Plcb4	NM_013829.2	NM_013829.2:242	mRNA	114	142	137	142	130	88	115		131		0.870229	1.08397	1.0458	1.08397	0.992366	0.671756	0.877863
Plcl2	NM_013880.3	NM_013880.3:475	mRNA	79	94	95	109	141	81	123		89.3333		0.884328	1.05224	1.06343	1.22015	1.57836	0.906716	1.37687
Plekho2	NM_153119.2	NM_153119.2:406	mRNA	126	181	154	129	235	151	240		153.667		0.819957	1.17787	1.00217	0.839479	1.52928	0.982646	1.56182
Pllp	NM_026385.3	NM_026385.3:345	mRNA	171	404	305	120	182	140	128		293.333		0.582955	1.37727	1.03977	0.409091	0.620455	0.477273	0.436364
Pls1	NM_001033210.3	NM_001033210.3:1815	mRNA	243	522	381	159	229	148	158		382		0.636126	1.36649	0.997382	0.41623	0.599476	0.387435	0.413613
Plxnb3	NM_019587.2	NM_019587.2:2862	mRNA	145	282	275	84	155	77	113		234		0.619658	1.20513	1.17521	0.358974	0.662393	0.32906	0.482906
Plxnc1	NM_018797.2	NM_018797.2:2120	mRNA	48	35	79	197	131	95	166		54		0.888889	0.648148	1.46296	3.64815	2.42593	1.75926	3.07407
Pmp22	NM_008885.2	NM_008885.2:395	mRNA	386	456	345	200	364	230	310		395.667		0.975569	1.15249	0.871946	0.505476	0.919966	0.581297	0.783488
Pnkd	NM_019999.2	NM_019999.2:2025	mRNA	54	73	94	71	83	43	58		73.6667		0.733032	0.99095	1.27602	0.963801	1.1267	0.58371	0.78733
Polr2b	NM_153798.2	NM_153798.2:1090	mRNA	180	239	252	214	237	152	236		223.667		0.804769	1.06855	1.12668	0.956781	1.05961	0.679583	1.05514
Polr2h	NM_145632.2	NM_145632.2:100	mRNA	97	157	124	145	159	87	128		126		0.769841	1.24603	0.984127	1.15079	1.2619	0.690476	1.01587
Polr2j	NM_011293.2	NM_011293.2:70	mRNA	96	153	150	116	170	111	129		133		0.721805	1.15038	1.12782	0.87218	1.2782	0.834586	0.969925
Polr2k	NM_001039368.1	NM_001039368.1:323	mRNA	302	440	417	425	498	303	425		386.333		0.781708	1.13891	1.07938	1.10009	1.28904	0.784297	1.10009
Polr2l	NM_025593.1	NM_025593.1:348	mRNA	13	21	19	11	19	10	12		17.6667		0.735849	1.18868	1.07547	0.622642	1.07547	0.566038	0.679245
Ppargc1a	NM_008904.2	NM_008904.2:690	mRNA	77	111	95	69	66	41	93		94.3333		0.816254	1.17668	1.00707	0.731449	0.699647	0.434629	0.985866
Ppm1l	NM_178726.3	NM_178726.3:2320	mRNA	71	97	72	67	64	56	65		80		0.8875	1.2125	0.9	0.8375	0.8	0.7	0.8125
Ppp2ca	NM_019411.4	NM_019411.4:975	mRNA	745	1362	1161	836	1087	631	757		1089.33		0.683905	1.25031	1.06579	0.767442	0.997858	0.579253	0.69492
Ppp2r5c	NM_001135001.1	NM_001135001.1:1400	mRNA	366	612	532	406	523	322	397		503.333		0.727152	1.21589	1.05695	0.806623	1.03907	0.639735	0.788742
Ppp2r5e	NM_012024.2	NM_012024.2:4010	mRNA	87	117	143	116	122	91	142		115.667		0.752161	1.01153	1.23631	1.00288	1.05476	0.786744	1.22767
Ppp3ca	NM_008913.4	NM_008913.4:1675	mRNA	285	580	515	636	553	395	407		460		0.619565	1.26087	1.11957	1.38261	1.20217	0.858696	0.884783
Ppp3cb	NM_008914.1	NM_008914.1:290	mRNA	354	543	513	626	513	325	458		470		0.753191	1.15532	1.09149	1.33191	1.09149	0.691489	0.974468
Ppp3cc	NM_008915.2	NM_008915.2:1020	mRNA	87	210	160	109	159	90	127		152.333		0.571116	1.37856	1.05033	0.715536	1.04376	0.59081	0.833698
Ppt1	NM_008917.3	NM_008917.3:1714	mRNA	139	278	235	209	294	167	235		217.333		0.639571	1.27914	1.08129	0.961656	1.35276	0.768405	1.08129
Pqbp1	NM_001252528.1	NM_001252528.1:212	mRNA	66	109	107	85	113	74	82		94		0.702128	1.15957	1.1383	0.904255	1.20213	0.787234	0.87234
Prf1	NM_011073.2	NM_011073.2:1350	mRNA	9	6	6	6	9	4	8		7		1.28571	0.857143	0.857143	0.857143	1.28571	0.571429	1.14286
Prkaa2	NM_178143.1	NM_178143.1:1890	mRNA	37	65	74	46	61	29	56		58.6667		0.630682	1.10795	1.26136	0.784091	1.03977	0.494318	0.954545
Prkaca	NM_008854.3	NM_008854.3:699	mRNA	194	335	359	466	334	220	306		296		0.655405	1.13176	1.21284	1.57432	1.12838	0.743243	1.03378
Prkacb	NM_011100.3	NM_011100.3:3754	mRNA	263	443	442	455	355	265	331		382.667		0.687282	1.15767	1.15505	1.18902	0.9277	0.692509	0.864983
Prkca	NM_011101.3	NM_011101.3:6965	mRNA	134	202	201	170	137	110	159		179		0.748603	1.12849	1.12291	0.949721	0.765363	0.614525	0.888268
Prkcb	NM_008855.2	NM_008855.2:8332	mRNA	203	241	326	309	269	167	326		256.667		0.790909	0.938961	1.27013	1.2039	1.04805	0.650649	1.27013
Prkce	NM_011104.2	NM_011104.2:1510	mRNA	33	42	63	146	49	39	58		46		0.717391	0.913043	1.36957	3.17391	1.06522	0.847826	1.26087
Prkcg	NM_011102.3	NM_011102.3:1580	mRNA	22	25	34	54	24	18	28		27		0.814815	0.925926	1.25926	2	0.888889	0.666667	1.03704
Prkcq	NM_008859.2	NM_008859.2:1210	mRNA	87	165	121	63	72	64	59		124.333		0.699732	1.32708	0.97319	0.506702	0.579088	0.514745	0.474531
Prkcsh	NM_008925.1	NM_008925.1:1295	mRNA	315	471	430	376	429	328	406		405.333		0.777138	1.16201	1.06086	0.927632	1.05839	0.809211	1.00164
Prl	NM_011164.1	NM_011164.1:115	mRNA	625	17	506	10	13	10	10		382.667		1.63328	0.0444251	1.3223	0.0261324	0.0339721	0.0261324	0.0261324
Prnp	NM_011170.2	NM_011170.2:1460	mRNA	1699	3477	2963	2285	2928	1902	2243		2713		0.626244	1.28161	1.09215	0.842241	1.07925	0.701069	0.82676
Prpf3	NM_027541.4	NM_027541.4:1486	mRNA	70	77	97	62	73	59	78		81.3333		0.860656	0.946721	1.19262	0.762295	0.897541	0.72541	0.959016
Prpf31	NM_001159714.1	NM_001159714.1:1765	mRNA	106	213	181	132	182	120	128		166.667		0.636	1.278	1.086	0.792	1.092	0.72	0.768
Psen1	NM_008943.2	NM_008943.2:2770	mRNA	190	284	278	204	268	166	201		250.667		0.757979	1.13298	1.10904	0.81383	1.06915	0.662234	0.801862
Psen2	NM_001128605.1	NM_001128605.1:560	mRNA	57	81	96	73	95	77	130		78		0.730769	1.03846	1.23077	0.935897	1.21795	0.987179	1.66667
Psmb8	NM_010724.2	NM_010724.2:362	mRNA	89	121	100	287	703	488	452		103.333		0.86129	1.17097	0.967742	2.77742	6.80323	4.72258	4.37419	*
Psmb9	NM_013585.2	NM_013585.2:540	mRNA	54	80	67	95	210	174	162		67		0.80597	1.19403	1	1.41791	3.13433	2.59701	2.41791	*
Ptdss1	NM_008959.3	NM_008959.3:1830	mRNA	180	350	308	225	289	201	254		279.333		0.644391	1.25298	1.10263	0.805489	1.03461	0.71957	0.909308
Ptdss2	NM_013782.4	NM_013782.4:844	mRNA	80	136	118	100	125	73	136		111.333		0.718563	1.22156	1.05988	0.898204	1.12275	0.655689	1.22156
Pten	NM_008960.2	NM_008960.2:5160	mRNA	311	436	417	418	435	279	394		388		0.801546	1.12371	1.07474	1.07732	1.12113	0.719072	1.01546
Ptgs2	NM_011198.3	NM_011198.3:675	mRNA	54	83	88	58	238	95	73		75		0.72	1.10667	1.17333	0.773333	3.17333	1.26667	0.973333
Ptprn2	NM_011215.2	NM_011215.2:4158	mRNA	59	40	94	204	78	55	67		64.3333		0.917098	0.621762	1.46114	3.17098	1.21244	0.854922	1.04145
Ptprr	NM_011217.2	NM_011217.2:2624	mRNA	34	31	51	28	31	28	53		38.6667		0.87931	0.801724	1.31897	0.724138	0.801724	0.724138	1.37069
Pvalb	NM_013645.3	NM_013645.3:60	mRNA	54	70	61	38	57	33	42		61.6667		0.875676	1.13514	0.989189	0.616216	0.924324	0.535135	0.681081
Rab2a	NM_021518.3	NM_021518.3:450	mRNA	956	1723	1542	1215	1324	924	1123		1407		0.67946	1.22459	1.09595	0.863539	0.941009	0.656716	0.798152
Rab3a	NM_009001.6	NM_009001.6:1272	mRNA	154	204	313	697	194	173	214		223.667		0.688525	0.912072	1.3994	3.11624	0.867362	0.773472	0.956781
Rab3c	NM_023852.5	NM_023852.5:4930	mRNA	31	24	66	219	45	37	38		40.3333		0.768595	0.595041	1.63636	5.42975	1.1157	0.917355	0.942149
Rac1	NM_009007.2	NM_009007.2:1045	mRNA	731	1356	1194	811	1099	679	916		1093.67		0.668394	1.23987	1.09174	0.741542	1.00488	0.620847	0.83755
Rad23b	NM_009011.4	NM_009011.4:1585	mRNA	380	704	601	662	711	432	578		561.667		0.676558	1.25341	1.07003	1.17864	1.26588	0.769139	1.02908
Raf1	NM_029780.3	NM_029780.3:550	mRNA	175	305	272	240	289	188	259		250.667		0.698138	1.21676	1.08511	0.957447	1.15293	0.75	1.03324
Ran	NM_009391.3	NM_009391.3:1755	mRNA	196	274	313	370	315	219	238		261		0.750958	1.04981	1.19923	1.41762	1.2069	0.83908	0.911877
Rapgef2	NM_001099624.2	NM_001099624.2:5580	mRNA	191	303	305	300	240	179	250		266.333		0.717146	1.13767	1.14518	1.12641	0.901126	0.67209	0.938673
Rasgrp1	NM_011246.2	NM_011246.2:2815	mRNA	38	21	41	72	68	45	46		33.3333		1.14	0.63	1.23	2.16	2.04	1.35	1.38
Rdx	NM_001104617.1	NM_001104617.1:1384	mRNA	788	1481	1224	710	1001	659	716		1164.33		0.676782	1.27197	1.05125	0.609791	0.859719	0.565989	0.614944
Rela	NM_009045.4	NM_009045.4:645	mRNA	147	214	180	134	216	133	182		180.333		0.815157	1.18669	0.998152	0.743068	1.19778	0.737523	1.00924
Ret	NM_001080780.1	NM_001080780.1:5175	mRNA	34	30	39	50	46	36	41		34.3333		0.990291	0.873786	1.13592	1.45631	1.33981	1.04854	1.19417
Rhoa	NM_016802.4	NM_016802.4:1885	mRNA	984	1552	1301	860	1418	920	1243		1279		0.769351	1.21345	1.0172	0.6724	1.10868	0.719312	0.971853
Rims1	NM_053270.1	NM_053270.1:90	mRNA	46	65	57	59	45	23	32		56		0.821429	1.16071	1.01786	1.05357	0.803571	0.410714	0.571429
Ring1	NM_009066.3	NM_009066.3:243	mRNA	79	108	114	81	94	52	89		100.333		0.787375	1.07641	1.13621	0.807309	0.936877	0.518272	0.887043
Rit2	NM_009065.2	NM_009065.2:626	mRNA	52	40	123	303	81	42	72		71.6667		0.725581	0.55814	1.71628	4.22791	1.13023	0.586047	1.00465
Rras	NM_009101.2	NM_009101.2:282	mRNA	96	163	150	119	222	114	183		136.333		0.704156	1.1956	1.10024	0.872861	1.62836	0.836186	1.3423
Rtn4	NM_194053.3	NM_194053.3:930	mRNA	888	1914	1472	844	1346	849	1021		1424.67		0.623304	1.34347	1.03322	0.592419	0.944782	0.595929	0.716659
Ryr1	NM_009109.1	NM_009109.1:11830	mRNA	22	14	17	20	17	13	15		17.6667		1.24528	0.792453	0.962264	1.13208	0.962264	0.735849	0.849057
Ryr2	NM_023868.1	NM_023868.1:3720	mRNA	32	19	32	45	39	23	30		27.6667		1.15663	0.686747	1.15663	1.62651	1.40964	0.831325	1.08434
Ryr3	NM_177652.2	NM_177652.2:3196	mRNA	5	7	11	7	7	11	3		7.66667		0.652174	0.913043	1.43478	0.913043	0.913043	1.43478	0.391304
S100b	NM_009115.3	NM_009115.3:1090	mRNA	1838	3859	3149	1056	1623	996	902		2948.67		0.623333	1.30873	1.06794	0.358128	0.550418	0.33778	0.305901
Sart1	NM_016882.3	NM_016882.3:2940	mRNA	26	33	44	25	37	17	32		34.3333		0.757282	0.961165	1.28155	0.728155	1.07767	0.495146	0.932039
Scamp2	NM_022813.3	NM_022813.3:526	mRNA	96	150	139	119	173	113	196		128.333		0.748052	1.16883	1.08312	0.927273	1.34805	0.880519	1.52727
Scn1a	NM_018733.2	NM_018733.2:1030	mRNA	22	27	40	84	20	18	25		29.6667		0.741573	0.910112	1.34831	2.83146	0.674157	0.606742	0.842697
Scn2a1	NM_001099298.3	NM_001099298.3:173	mRNA	54	36	97	203	81	51	45		62.3333		0.86631	0.57754	1.55615	3.25668	1.29947	0.818182	0.721925
Sec23a	NM_009147.2	NM_009147.2:1445	mRNA	172	212	243	256	210	177	181		209		0.822967	1.01435	1.16268	1.22488	1.00478	0.84689	0.866029
Serpinb6a	NM_001164117.1	NM_001164117.1:1418	mRNA	155	245	258	160	249	140	264		219.333		0.706687	1.11702	1.17629	0.729483	1.13526	0.638298	1.20365
Sf3a2	NM_013651.4	NM_013651.4:494	mRNA	99	178	178	122	191	129	190		151.667		0.652747	1.17363	1.17363	0.804396	1.25934	0.850549	1.25275
Sf3b2	NM_030109.2	NM_030109.2:2654	mRNA	181	361	359	253	288	191	254		300.333		0.602664	1.202	1.19534	0.842397	0.958935	0.63596	0.845727
Sf3b4	NM_153053.3	NM_153053.3:1565	mRNA	14	18	14	10	21	11	13		15.3333		0.913043	1.17391	0.913043	0.652174	1.36957	0.717391	0.847826
Sgpl1	NM_009163.3	NM_009163.3:1200	mRNA	142	325	222	236	423	310	507		229.667		0.618287	1.41509	0.966618	1.02758	1.8418	1.34978	2.20755
Sh3tc2	NM_172628.2	NM_172628.2:2150	mRNA	45	73	69	23	47	23	28		62.3333		0.721925	1.17112	1.10695	0.368984	0.754011	0.368984	0.449198
Shank2	NM_001081370.2	NM_001081370.2:4930	mRNA	4	13	29	32	16	11	16		15.3333		0.26087	0.847826	1.8913	2.08696	1.04348	0.717391	1.04348
Shh	NM_009170.3	NM_009170.3:2055	mRNA	16	16	20	26	20	12	15		17.3333		0.923077	0.923077	1.15385	1.5	1.15385	0.692308	0.865385
Sirt1	NM_019812.2	NM_019812.2:843	mRNA	65	109	126	88	101	79	107		100		0.65	1.09	1.26	0.88	1.01	0.79	1.07
Sirt2	NM_022432.4	NM_022432.4:435	mRNA	534	1140	873	461	721	499	535		849		0.628975	1.34276	1.02827	0.542992	0.849234	0.58775	0.630153
Sirt7	NM_153056.2	NM_153056.2:575	mRNA	116	132	132	93	176	98	133		126.667		0.915789	1.04211	1.04211	0.734211	1.38947	0.773684	1.05
Sla	NM_001029841.1	NM_001029841.1:75	mRNA	18	12	18	21	22	15	17		16		1.125	0.75	1.125	1.3125	1.375	0.9375	1.0625
Slc11a1	NM_013612.2	NM_013612.2:945	mRNA	8	32	24	40	50	51	79		21.3333		0.375	1.5	1.125	1.875	2.34375	2.39062	3.70312
Slc12a5	NM_020333.2	NM_020333.2:5618	mRNA	35	30	88	259	45	34	58		51		0.686275	0.588235	1.72549	5.07843	0.882353	0.666667	1.13725
Slc17a6	NM_080853.3	NM_080853.3:2825	mRNA	34	16	33	156	27	27	43		27.6667		1.22892	0.578313	1.19277	5.63855	0.975904	0.975904	1.55422
Slc18a2	NM_172523.3	NM_172523.3:3160	mRNA	60	28	37	69	49	40	44		41.6667		1.44	0.672	0.888	1.656	1.176	0.96	1.056
Slc18a3	NM_021712.2	NM_021712.2:845	mRNA	35	30	40	21	36	20	31		35		1	0.857143	1.14286	0.6	1.02857	0.571429	0.885714
Slc1a1	NM_009199.2	NM_009199.2:869	mRNA	36	28	38	47	42	33	35		34		1.05882	0.823529	1.11765	1.38235	1.23529	0.970588	1.02941
Slc1a2	NM_001077514.3	NM_001077514.3:1675	mRNA	672	999	1165	1370	958	619	720		945.333		0.71086	1.05677	1.23237	1.44922	1.0134	0.654795	0.761636
Slc2a1	NM_011400.3	NM_011400.3:2190	mRNA	137	230	208	149	211	162	193		191.667		0.714783	1.2	1.08522	0.777391	1.10087	0.845217	1.00696
Slc32a1	NM_009508.2	NM_009508.2:2616	mRNA	35	28	90	171	68	30	69		51		0.686275	0.54902	1.76471	3.35294	1.33333	0.588235	1.35294
Slc4a10	NM_001242380.1	NM_001242380.1:1118	mRNA	234	206	421	154	179	143	286		287		0.815331	0.71777	1.4669	0.536585	0.623693	0.498258	0.996516
Slc6a3	NM_010020.3	NM_010020.3:1082	mRNA	6	12	18	14	16	10	9		12		0.5	1	1.5	1.16667	1.33333	0.833333	0.75
Slc6a4	NM_010484.2	NM_010484.2:2200	mRNA	9	6	17	11	13	14	10		10.6667		0.84375	0.5625	1.59375	1.03125	1.21875	1.3125	0.9375
Slc8a1	NM_011406.2	NM_011406.2:6665	mRNA	124	157	152	165	128	101	133		144.333		0.859122	1.08776	1.05312	1.14319	0.886836	0.699769	0.921478
Slc9a6	NM_172780.3	NM_172780.3:1479	mRNA	146	265	266	240	216	140	150		225.667		0.646972	1.1743	1.17873	1.06352	0.957164	0.620384	0.664697
Slu7	NM_148673.3	NM_148673.3:1034	mRNA	329	566	581	299	436	296	364		492		0.668699	1.15041	1.18089	0.607724	0.886179	0.601626	0.739837
Smn1	NM_011420.2	NM_011420.2:390	mRNA	102	166	159	118	150	110	105		142.333		0.716628	1.16628	1.1171	0.82904	1.05386	0.772834	0.737705
Smpd4	NM_001164610.1	NM_001164610.1:1136	mRNA	22	24	26	17	24	16	24		24		0.916667	1	1.08333	0.708333	1	0.666667	1
Smyd1	NM_009762.2	NM_009762.2:1956	mRNA	9	6	8	6	10	8	7		7.66667		1.17391	0.782609	1.04348	0.782609	1.30435	1.04348	0.913043
Snap91	NM_001277986.1	NM_001277986.1:3170	mRNA	90	98	172	350	105	84	109		120		0.75	0.816667	1.43333	2.91667	0.875	0.7	0.908333
Snca	NM_009221.2	NM_009221.2:285	mRNA	50	60	70	65	43	26	102		60		0.833333	1	1.16667	1.08333	0.716667	0.433333	1.7
Sncaip	NM_001199151.1	NM_001199151.1:1385	mRNA	45	68	76	42	52	48	67		63		0.714286	1.07937	1.20635	0.666667	0.825397	0.761905	1.06349
Sncb	NM_033610.2	NM_033610.2:676	mRNA	13	6	19	16	9	11	13		12.6667		1.02632	0.473684	1.5	1.26316	0.710526	0.868421	1.02632
Snrpa	NM_001046637.1	NM_001046637.1:880	mRNA	100	153	131	122	169	101	113		128		0.78125	1.19531	1.02344	0.953125	1.32031	0.789062	0.882812
Sod1	NM_011434.1	NM_011434.1:406	mRNA	847	1460	1537	1455	1448	954	1175		1281.33		0.66103	1.13944	1.19953	1.13554	1.13007	0.744537	0.917014
Sod2	NM_013671.3	NM_013671.3:1495	mRNA	169	258	280	256	210	157	164		235.667		0.717115	1.09477	1.18812	1.08628	0.891089	0.666195	0.695898
Sorcs3	NM_025696.3	NM_025696.3:1868	mRNA	26	40	53	92	33	25	32		39.6667		0.655462	1.0084	1.33613	2.31933	0.831933	0.630252	0.806723
Sorl1	NM_011436.3	NM_011436.3:2720	mRNA	272	499	514	387	467	294	338		428.333		0.635019	1.16498	1.2	0.903502	1.09027	0.686381	0.789105
Sox10	XM_128139.6	XM_128139.6:2646	mRNA	142	272	193	64	136	79	83		202.333		0.701812	1.34432	0.953871	0.31631	0.672158	0.390445	0.410214
Sox9	NM_011448.4	NM_011448.4:3540	mRNA	297	643	443	349	564	450	503		461		0.644252	1.39479	0.960954	0.75705	1.22343	0.976139	1.09111
Sp1	NM_013672.2	NM_013672.2:6580	mRNA	69	120	112	58	111	62	103		100.333		0.687708	1.19601	1.11628	0.578073	1.10631	0.61794	1.02658
Sp100	NM_013673.3	NM_013673.3:410	mRNA	71	95	111	77	221	124	158		92.3333		0.768953	1.02888	1.20217	0.833935	2.3935	1.34296	1.71119
Spast	NM_016962.2	NM_016962.2:1530	mRNA	176	260	264	197	235	167	187		233.333		0.754286	1.11429	1.13143	0.844286	1.00714	0.715714	0.801429
Spi1	NM_011355.1	NM_011355.1:200	mRNA	82	116	113	152	328	197	269		103.667		0.790997	1.11897	1.09003	1.46624	3.16399	1.90032	2.59486
Sptbn2	NM_021287.1	NM_021287.1:6145	mRNA	19	20	26	57	23	25	20		21.6667		0.876923	0.923077	1.2	2.63077	1.06154	1.15385	0.923077
Sqstm1	NM_011018.2	NM_011018.2:1430	mRNA	626	1171	1149	979	1010	742	967		982		0.637475	1.19246	1.17006	0.996945	1.02851	0.755601	0.984725
Src	NM_001025395.2	NM_001025395.2:968	mRNA	42	102	92	88	127	78	91		78.6667		0.533898	1.29661	1.16949	1.11864	1.61441	0.991525	1.15678
Sri	NM_001080974.2	NM_001080974.2:470	mRNA	430	712	553	415	676	422	488		565		0.761062	1.26018	0.978761	0.734513	1.19646	0.746903	0.863717
Srsf4	NM_020587.2	NM_020587.2:524	mRNA	145	242	225	131	180	150	179		204		0.710784	1.18627	1.10294	0.642157	0.882353	0.735294	0.877451
Stab1	NM_138672.2	NM_138672.2:5890	mRNA	38	43	47	51	116	58	157		42.6667		0.890625	1.00781	1.10156	1.19531	2.71875	1.35938	3.67969
Stambpl1	NM_029682.4	NM_029682.4:1040	mRNA	45	61	68	89	97	61	73		58		0.775862	1.05172	1.17241	1.53448	1.67241	1.05172	1.25862
Stat1	NM_009283.3	NM_009283.3:1590	mRNA	210	356	258	471	953	713	623		274.667		0.764563	1.29612	0.93932	1.71481	3.46966	2.59587	2.2682	*
Stat3	NM_213659.2	NM_213659.2:1360	mRNA	156	289	227	227	368	225	241		224		0.696429	1.29018	1.01339	1.01339	1.64286	1.00446	1.07589
Stx1a	NM_016801.3	NM_016801.3:72	mRNA	37	46	66	64	54	42	50		49.6667		0.744966	0.926174	1.32886	1.28859	1.08725	0.845638	1.00671
Stx1b	NM_024414.2	NM_024414.2:570	mRNA	162	222	268	530	214	182	204		217.333		0.745399	1.02147	1.23313	2.43865	0.984663	0.837423	0.93865
Stx2	NM_007941.2	NM_007941.2:225	mRNA	164	291	191	171	224	132	200		215.333		0.76161	1.35139	0.886997	0.794118	1.04025	0.613003	0.928793
Sucla2	NM_011506.1	NM_011506.1:955	mRNA	393	585	644	672	547	354	508		540.667		0.72688	1.082	1.19112	1.24291	1.01171	0.654747	0.939581
Synj1	NM_001045515.1	NM_001045515.1:4090	mRNA	117	181	199	275	186	116	133		165.667		0.706237	1.09256	1.20121	1.65996	1.12274	0.700201	0.802817
Syt1	NM_009306.2	NM_009306.2:3320	mRNA	23	33	39	116	24	30	42		31.6667		0.726316	1.04211	1.23158	3.66316	0.757895	0.947368	1.32632
Syt13	NM_030725.4	NM_030725.4:2290	mRNA	61	57	115	187	117	65	94		77.6667		0.785408	0.733906	1.48069	2.40773	1.50644	0.83691	1.2103
Syt4	NM_009308.3	NM_009308.3:1120	mRNA	44	24	101	228	74	47	66		56.3333		0.781065	0.426036	1.7929	4.04734	1.31361	0.83432	1.1716
Syt7	NM_018801.3	NM_018801.3:990	mRNA	66	121	116	90	51	44	66		101		0.653465	1.19802	1.14851	0.891089	0.50495	0.435644	0.653465
Taf10	NM_020024.3	NM_020024.3:357	mRNA	338	534	487	453	628	358	514		453		0.746137	1.17881	1.07506	1	1.38631	0.790287	1.13466
Taf4	NM_001081092.1	NM_001081092.1:3016	mRNA	35	77	60	68	77	43	57		57.3333		0.610465	1.34302	1.04651	1.18605	1.34302	0.75	0.994186
Taf4b	NM_001100449.1	NM_001100449.1:4090	mRNA	17	27	27	19	22	15	22		23.6667		0.71831	1.14085	1.14085	0.802817	0.929577	0.633803	0.929577
Taf6l	NM_001177798.1	NM_001177798.1:1086	mRNA	39	44	53	47	63	49	56		45.3333		0.860294	0.970588	1.16912	1.03676	1.38971	1.08088	1.23529
Taf9	NM_027139.5	NM_027139.5:324	mRNA	113	194	195	179	190	119	149		167.333		0.675299	1.15936	1.16534	1.06972	1.13546	0.711155	0.890438
Tardbp	NM_001003899.2	NM_001003899.2:3060	mRNA	109	146	176	127	144	97	130		143.667		0.758701	1.01624	1.22506	0.883991	1.00232	0.675174	0.904872
Taz	NM_181516.5	NM_181516.5:26	mRNA	194	310	266	218	241	142	209		256.667		0.755844	1.20779	1.03636	0.849351	0.938961	0.553247	0.814286
Tbp	NM_013684.3	NM_013684.3:70	mRNA	68	72	73	68	123	46	77		71		0.957746	1.01408	1.02817	0.957746	1.73239	0.647887	1.08451
Tbpl1	NM_011603.5	NM_011603.5:714	mRNA	177	272	243	251	223	139	217		230.667		0.767341	1.17919	1.05347	1.08815	0.966763	0.602601	0.940751
Tbr1	NM_009322.3	NM_009322.3:2354	mRNA	16	17	9	9	18	10	21		14		1.14286	1.21429	0.642857	0.642857	1.28571	0.714286	1.5
Tcerg1	NM_001039474.1	NM_001039474.1:468	mRNA	108	181	181	141	213	115	169		156.667		0.689362	1.15532	1.15532	0.9	1.35957	0.734043	1.07872
Tcirg1	NM_001136091.1	NM_001136091.1:1345	mRNA	61	105	93	84	203	119	156		86.3333		0.706564	1.21622	1.07722	0.972973	2.35135	1.37838	1.80695
Tenm2	NM_011856.3	NM_011856.3:1452	mRNA	30	42	36	66	33	23	34		36		0.833333	1.16667	1	1.83333	0.916667	0.638889	0.944444
Tfam	NM_009360.4	NM_009360.4:790	mRNA	92	140	159	151	140	116	132		130.333		0.705882	1.07417	1.21995	1.15857	1.07417	0.890026	1.01279
Tgfb1	NM_011577.1	NM_011577.1:1470	mRNA	120	191	149	175	374	233	449		153.333		0.782609	1.24565	0.971739	1.1413	2.43913	1.51957	2.92826
Tgfbr2	NM_009371.2	NM_009371.2:475	mRNA	386	584	585	389	756	528	727		518.333		0.744695	1.12669	1.12862	0.750482	1.45852	1.01865	1.40257
Th	NM_009377.1	NM_009377.1:235	mRNA	16	10	19	36	12	19	28		15		1.06667	0.666667	1.26667	2.4	0.8	1.26667	1.86667
Thy1	NM_009382.3	NM_009382.3:425	mRNA	79	98	134	322	220	136	149		103.667		0.762058	0.945338	1.2926	3.10611	2.12219	1.3119	1.4373
Tie1	NM_011587.2	NM_011587.2:2715	mRNA	73	70	90	40	87	69	99		77.6667		0.939914	0.901288	1.1588	0.515021	1.12017	0.888412	1.27468
Tlr2	NM_011905.2	NM_011905.2:255	mRNA	35	54	50	74	153	110	89		46.3333		0.755396	1.16547	1.07914	1.59712	3.30216	2.3741	1.92086	*
Tlr4	NM_021297.2	NM_021297.2:2510	mRNA	53	56	55	69	123	61	86		54.6667		0.969512	1.02439	1.0061	1.2622	2.25	1.11585	1.57317
Tmem119	NM_146162.2	NM_146162.2:1550	mRNA	174	300	264	187	404	199	210		246		0.707317	1.21951	1.07317	0.760163	1.64228	0.808943	0.853659
Tnc	NM_011607.1	NM_011607.1:5665	mRNA	72	112	84	64	221	70	107		89.3333		0.80597	1.25373	0.940299	0.716418	2.47388	0.783582	1.19776
Tnf	NM_013693.2	NM_013693.2:514	mRNA	23	43	37	36	63	45	41		34.3333		0.669903	1.25243	1.07767	1.04854	1.83495	1.31068	1.19417
Tnfrsf10b	NM_020275.3	NM_020275.3:1625	mRNA	21	14	22	15	37	24	26		19		1.10526	0.736842	1.15789	0.789474	1.94737	1.26316	1.36842
Tnfrsf11b	NM_008764.3	NM_008764.3:684	mRNA	134	151	207	140	297	182	232		164		0.817073	0.920732	1.2622	0.853659	1.81098	1.10976	1.41463
Tnfrsf12a	NM_001161746.1	NM_001161746.1:517	mRNA	99	99	95	59	198	90	140		97.6667		1.01365	1.01365	0.972696	0.604096	2.0273	0.921502	1.43345
Tnfrsf1a	NM_011609.2	NM_011609.2:615	mRNA	170	272	240	196	451	266	358		227.333		0.747801	1.19648	1.05572	0.86217	1.98387	1.17009	1.57478
Tnfrsf1b	NM_011610.3	NM_011610.3:3270	mRNA	24	37	50	73	154	111	152		37		0.648649	1	1.35135	1.97297	4.16216	3	4.10811	*
Tnr	NM_022312.3	NM_022312.3:3195	mRNA	166	286	273	232	243	181	251		241.667		0.686897	1.18345	1.12966	0.96	1.00552	0.748966	1.03862
Tor1a	NM_144884.1	NM_144884.1:220	mRNA	80	113	112	93	129	88	120		101.667		0.786885	1.11148	1.10164	0.914754	1.26885	0.865574	1.18033
Tpm1	NM_024427.4	NM_024427.4:426	mRNA	406	545	552	326	677	300	686		501		0.810379	1.08782	1.1018	0.650699	1.3513	0.598802	1.36926
Tradd	NM_001033161.2	NM_001033161.2:562	mRNA	21	33	32	21	40	36	33		28.6667		0.732558	1.15116	1.11628	0.732558	1.39535	1.25581	1.15116
Trem1	NM_021406.5	NM_021406.5:1704	mRNA	11	8	16	7	21	15	12		11.6667		0.942857	0.685714	1.37143	0.6	1.8	1.28571	1.02857
Trem2	NM_031254.2	NM_031254.2:646	mRNA	86	150	130	328	368	418	806		122		0.704918	1.22951	1.06557	2.68852	3.01639	3.42623	6.60656	*
Trf	NM_133977.2	NM_133977.2:1940	mRNA	13012	29843	20171	8361	25882	10550	12458		21008.7		0.619363	1.42051	0.960128	0.397979	1.23197	0.502174	0.592993
Trim28	NM_011588.3	NM_011588.3:1615	mRNA	174	286	266	259	300	193	243		242		0.719008	1.18182	1.09917	1.07025	1.23967	0.797521	1.00413
Trim37	NM_197987.2	NM_197987.2:972	mRNA	153	223	212	219	189	111	156		196		0.780612	1.13776	1.08163	1.11735	0.964286	0.566327	0.795918
Trp53	NM_011640.1	NM_011640.1:1835	mRNA	24	45	42	31	57	49	50		37		0.648649	1.21622	1.13514	0.837838	1.54054	1.32432	1.35135
Trpm2	NM_138301.2	NM_138301.2:2106	mRNA	12	14	15	20	31	18	30		13.6667		0.878049	1.02439	1.09756	1.46341	2.26829	1.31707	2.19512
Trpv1	NM_001001445.1	NM_001001445.1:1710	mRNA	5	7	7	4	9	11	6		6.33333		0.789474	1.10526	1.10526	0.631579	1.42105	1.73684	0.947368
Tspo	NM_009775.4	NM_009775.4:241	mRNA	54	82	78	82	204	121	149		71.3333		0.757009	1.14953	1.09346	1.14953	2.85981	1.69626	2.08879
Twistnb	NM_172253.2	NM_172253.2:576	mRNA	80	128	136	118	140	90	115		114.667		0.697674	1.11628	1.18605	1.02907	1.22093	0.784884	1.00291
Txnl1	NM_016792.2	NM_016792.2:1635	mRNA	182	313	310	237	254	172	198		268.333		0.678261	1.16646	1.15528	0.88323	0.946584	0.640994	0.737888
U2af2	NM_133671.3	NM_133671.3:131	mRNA	130	149	160	135	152	104	147		146.333		0.888383	1.01822	1.09339	0.922551	1.03872	0.710706	1.00456
Ube2k	NM_016786.3	NM_016786.3:1212	mRNA	147	259	254	204	184	137	179		220		0.668182	1.17727	1.15455	0.927273	0.836364	0.622727	0.813636
Ube2n	NM_080560.3	NM_080560.3:2376	mRNA	60	82	103	125	84	87	98		81.6667		0.734694	1.00408	1.26122	1.53061	1.02857	1.06531	1.2
Ube3a	NM_173010.3	NM_173010.3:2025	mRNA	440	682	708	578	615	398	518		610		0.721311	1.11803	1.16066	0.947541	1.0082	0.652459	0.84918
Ubqln1	NM_152234.2	NM_152234.2:3460	mRNA	226	411	345	287	322	234	226		327.333		0.690428	1.2556	1.05397	0.876782	0.983707	0.714868	0.690428
Uchl1	NM_011670.2	NM_011670.2:54	mRNA	21	17	15	15	28	13	16		17.6667		1.18868	0.962264	0.849057	0.849057	1.58491	0.735849	0.90566
Ugcg	NM_011673.3	NM_011673.3:610	mRNA	100	143	162	222	261	162	208		135		0.740741	1.05926	1.2	1.64444	1.93333	1.2	1.54074
Ugt8a	NM_011674.4	NM_011674.4:138	mRNA	1072	2251	1676	443	743	449	421		1666.33		0.643329	1.35087	1.0058	0.265853	0.445889	0.269454	0.252651
Unc13a	NM_001029873.2	NM_001029873.2:7755	mRNA	22	15	25	69	32	15	30		20.6667		1.06452	0.725806	1.20968	3.33871	1.54839	0.725806	1.45161
Usp21	NM_013919.4	NM_013919.4:1590	mRNA	48	70	75	49	89	50	66		64.3333		0.746114	1.08808	1.1658	0.761658	1.38342	0.777202	1.02591
Usp30	NM_001033202.3	NM_001033202.3:2576	mRNA	108	223	211	166	157	113	125		180.667		0.597786	1.23432	1.1679	0.918819	0.869004	0.625461	0.691882
Vcp	NM_009503.3	NM_009503.3:510	mRNA	422	646	563	498	663	419	613		543.667		0.776211	1.18823	1.03556	0.916002	1.2195	0.770693	1.12753
Vegfa	NM_001025250.3	NM_001025250.3:3015	mRNA	136	196	199	167	178	118	143		177		0.768362	1.10734	1.12429	0.943503	1.00565	0.666667	0.80791
Vip	NM_011702.2	NM_011702.2:395	mRNA	44	24	401	151	345	33	149		156.333		0.28145	0.153518	2.56503	0.965885	2.20682	0.211087	0.953092
Wfs1	NM_011716.2	NM_011716.2:2975	mRNA	84	99	129	136	133	75	128		104		0.807692	0.951923	1.24038	1.30769	1.27885	0.721154	1.23077
Xab2	NM_026156.2	NM_026156.2:1616	mRNA	126	244	187	140	185	109	153		185.667		0.678636	1.31418	1.00718	0.754039	0.996409	0.587074	0.824057
Xbp1	NM_013842.2	NM_013842.2:825	mRNA	427	565	543	498	783	499	559		511.667		0.834528	1.10423	1.06124	0.97329	1.53029	0.975244	1.09251
Xiap	NM_009688.2	NM_009688.2:1654	mRNA	307	575	454	389	498	329	428		445.333		0.689371	1.29117	1.01946	0.873503	1.11826	0.738772	0.961078
Xk	NM_023500.2	NM_023500.2:3718	mRNA	7	5	17	25	6	5	14		9.66667		0.724138	0.517241	1.75862	2.58621	0.62069	0.517241	1.44828
Zfp24	NM_021559.2	NM_021559.2:2326	mRNA	147	242	252	208	210	146	148		213.667		0.687988	1.13261	1.17941	0.973479	0.982839	0.683307	0.692668
Aars	NM_146217.4	NM_146217.4:716	mRNA	154	240	259	203	278	176	223		217.667		0.707504	1.1026	1.18989	0.932619	1.27718	0.808576	1.0245
Asb7	NM_080443.2	NM_080443.2:4074	mRNA	22	44	30	16	50	24	27		32		0.6875	1.375	0.9375	0.5	1.5625	0.75	0.84375
Ccdc127	NM_024201.3	NM_024201.3:204	mRNA	235	363	350	278	315	223	271		316		0.743671	1.14873	1.10759	0.879747	0.996835	0.705696	0.857595
Cnot10	NM_153585.5	NM_153585.5:714	mRNA	125	183	155	133	177	93	115		154.333		0.809935	1.18575	1.00432	0.861771	1.14687	0.602592	0.74514
Csnk2a2	NM_009974.3	NM_009974.3:1066	mRNA	115	146	154	127	174	100	152		138.333		0.831325	1.05542	1.11325	0.918072	1.25783	0.722892	1.0988
Fam104a	NM_138598.5	NM_138598.5:1120	mRNA	56	67	72	71	66	54	74		65		0.861538	1.03077	1.10769	1.09231	1.01538	0.830769	1.13846
Lars	NM_134137.2	NM_134137.2:945	mRNA	133	240	215	140	230	134	169		196		0.678571	1.22449	1.09694	0.714286	1.17347	0.683673	0.862245
Mto1	NM_026658.2	NM_026658.2:1058	mRNA	78	108	110	89	101	76	82		98.6667		0.790541	1.09459	1.11486	0.902027	1.02365	0.77027	0.831081
Supt7l	NM_028150.1	NM_028150.1:180	mRNA	50	105	71	56	82	55	77		75.3333		0.663717	1.39381	0.942478	0.743363	1.0885	0.730088	1.02212
Tada2b	NM_001170454.1	NM_001170454.1:3224	mRNA	140	192	177	147	143	126	128		169.667		0.825147	1.13163	1.04322	0.866405	0.842829	0.742633	0.75442
NEG_A	ERCC_00096.1	ERCC_00096.1:230	SYSTEM	11	13	12	6	11	17	8		12		0.916667	1.08333	1	0.5	0.916667	1.41667	0.666667
NEG_B	ERCC_00041.1	ERCC_00041.1:440	SYSTEM	9	10	12	10	19	11	16		10.3333		0.870968	0.967742	1.16129	0.967742	1.83871	1.06452	1.54839
NEG_C	ERCC_00019.1	ERCC_00019.1:140	SYSTEM	22	21	19	11	26	10	16		20.6667		1.06452	1.01613	0.919355	0.532258	1.25806	0.483871	0.774194
NEG_D	ERCC_00076.1	ERCC_00076.1:355	SYSTEM	15	18	21	11	26	16	24		18		0.833333	1	1.16667	0.611111	1.44444	0.888889	1.33333
NEG_E	ERCC_00098.1	ERCC_00098.1:785	SYSTEM	14	7	10	11	12	8	8		10.3333		1.35484	0.677419	0.967742	1.06452	1.16129	0.774194	0.774194
NEG_F	ERCC_00126.1	ERCC_00126.1:220	SYSTEM	19	17	24	11	21	18	15		20		0.95	0.85	1.2	0.55	1.05	0.9	0.75
NEG_G	ERCC_00144.1	ERCC_00144.1:15	SYSTEM	36	19	28	35	34	31	30		27.6667		1.3012	0.686747	1.01205	1.26506	1.22892	1.12048	1.08434
NEG_H	ERCC_00154.1	ERCC_00154.1:115	SYSTEM	20	30	23	25	33	17	37		24.3333		0.821918	1.23288	0.945205	1.0274	1.35616	0.69863	1.52055
POS_A	ERCC_00117.1	ERCC_00117.1:385	SYSTEM	9372	13319	11141	9683	13679	11516	11711		11277.3		0.831048	1.18104	0.987911	0.858625	1.21296	1.02116	1.03845
POS_B	ERCC_00112.1	ERCC_00112.1:695	SYSTEM	3693	4917	4169	3506	4736	4227	4157		4259.67		0.866969	1.15432	0.978715	0.823069	1.11182	0.992331	0.975898
POS_C	ERCC_00002.1	ERCC_00002.1:850	SYSTEM	1456	1718	1339	1222	1597	1489	1433		1504.33		0.967871	1.14203	0.890095	0.81232	1.0616	0.989807	0.952581
POS_D	ERCC_00092.1	ERCC_00092.1:540	SYSTEM	314	366	336	239	382	317	328		338.667		0.927165	1.08071	0.992126	0.705709	1.12795	0.936024	0.968504
POS_E	ERCC_00035.1	ERCC_00035.1:485	SYSTEM	51	67	61	48	78	72	66		59.6667		0.854749	1.12291	1.02235	0.804469	1.30726	1.2067	1.10615
POS_F	ERCC_00034.1	ERCC_00034.1:195	SYSTEM	24	33	40	28	44	36	39		32.3333		0.742268	1.02062	1.23711	0.865979	1.36082	1.1134	1.20619
