# Supplementary material for: Demyelination and neurodegeneration early in experimental autoimmune encephalomyelitis contribute to functional deficits in the anterior visual pathway
Source: Sci Rep. 2024 Oct 14;14:24048. doi: 10.1038/s41598-024-73792-z (PMC11473523; doi:10.1038/s41598-024-73792-z)
Supplement: Supplementary file 2 — Supplementary Material 2 [file 41598_2024_73792_MOESM2_ESM.xlsx]

## Sheet: Introduction
nCounter® Mouse Neuropathology Panel - Introduction
© 2017 NanoString Technologies, all rights reserved				LBL-10476-01

## Sheet: Gene and Probe Details
nCounter® Mouse Neuropathology Panel - Gene and Probe Details
Official Symbol	Accession	Alias / Previous Symbol	Target Sequence	Official Full Name	Other targets or Isoform Information
3110043O21Rik	NM_001081343.1	C9orf72	GTTTTGTCCTACCCTTCCGGCAAGTTATGTATGCCCCGTACCCCACCACGCACATTGATGTGGATGTCAACACTGTCAAGCAGATGCCACCGTGTCATGA	RIKEN cDNA 3110043O21 gene
Abat	NM_001170978.1	9630038C02Rik, GABA-T	GAGCCACAGTGTCATATACAGATACTTCCGCAGGTCCTTAGAGTTCAAAGGGTTTTAATCCAGGACATAAGCAGAAATCGCTCTCTTTAGTGAAGGGAGC	4-aminobutyrate aminotransferase
Abl1	NM_009594.4	c-Abl, E430008G22Rik	ATTGCTCTGGGAGATTGCTACCTATGGCATGTCACCTTACCCGGGAATTGACCTGTCTCAGGTTTATGAGCTGCTGGAAAAAGACTACCGCATGGAGCGC	c-abl oncogene 1, non-receptor tyrosine kinase
Acaa1a	NM_130864.3	peroxisomal 3-ketoacyl-CoA thiolase, thiolase A, Acaa1, D9Ertd25e, PTL	GGCATCAGAAATGGGTCTTATGACATTGGCATGGCCTGTGGGGTGGAGTCCATGTCCCTGTCTGGGATGGGGAACCCTGGGAATATCTCTTCCCGCCTGC	acetyl-Coenzyme A acyltransferase 1A
Ache	NM_009599.3		GCCTCAAGAAAGTATCTTCCGATTTTCCTTCGTGCCTGTGGTAGACGGGGACTTCCTCAGTGACACACCGGAGGCTCTCATCAATACTGGAGATTTTCAA	acetylcholinesterase
Acin1	NM_001085472.2	2610510L13Rik, Acinus, 2610036I19Rik	CTGTGGAGCACGAAGTAAAGAAAGTAACATTAGGAGATACCTTAACCCGGAGGTCCATCAGCCAACAGAAGTCTGGAGTTTCCATTACAATTGATGACCC	apoptotic chromatin condensation inducer 1
Actn1	NM_134156.2	3110023F10Rik	CTTGGGGGTAGTGACGTTCCAGGCCTTCATCGACTTTATGTCCCGAGAGACGGCAGATACTGATACTGCAGATCAGGTCATGGCTTCCTTCAAGATCCTG	actinin, alpha 1
Acvrl1	NM_009612.2	Acvrlk1, Alk-1, activin receptor-like kinase-1, Alk1	AGAGAAGTGAACTGTAGGCGAGGCTTAAGAAGGGTAAAGCAGGGTTCAGGCAAGAGACAAGGTCAGCCTCCATCTTGGGAAGACCTGGCCTAGAAACTAT	activin A receptor, type II-like 1
Adam10	NM_007399.3	kuzbanian, kuz, 1700031C13Rik	CATTCAGCAGCCCCCGCGTCAGAGGCCCCGAGAGAGTTATCAAATGGGACACATGCGACGCTAATGCAGCTTTTGCCTTGGTTCTTCCTAGTGCCTACAG	a disintegrin and metallopeptidase domain 10
Adcy5	NM_001012765.4	AC5	CTCTGGACTCTAATTCGTAGCTACTTCTCACCTCGGGGCTGCGCTGTCTCCCCGCTAGCCTTCCCGTTGTCCTCCACCGCTCAGGACGGGGGTGCCACGA	adenylate cyclase 5
Adcy8	NM_009623.2	AC8	AAAACTATCAGGTTTGTGAGATCCAGAACGAAGCACGATGTTGACATGCGAATTGGAATCCATTCAGGTTCTGTGCTATGTGGTGTGTTGGGCCTGAGGA	adenylate cyclase 8
Adcy9	NM_009624.1	ACtp10, D16Wsu65e	CTGGTGTGGAGTGCCGTATCCAGGTGAGCGAAGAGAGCTACCGTGTGCTGAGCAAGATGGGTTATGACTTTGACTACCGAGGGACCGTGAATGTCAAGGG	adenylate cyclase 9
Adcyap1	NM_001315503.1	PACAP	TCCTCAGGCATTGTGACCCGGGATGCAGTTTGCAGCTTTAGTGCCTTTCTTTGCCTTTTAAATCGCCACGAATCACTGATGGCTATTTAGTGGCCCTACA	adenylate cyclase activating polypeptide 1
Adora1	NM_001008533.3	A1AR, A1R, Ri, AA1R, A1-AR	AAGTGTGAGTTCGAGAAGGTTATCAGCATGGAGTACATGGTCTACTTCAACTTCTTCGTCTGGGTGCTGCCGCCATTGCTCCTCATGGTTCTTATCTACC	adenosine A1 receptor
Adora2a	NM_009630.2	A2a, Rs, A2aR, AA2AR, A2AAR	ACTATGAAAGGCAGGGTGCCAGAGTGTGGGCTCACGTCTCAGGATTGAGTTTAGAGACATCAAGTCATGGACCCGAGCTGGATAGTTCAGAGCTGCCCTG	adenosine A2a receptor
Adra2a	NM_007417.4	alpha2A-AR, alpha(2A)AR, Adra-2, alpha2A, alpha2A-adrenergic receptor, Adra-2a	GTGACTACTGAATTGCCAAAGTCAGGGGGTAGGCGGAGACTTCGTGTTTACAACCTGGTTTCTACTTATTTTAGGCAGACTGTGGAAGGCCTGTGATCTG	adrenergic receptor, alpha 2a
Adrb2	NM_007420.2	beta 2-adrenoceptor, Adrb-2, Gpcr7, beta 2-AR, Badm	GATTGTATCTGGCCTTACCTCCTTTTTGCCTATCCAGATGCACTGGTACCGTGCCACCCACAAGAAAGCTATCGATTGTTACACCGAGGAGACTTGCTGT	adrenergic receptor, beta 2
Ager	NM_007425.2	RAGE	CAACTACCGAGTCCGAGTCTACCAGATTCCTGGGAAGCCAGAAATTGTGGATCCTGCCTCTGAACTCACAGCCAGTGTCCCTAATAAGGTGGGGACATGT	advanced glycosylation end product-specific receptor
AI464131	NM_001085515.2	NET37	TAATTTCGACGAGGGCAAGTTTCCCAACGCCAGTGACATGTTCCGCCGCCTGCGAGATGCCGGCTTCCGCGTCACACTTTGGGTGCATCCGTTTGTCAAC	expressed sequence AI464131
Aif1	NM_019467.2	G1, Iba1, D17H6S50E	CTGGAGCAGCCTGCAGACTTCATCCTCTCTCTTCCATCCCGGGGAAAGTCAGCCAGTCCTCCTCAGCTGCCTGTCTTAACCTGCATCATGAAGCCTGAGG	allograft inflammatory factor 1
Akt1	NM_001165894.1	PKB/Akt, PKB, Akt, PKBalpha	GCCATGAAGATCCTCAAGAAGGAGGTCATCGTCGCCAAGGATGAGGTTGCCCACACGCTTACTGAGAACCGTGTCCTGCAGAACTCTAGGCATCCCTTCC	thymoma viral proto-oncogene 1
Akt1s1	NM_026270.4	1110012J22Rik, Lobe, PRAS40	CGGCCCAGCAAGAGAACAATTCTTTCCGGGATTGGCTGGCTCAGGTTGGGCGGGGCCGGTTCTAAACGCTCCAAGGGTCAACTCTGTTTCTTGCCTAGCA	AKT1 substrate 1 (proline-rich)
Akt2	NM_001110208.1	PKBbeta, 2410016A19Rik, PKB	CCGCTCGGCCCCTTTGGATGGCTCCGTTCTCTGCCTGGGGCAGAGGGAAGCCAACCTTGGCTGTTACACATCTCACACCAAGACAGTATTGGGCCCCTTG	thymoma viral proto-oncogene 2
Akt3	NM_011785.3	PKB gamma, D930002M15Rik, Nmf350	GTTGTCATGTTAGCAAGCGCAGCTCCAATTCACAGATCATTGCCTGCGTTTTCTTTTGACCCATGTGCAAGGAATGTACACACCCATTAGAATCATGCAC	thymoma viral proto-oncogene 3
Aldh1l1	NM_027406.1	1810048F20Rik, Fthfd	GACGGCGAGAGCGAGTGTGTCATTAACTACGTGGAAAAGGCAGTGAAGAAACTGACTCTCCAAATGCCCTACCAGCTCTTCATAGGCGGCGAGTTTGTGG	aldehyde dehydrogenase 1 family, member L1
Amigo1	NM_001004293.2		CAGCTGCAGAAACTCTACTTAAGCCAGAATCAGATCTCTCGCTTTCCTGTGGAACTGATCAAGGATGGGAACAAATTACCCAAACTGATGCTCTTGGATC	adhesion molecule with Ig like domain 1
Amph	NM_175007.1		TATGGACGACAAGCACTGATTTGGTACAACCAGCTTCTGGGGGTTCATTTAATGATTTCACCCAGGCCCAGGACACTTCATTATTCACCATGCAGACAGA	amphiphysin
Ang	NM_007447.2	Ang1, Rnase5a	AGTACCGAGCCTCTGCAGGGTTCAGACATGTTGTTATTGCCTGTGAGAATGGCTTGCCGGTCCACTTCGATGAGTCATTTTTCAGTCTATAGTCAGCAGG	angiogenin, ribonuclease, RNase A family, 5
Angpt2	NM_007426.3	Ang2, Ang-2	GAAGAATGTTCCGTGGGAGTTCAGCAGTAAATAACTGGAAAACAGAACACTTAGATGGTGCAGATAAATCTTGGGACCACATTCCTCTAAGCACGGTTTC	angiopoietin 2
Ap1s1	NM_007457.2	AP19	AGCCATCCCTCGCCCTCCATGTGCCCTGTATGGCTGTAAATATATAAATACGTCAGGTTAAAGGGAAAAGGTTTCCAGGGCTCTTTTCTCTCCTCTGCCC	adaptor protein complex AP-1, sigma 1
Ap2a2	NM_007459.3	alpha-C adaptin, L25, 2410074K14Rik, alpha-adaptin C, Adtab	CAACATTGAGTGTATATCTGATTTCACAGAGGCACCTGTCCTCAACATCCAGTTCAGGTATGGTGGGACCTTCCAGAATGTGTCTGTTAAGCTTCCCATC	adaptor-related protein complex 2, alpha 2 subunit
Ap2b1	NM_001035854.2	1300012O03Rik	CATGCAGGTAACAAGAGTGAAAGCAGAGCTGACATTTGCCAGGCTTTCCTGGAGCAGGCCAGTGAGTGTAGACGTGTGTAAAGATGTCGCCAGTTCTCAC	adaptor-related protein complex 2, beta 1 subunit
Ap3m2	NM_029505.3	AP-3B, 5830445E16Rik	CTGTGACACTGCATTTCATCACTTTTAACACAGTTGCCGTGGGGAAAGACCGGCCTGTGATGTTTGGTTTCAGTCACCTAAACCCAATGGAAGATGTCTC	adaptor-related protein complex 3, mu 2 subunit
Ap3s1	NM_009681.5	[s]3A	AGCCCGTGCTGTATCAGCTGTAAAGAATATGAATCTTCCTGAGATCCCAAGAAATATTAACATTGGTGACATCAGTATAAAAGTGCCAAACCTGCCCTCT	adaptor-related protein complex 3, sigma 1 subunit
Ap4s1	NM_021710.3		CTACGAGCATGTGGACATTAATAAACGTGCGCTTCTGGAGACTGAGGTCAGCAAGAGTTGCCTGTCTCGGTCCAGCGAACAATGCTCATTCATTGAATAC	adaptor-related protein complex AP-4, sigma 1
Apaf1	NM_009684.2	6230400I06Rik, Apaf1l	TGACGTGTGAAGCGGTAACACATACTTCCCCTTTTACCTGTACATCACCCATGCTGTTCTCTCCACGACTTTCAAGAGTCGCAGAAACCCTTCCCCAAAA	apoptotic peptidase activating factor 1
Apc	NM_007462.3	Min, CC1	CCATGGGGTCATTCCCAAGAAGAACATTTGTAAATGGAAGCAGAGAGAGTACTGGGTATCTAGAAGAGCTTGAAAAAGAAAGATCATTACTCCTTGCTGA	adenomatosis polyposis coli
Apoe	NM_001305844.1		CCTGCAGGCGGAGATCTTCCAGGCCCGCCTCAAGGGCTGGTTCGAGCCAATAGTGGAAGACATGCATCGCCAGTGGGCAAACCTGATGGAGAAGATACAG	apolipoprotein E
App	NM_007471.2	betaAPP, Adap, protease nexin II, appican, Cvap, Abeta, E030013M08Rik	GTGAGCGACGCCCTTCTCGTGCCCGACAAGTGCAAGTTCCTACACCAGGAGCGGATGGATGTTTGTGAGACCCATCTTCACTGGCACACCGTCGCCAAAG	amyloid beta (A4) precursor protein
Aqp4	NM_009700.2	aquaporin-4	CAAAGGAGTCTGGACTCAGGCTTTCTGGAAGGCAGTCTCAGCAGAATTTCTGGCCACGCTTATCTTTGTTTTGCTCGGTGTGGGATCCACCATAAACTGG	aquaporin 4
Arc	NM_018790.2	Arc3.1, arg 3.1	TGCAGTCTGAGTAGGCCTTGTTGCGGTTCCTCCATCTGCCTGGTCTATTGGTGTTCTGAGACCAATTCCACTGATGTTCTGACAGATCCTCCACCCTGTG	activity regulated cytoskeletal-associated protein
Arhgap44	NM_001099288.1	AU040829	GGACCAGCTTTCTGCTGACATGTACAGTTTTGTGGCCAAAGAAATTGACTATGCAAACTACTTTCAAACGCTAATAGAAGTGCAAGCTGAGTACCACAGG	Rho GTPase activating protein 44
Arhgef10	NM_001037736.1	6430549H08Rik	GGCTCCTTCATCAGGACCAGGTCCTTGGTCTCTCAAGATCACAGGTGTTATTTTGAAGAAGAGCAGAATTTGTTCATTGACGTGGACTGCAAGCACCCGG	Rho guanine nucleotide exchange factor (GEF) 10
Arrb2	NM_145429.4	beta-arrestin2, beta arr2, beta-arrestin-2	TAATGTCAACGTCCATGTCACCAACAATTCTGCCAAGACCGTCAAGAAGATCAGAGTGTCTGTGAGACAGTACGCCGACATTTGCCTCTTCAGCACCGCG	arrestin, beta 2
Arsa	NM_009713.4	As-2, As2, AS-A, ASA	TTCACCAGAGGGACAGGGACAAGTGTGTAGTTTGTATCTGGTAATGTAATAACACCAGCTGAGACTTGAGACGTGCTAATTCATCTAGTCCTTGTGGTAA	arylsulfatase A
Atcay	NM_178662.3	3322401A10Rik, ji, BNIP-H	TCATTCCAAGGGAAGAAGTTGTATCCACTTTCCTATCCTCTGCCCAGACCAGACTCAGCCTCTGTGTCATCAAGTAGGAGACATTTGGTGTCTGAGAAGA	ataxia, cerebellar, Cayman type
Atf4	NM_009716.2	TAXREB67, CREB2, Atf-4, C/ATF	CAAGGAGGATGCCTTTTCCGGGACAGATTGGATGTTGGAGAAAATGGATCTGAAAGAGTTTGACTTCGATGCTCTGTTTCGAATGGATGACCTGGAAACC	activating transcription factor 4
Atf6	NM_001081304.1	9130025P16Rik, Atf6alpha, ESTM49	TCACTCCACCTGTTACTAGATAATTTTGTGCCCTGGGCTGATGGTACTGTGATGTTGGGAAGTGTTGCTAGAGGCTGGCAGTGTGGTCTTTCCTGTGTTT	activating transcription factor 6
Atg5	NM_053069.5	Apg5l, 3110067M24Rik, 2010107M05Rik, Paddy	CAGTTTTGGGCCATCAACCGGAAACTCATGGAATATCCTCCAGAAGAAAATGGATTTCGTTATATCCCCTTTAGAATATATCAGACCACGACGGAGCGGC	autophagy related 5
Atm	NM_007499.2	C030026E19Rik	TTCCTCAAAGTGAAAGTCATGACATTTGGATAAAGACACTGACGTGTGCCTTTCTGGACAGTGGAGGCATAAACAGTGAAATTCTCCAGTTATTAAAGCC	ataxia telangiectasia mutated
Atp13a2	NM_029097.2	1110012E06Rik	GGTGACTCGGACAGGGTTCTGCACAGCCAAAGGGGGCCTGGTGAGCTCCATCCTGCACCCAAGGCCCATCAGCTTCAAGTTCTACAAACACAGCATGAAG	ATPase type 13A2
Atp2b3	NM_177236.3	6430519O13Rik, Pmca3	AAAGCAGGATTGGTGATGTCTGCTATCACTGTCATCATTCTGGTCCTCTACTTTGTGATTGAGACCTTTGTCGTGGATGGCCGGGTATGGCTGGCAGAGT	ATPase, Ca++ transporting, plasma membrane 3
Atp6v0c	NM_009729.3	PL16, Atp6c2, Atpl, H(+)-ATPase (mvp), Atp6l, Atpl-rs1, proteolipid	GCCTCTACGGTCTCATCGTGGCCCTAATCCTCTCCACAAAGTAGTCCTTTTCCACCATCAGTCACAGGATAGGATGTAAAGATCACCCCTCCTCATTCCA	ATPase, H+ transporting, lysosomal V0 subunit C
Atp6v0d1	NM_013477.3	Atp6d, Ac39, lysosomal 38kDa, Vma6, P39	GGACCTTGATGAGATGAACATCGAGATAATCCGAAATACGCTTTACAAGGCCTACTTGGAGTCCTTCTACAAGTTCTGTACTCTGTTGGGTGGGACCACA	ATPase, H+ transporting, lysosomal V0 subunit D1
Atp6v0e	NM_025272.2	M9.2, Atp6k, lysosomal 9kDa	GGCTTTGAATATGGCTCTTGCCAGCTCACAACATGAGAGTCAGCGATGTGTTTAAGAATTGCTGCGAGACAAACAAGACTCGGCGGGACAGTCAGGAGTG	ATPase, H+ transporting, lysosomal V0 subunit E
Atp6v0e2	NM_133764.3	0610006O14Rik	TTTAACTCTGTCTCCACCGTGTTGAAATATTGGGTCAGGGTCACAGGCCTCCTCCAGCTCTGAAGTGAATGATATCCATTTAGTCTCTGACACTTGTAGA	ATPase, H+ transporting, lysosomal V0 subunit E2
Atp6v1a	NM_007508.5	lysosomal 70kDa, VPP2, VA68, Atp6a1	AGTCAATGTGTCTGCTCTCAGCAGAGATATCAAATGGGAGTTTATACCCAGCAAAAACCTACGGGTTGGTAGTCATATCACTGGTGGAGACATTTATGGG	ATPase, H+ transporting, lysosomal V1 subunit A
Atp6v1d	NM_023721.2	Atp6m, VATD, lysosomal 34kDa, Vma8, 1110004P10Rik	GGGACTTCAGCACCACAGTTATCCAAAATGTAAATAAAGCCCAAGTGAAGATCAGAGCAAAGAAAGACAATGTAGCAGGTGTTACCTTGCCAGTGTTTGA	ATPase, H+ transporting, lysosomal V1 subunit D
Atp6v1e1	NM_007510.2	E2, Atp6v1e, Atp6e, H(+)-ATPase E-like protein, lysosomal 31kDa, H+ ATPase subunit E, 2410029D23Rik, Atp6e2, D6Ertd385e	GAGTGAGTTGTGCATGCTGTCCCTGCTCTTTGGGCATAAAGTGCATGTGGGACTCACATTCCTCCAGGAACACTACCTTCGCTGTTACTGTTTAGGTCTA	ATPase, H+ transporting, lysosomal V1 subunit E1
Atp6v1g2	NM_023179.3	1500002D01Rik, lysosomal 13kDa, NG38, VAG2, Atp6g2	GAATGACAGCAACAACGCTCACTTTGTAAGGTGGCTGCTGTGAATTATCTGTGAGAATTCAGCATAGTTCCAGATGACGGAGTGCCTGTATCATGACCGC	ATPase, H+ transporting, lysosomal V1 subunit G2
Atp6v1h	XM_006495434.2	0710001F19Rik	TGGAAAAACTTGGTGAGAGTGTCCAGGACCTTAGCTCATTTGATGAATACAGTTCAGAACTTAAATCTGGAAGATTGGAATGGAGCCCTGTACACAAGTC	ATPase, H+ transporting, lysosomal V1 subunit H
Atp7a	NM_001109757.2	MNK, br, Menkes protein	TACAGAGTTAGTATTGCAAGTGAAGTTGAAAGTACCGCCAGCTCTCCCTCCAGCTCATCTCTTCAGAAGATGCCTTTGAACATAGTTAGCCAGCCTCTGA	ATPase, Cu++ transporting, alpha polypeptide
Atp8a2	NM_015803.2	Ib, wl, agil	GAGGCACCGGCCCGCATAATTTACCTCAACCAATCTCATCTCAACAAATTCTGCGACAACCGGATCAGTACGGCCAAGTACAGCGTGTTGACATTTCTAC	ATPase, aminophospholipid transporter-like, class I, type 8A, member 2
Atrn	NM_009730.2	Mgca	TAAGGATCAGTATGCAGTGGTTGGACACTCAGCACACATTGTTACACTGGCATCTGGCCGTGTGGTCATGTTGGTCATCTTCGGTCATTGCCCACTCTAT	attractin
Atxn2	NM_009125.2	ATX2, Sca2, 9630045M23Rik	CCGCCCGCTTACTCCACTCAGTACGTTGCCTACAGCCCTCAGCAGTTTCCCAATCAGCCTTTGGTCCAGCATGTGCCGCATTATCAGTCTCAGCATCCTC	ataxin 2
Atxn3	NM_001167914.1	MJD1, Mjd, Sca3, 2210008M02Rik, Atx3, ataxin-3	CTGGAGCGCGTCTTAGAAGCAGCTGATGGGTCGGGCATATTTGATGAAGATGAGGATGATTTACAGAGGGCTCTAGCCATAAGTCGCCAGGAAATCGACA	ataxin 3
Atxn7	NM_139227.4	Sca7, ataxin-7, A430107N12Rik	GTGAGCTGCATCCTGAGAGCCTCCTAGAGGATACCTGGCTTTAGAGTTTTATAGCGCTGTTGAGGAATAGTACACTGAGATGTTTGTTGGTCAGTGCGTC	ataxin 7
Avp	NM_009732.2	Vp, Vsp	CGCCAGGATGCTCAACACTACGCTCTCCGCTTGTTTCCTGAGCCTGCTGGCCTTCTCCTCCGCCTGCTACTTCCAGAACTGCCCAAGAGGCGGCAAGAGG	arginine vasopressin
Axin2	NM_015732.4	Conductin, Axil	ACCGCGAGTGTGAGATCCACGGAAACAGCTGAAAACGGATTCAGGTCCTTCAAGAGAAGCGACCCAGTCAATCCTTATCACGTAGGTTCCGGCTATGTCT	axin 2
B4galt6	NM_019737.2		CACCTGATTCCGATGCTCCAGAAACAGCGGCTGGAATTTGCCTTTTATGTCATCGAACAGACCGGCACACAACCATTCAATCGTGCGATGCTCTTTAATG	UDP-Gal:betaGlcNAc beta 1,4-galactosyltransferase, polypeptide 6
Bace1	NM_011792.4		CTTTATGGAATACTGAGTGGGTTCATTCCTCTCTTGCCCTCTCCAATGGCCCCTCTATTTATCTGGCTAAGGAAACACCACGCATTGGCTAGTATTAAAC	beta-site APP cleaving enzyme 1
Bad	NM_007522.3	Bbc2	TTCGAGGCCTTAGGAAAAAAAAAGAGGATCGCTGTGTCCCTTTAACAGGGAGAAGAGCTGACGTACAGCTTGAGTCCCTTCCGGTGCGTGCAATAGCCAC	BCL2-associated agonist of cell death
Bax	NM_007527.3		CATAAATTATGACATTTTCCTGGGATGAATGGGGGAAGGGGAAAGGCATTTTTCTTACTTTTGTAATTATTGGGAGGGGTGGGAATGGTGGCCTGGGGAG	BCL2-associated X protein
Bcas1	NM_029815.2	NABC1, 9030223A09Rik, 2210416M21Rik	GGTGGTCGATACCACAGAGAACAGCAGCTCCATCATGAGCTTCTTCAAGACACTGGTTTCACCTAACAAGACTGAAACAAAGAAGGACCCAGAAGACACG	breast carcinoma amplified sequence 1
Bcas2	NM_026602.3	C76366, 6430539P16Rik	GCTCCGCAGACTCAGCGGGGACTTTCTCGGAGCGACTGTGGTGGTTACATGGTTAGAGACCATGGACTATGTAAACTGTTGTATTGCTTCTGTGTGAGTG	breast carcinoma amplified sequence 2
Bche	NM_009738.3	C730038G20Rik	GCATACCAAGGTAACACAGACCCACTTCCTCCTATGGATTCTTCTGCTCTGCATGCCTTTTGGGAAGTCACACACTGAAGAAGACTTCATAATTACAACC	butyrylcholinesterase
Bcl2	NM_009741.3	Bcl-2, D830018M01Rik, C430015F12Rik	GGCCTTCTTTGAGTTCGGTGGGGTCATGTGTGTGGAGAGCGTCAACAGGGAGATGTCACCCCTGGTGGACAACATCGCCCTGTGGATGACTGAGTACCTG	B cell leukemia/lymphoma 2
Bcl2l1	NM_009743.4	Bcl-XL, BclX, Bcl-Xs, bcl-x, Bcl(X)L	GAGCAACCGGGAGCTGGTGGTCGACTTTCTCTCCTACAAGCTTTCCCAGAAAGGATACAGCTGGAGTCAGTTTAGTGATGTCGAAGAGAATAGGACTGAG	BCL2-like 1
Bdnf	NM_007540.4		AGTCCCGTCTGTACTTTACCCTTTGGGGTTAGAAGTCAAGTTGGAAGCCTGAATGAATGGACCCAATGAGAACTAGTGTTAAGCCCATTTCCCTAGTCAG	brain derived neurotrophic factor
Becn1	NM_019584.3	Atg6	TCTGGAGTCTCTGACAGACAAATCTAAGGAGTTGCCGTTATACTGTTCTGGGGGTTTGCGGTTTTTCTGGGACAACAAGTTTGACCATGCAATGGTAGCT	beclin 1, autophagy related
Bid	NM_007544.3	2700049M22Rik	AATCATGCACACGACTTATCTGTGTGGTGTCAGTTACACTCAGGCTCTTGCTACGGAATGCAAAGAACAACTCACATACCAGTGTCAAACAGAATGCACA	BH3 interacting domain death agonist
Bnip3	NM_009760.4	Nip3	TGTGGCCTTATAATCCTATTACATAGCAGAAAATTAAAGGGTGCGTGCGGGTTATCTGTAAAGGCCTCTAACTTTGTGAACTGAGTAGCAAGTAGAAGCT	BCL2/adenovirus E1B interacting protein 3
Brms1l	NM_001037756.2	0710008O11Rik, BRMS1, D12Ertd407e	TGCTGCCTGTGTTTCTTCTGAGCTTTTAGAGGGGCAGGTATCCTGCCTGGTGTTTATGATGCGCAGTGCCAGAGTGACAAGTGGCTGGCAGTATTGTCGT	breast cancer metastasis-suppressor 1-like
C1qa	NM_007572.2	C1q	CAGTGCCCGGCTTCTATTACTTCAACTTCCAAGTGATCTCCAAGTGGGACCTTTGTCTGTTTATCAAGTCTTCCTCCGGGGGCCAGCCCAGGGATTCCCT	complement component 1, q subcomponent, alpha polypeptide
C1qb	NM_009777.2		GTGCCAACAGCATCTTCACTGGCTTTCTGCTTTTCCCTGACATGGATGCGTAATCACGGGGTCAAATTACACCTATCCAACACCATCTTCCTGCCTCCCT	complement component 1, q subcomponent, beta polypeptide
C1qc	NM_007574.2	C1qg	CAGAGGGGCGATGAGGTGTGGCTATCAGTCAATGACTACAATGGCATGGTGGGCATAGAGGGCTCCAACAGCGTCTTCTCTGGTTTCCTACTGTTTCCCG	complement component 1, q subcomponent, C chain
C3	XM_011246258.1	acylation stimulating protein, Plp, complement factor 3	TGGGTGGAGCACTGGCCTGAGGCAGAAGAATGCCAGGATCAGAAGTACCAGAAACAGTGCGAAGAACTTGGGGCATTCACAGAATCTATGGTGGTTTATG	complement component 3
C4a	NM_011413.2	Slp	CTGGACATGAAGAACACCACATGCCAGGACCTTCAGATAGAAGTGAAGGTCACAGACGCTGTGGAATATGCATGGAGCGCCTACGAAGACTATGAAGACG	complement component 4A (Rodgers blood group)
C6	NM_016704.2		CTGATTGACAAGAGTGAAGCCTGTTTCTGTGACCACTACCCATGGACTCACTGGTCCAGCTGTTCTAAGTCCTGCAATTCTGGAACCCAGAGCAGACAGA	complement component 6
Cab39	NM_133781.4	39kDa, MO25alpha	TAGAATGGTGTCTGTCTGTCTTAGTGACACACGGATCACAACTAACAACTTAAAATCAGAGTTTGCCCGATCCAATTCAGCATGGCTGTAGCTGACTAAA	calcium binding protein 39
Cacna1a	NM_007578.3	nmf352, smrl, SCA6, alpha1A, Cacnl1a4, Ccha1a	AGCATCAAAAGTGCCAAGCTGGAGAACTCGACTTTTTTTCACAAGAAGGAGAGAAGAATGCGTTTCTACATCCGCCGCATGGTCAAAACTCAGGCCTTCT	calcium channel, voltage-dependent, P/Q type, alpha 1A subunit
Cacna1b	NM_001042528.1	alpha(1B), Cav2.2, Cchn1a	ACAAACAGTCGTTCCAGTATAAGACATGGACATTCGTGGTCTCTCCACCCTTTGAGTACTTCATCATGGCTATGATAGCCCTCAACACAGTGGTGCTGAT	calcium channel, voltage-dependent, N type, alpha 1B subunit
Cacna1c	NM_001159535.1	L-type Cav1.2, Cav1.2, (alpha)1 subunit, Cchl1a1, D930026N18Rik	AAGGCCATGGTGCCTCTGCTGCACATTGCCCTTCTTGTGCTCTTCGTCATCATCATTTATGCTATTATCGGCCTGGAGCTCTTCATGGGAAAGATGCACA	calcium channel, voltage-dependent, L type, alpha 1C subunit
Cacna1d	NM_028981.2	Cchl1a2, Cav1.3alpha1, 8430418G19Rik, Cchl1a, C79217, D-LTCC, Cacnl1a2	ACAACTTTTGGAGCCTTCTTGCACAAAGGGGCTTTCTGCAGGAACTACTTCAATTTGCTGGACATGCTGGTTGTTGGGGTGTCGCTGGTGTCCTTTGGGA	calcium channel, voltage-dependent, L type, alpha 1D subunit
Cacna1f	NM_019582.2	Cav1.4, Sfc17	AATGCTAGCCAGCCTTCCAGGAAATCGATGTGACCCTGAGTCTGACTTTGGCCCAGGCGAGGAATTTACCTGTGGTAGCAGTTTTGCCATCGTCTACTTC	calcium channel, voltage-dependent, alpha 1F subunit
Cacna1s	NM_014193.2	sj, Cav1.1, mdg, fmd, muscle dysgenesis, DHPR alpha1s, Cchl1a3	GCTTTCACCATCATCTTCACCCTGGAGATGGTCCTCAAGCTCATAGCTTTCAAGCCCAGGGGCTATTTTGGAGATCCTTGGAATGTGTTTGACTTCCTAA	calcium channel, voltage-dependent, L type, alpha 1S subunit
Cacnb2	NM_023116.3	Cchb2, Cavbeta2	AGGGAATTCATCATCCAGTTTGGGTGACATAGTGCCCAGTTCCAGAAAATCGACACCGCCGTCATCTGCTATAGACATAGATGCTACTGGCTTAGATGCA	calcium channel, voltage-dependent, beta 2 subunit
Cacnb4	NM_146123.2	3110038O15Rik, Cchb4	AAATCTCCCAACAAACAGCTCGATCTGTGTTTACGCAGGGGCCTTTCTTGCCCTGCCTGCATACTACTACATACACTTCATGGAAATCAGTGTGGATTCC	calcium channel, voltage-dependent, beta 4 subunit
Cadm3	NM_053199.3	Necl1, Necl-1, Tsll1, Igsf4b, SynCAM3, BIgR	GGGCTCCTTGTCTCCCAGCACCCGCTTTTGGGGAAACAACTTTTCCTCTTCGAGCTGAACCACTCTGTCCATATTACACAGAAGCCATATTTGTACCAGG	cell adhesion molecule 3
Cadps	NM_001042617.1	CAPS1	GGATCAGGTACATCAGAAGATTTGTTCTGGAAACTTGATGCCCTTCAGACTTTCATCCGTGACCTACACTGGCCTGAGGAAGAGTTTGGAAAACACTTAG	Ca2+-dependent secretion activator
Calb1	NM_009788.4	Calb-1, CB, Brain-2, Calb, calbindin-D (28k), calbindin, CalbindinD28K	ATGGAAAAATAGGAATTGTAGAGTTGGCTCACGTCTTACCCACAGAAGAGAATTTCTTGCTGCTCTTTCGATGCCAGCAACTGAAGTCCTGCGAGGAATT	calbindin 1
Calb2	NM_007586.1	CR, calretinin	TCCAGGTTCTGCCCACCAGCTTGCTTAATGATCTAGCTGTCTTCTCAGAGCTACTGTGGAGGGTGACTGCCCTCTCCTTGTGTTCTTGACGTGTGTGTTC	calbindin 2
Calm1	NM_009790.4		GGTCAGCATACACAGAGACACGCAACATCCAGTGCAAGCTGGATTTCCCACCAGGTTCTCTAGCCACAACTCCTGAAACCAGACAGACTCGGAGTTCTTT	calmodulin 1
Calm4	NM_020036.4	2310037J09Rik, Scarf, DD112	GCTGTGTTCAATGTCCTTGACCAGAATGGTGATGGCTACATCACTGTGGATGAGCTCAAGGAAAGCTTGTCCAAGTTAGGCGAGTCCCTTTCCCAGGAGG	calmodulin 4
Camk2b	NM_001174053.1	CaMK II	TAGGGTGTTTGTCCACTCAGCTTGGAGCCTGGGTGTTCGAGACTTGGTTAAATGTTGCAGAATGTGGTAAAGAGGGGCCAGAAGTTGGGTTCTAGACTTC	calcium/calmodulin-dependent protein kinase II, beta
Camk2d	NM_001025439.1	CaMK II, 2810011D23Rik, 8030469K03Rik	CAGGCAGGAGACTGTAGACTGCTTGAAGAAATTTAATGCTAGACGGAAACTGAAGGGCGCCATCTTGACAACTATGCTGGCTACGAGAAATTTTTCAGCA	calcium/calmodulin-dependent protein kinase II, delta
Camk2g	NM_001039138.1	Camkg, 5930429P18Rik, CaMK II, Ca2+/calmodulin-dependent protein kinase II	TTCCTGTTGGTTTTCCTGACATAACAAGGAGAGATCCAGAAGTCGTTGGCCAGGGCTCCTTTTGCCACTTTTGGCAGTTGTTTGTGTGCTGATCTGGACC	calcium/calmodulin-dependent protein kinase II gamma
Camk4	NM_009793.3	A430110E23Rik, CaMKIV, Ca2+/calmodulin-dependent protein kinase type IV/Gr, D18Bwg0362e, CaMKIV/Gr	GTTTCTCCAGGCTGTTAGAGTGTCAGCACTTCAGCAGGTCAAGCACAAACCTCTGACAGCTTTTGGGGAAGGAGACAGTGTGGTGCTTTGAGCATTTTGT	calcium/calmodulin-dependent protein kinase IV
Car2	NM_009801.4	Lvtw-5, Car-2, CA II, Ltw-5, CAII	TGCCCAGCATGACCCTGCCCTACAGCCTCTGCTCATATCTTATGATAAAGCTGCGTCCAAGAGCATTGTCAACAACGGCCACTCCTTTAACGTTGAGTTT	carbonic anhydrase 2
Casp1	NM_009807.2	interleukin 1 beta-converting enzyme, ICE, Il1bc, Caspase-1	GACAATAAATGGATTGTTGGATGAACTTTTAGAGAAGAGAGTGCTGAATCAGGAAGAAATGGATAAAATAAAACTTGCAAACATTACTGCTATGGACAAG	caspase 1
Casp3	NM_009810.2	CPP32, Caspase-3, mldy, Apopain, Yama, AC-3, CC3, A830040C14Rik	GAGGCTGACTTCCTGTATGCTTACTCTACAGCACCTGGTTACTATTCCTGGAGAAATTCAAAGGACGGGTCGTGGTTCATCCAGTCCCTTTGCAGCATGC	caspase 3
Casp6	NM_009811.3	Mch2, mCASP-6	CAAGCCACATAGATGCCGATTGCTTCATCTGTGTCTTCCTGAGCCATGGGGAAGGCAACCACGTTTACGCATACGACGCCAAAATTGAAATTCAGACGTT	caspase 6
Casp7	NM_007611.2	ICE-IAP3, caspase-7, Mch3, CMH-1	TGGTTGTTCTCAGTGGCTTAGGGCAGATTTTTAAGCCGACCTTCCCAGGTGGCTGAGAGAAGACGACAGTTAATATTCCAGTATATAGAACCCAATCCAG	caspase 7
Casp8	NM_009812.2	FLICE, MACH, Caspase-8, Mch5	TTTCATTCAGGCTTGCCAAGGAAGTAACTTCCAGAAAGGAGTGCCTGATGAGGCAGGCTTCGAGCAACAGAACCACACTTTAGAAGTGGATTCATCATCT	caspase 8
Casp9	NM_015733.4	ICE-LAP6, Caspase-9, Mch6	ATAACTGTCCTGCTAAGATAGGATTTTGAACTGGGGCAGGCTGCTCTTTCCCTTTGGCGATGCAAACATGCTCCTAGCAGCTTTCAGGTTGTAGGGCAAT	caspase 9
Cast	NM_009817.1		ATTTCTGAAGTAGTTTCTCAGACACCTGCTCCAAGCACCCATGCAGCAGCTCCACTGCCTGGCACTGAGCAGAAAGACAAAGAACTTGATGATGCCTTGG	calpastatin
Cck	NM_031161.2		GGACTACATGGGCTGGATGGATTTTGGCCGGCGCAGTGCCGAGGACTACGAATACCCATCGTAGTGGGCCAGCGTCTTGGCCCTGCTTGGAGGAGGTGGA	cholecystokinin
Ccl12	NM_011331.2	MCP-5, Scya12	CAGAAGATTCACGTCCGGAAGCTGAAGAGCTACAGGAGAATCACAAGCAGCCAGTGTCCCCGGGAAGCTGTGATCTTCAGGACCATACTGGATAAGGAGA	chemokine (C-C motif) ligand 12
Ccl5	NM_013653.1	Scya5, RANTES, TCP228, MuRantes, SISd	CCTCGTGCCCACGTCAAGGAGTATTTCTACACCAGCAGCAAGTGCTCCAATCTTGCAGTCGTGTTTGTCACTCGAAGGAACCGCCAAGTGTGTGCCAACC	chemokine (C-C motif) ligand 5
Ccnd1	NM_007631.1	Cyl-1, bcl-1, PRAD1, cD1, CycD1	GGAGGGGTTCTAATGGAATGGATGGGGATGTCCACACACGCATTCAGATGGCTGTACAACAGGTTGTAGGGCTGGTAGTATGAGGTGCTTGGGAAGTTTT	cyclin D1
Ccnh	NM_023243.2	6330408H09Rik	GACTATGTGTCAAAGAAACCCAAACAGGAAGAGGAGGAATGGACTGATGACGACCTGGTAGATTCTCTCTAACCATAATAAATGACCGCAGCAGTACTTA	cyclin H
Ccr2	NM_009915.2	CKR2B, CKR2A, Cmkbr2, CCR2A, CKR2, CCR2B, CC-CKR-2	ATGAACTAACATAGACAGCTCAGGATTAACAGGGACTTGTGGTTTGTGGTCTGTGGGCTTATCCAAGCATGGTGATTTAGACTCTAAGGTCCGTCTGGAT	chemokine (C-C motif) receptor 2
Ccr5	NM_009917.5	Cmkbr5, CD195	GGAGCAGGGAGAACGAGTCTTTTATCAGGGCCGGGAAATATGCACAAAGAGACTTGAGGCAGGTGCCATGACCCATATGCAAAGGGACGGACACAGGGCC	chemokine (C-C motif) receptor 5
Ccs	XM_006531645.1	Ccsd, CCS	GTGCACAAGACCCTGAAAGGGGTGGCAGGTGTCCAGAATGTGGACGTTCAGTTGGAGAACCAGATGGTGTTGGTGCAGACGACTCTGCCCAGCCAGGAGG	copper chaperone for superoxide dismutase
Cd14	NM_009841.3		CTAGACGAGGAAAGTTGTTCCTGCAACTTCTCAGATCCGAAGCCAGATTGGTCCAGCGCTTTCAATTGTTTGGGGGCGGCAGATGTGGAATTGTACGGCG	CD14 antigen
Cd33	NM_001111058.1	gp67, Siglec-3	ATGACACAGGAATGTACTTCTTCAGAGTGGTCAGAGAACCTTTTGTGAGATATTCTTACAAAAAAAGCCAGCTGTCACTGCATGTGACCTCTCTATCACG	CD33 antigen
Cd34	NM_001111059.1		CTGATTATTCGCCTAATAATAGCAGCTTTGAGATGACATCACCCACCGAGCCATATGCTTACACATCATCTTCTGCTCCGAGTGCCATTAAGGGAGAAAT	CD34 antigen
Cd4	NM_013488.2	L3T4, Ly-4	AAGAGGTGTCCGTACAAAAGTCCACCAAAGACCTCAAGCTCCAGCTGAAGGAAACGCTCCCACTCACCCTCAAGATACCCCAGGTCTCGCTTCAGTTTGC	CD4 antigen
Cd40	NM_011611.2	p50, Bp50, Tnfrsf5, Cd40	GCTGCCCAAACCCGGTTACCTGATTTTGATCCCTGGGACTTCATGGTAAAAGGGAGAGAACCAAATCCAGAGGGTTGTCATTTGACCTCCATGTGTGCTC	CD40 antigen
Cd44	NM_009851.2	Pgp-1, HERMES, Ly-24	CATATTGCCTCTCCAGCAGTCCAATCCTTAGGCATTGCTTTCCAGCGGGGTGGGAGATCAGGTGTACTGGTTACATACTCTCTTTATAGACTCCCTTCTG	CD44 antigen
Cd68	NM_009853.1	macrosialin, Scard1, Lamp4, gp110	AGCCCGAGTACAGTCTACCTGGACTACATGGCGGTGGAATACAATGTGTCCTTCCCACAGGCAGCACAGTGGACATTCATGGCGCAGAATTCATCTCTTC	CD68 antigen
Cd8a	NM_001081110.2	Lyt-2, Ly-35, Ly-2, Ly-B	CCACCTTCGTTGTCTATATGGCTTCATCCCACAACAAGATAACGTGGGACGAGAAGCTGAATTCGTCGAAACTGTTTTCTGCCATGAGGGACACGAATAA	CD8 antigen, alpha chain
Cd9	NM_007657.3	Tspan29	CAGCTTTTGGAAAGTTTCCAGGTTAAGCCCTGCCCTGAAGCCATCAGTGAGGTCTTCAACAACAAGTTCCACATCATTGGAGCAGTGGGTATCGGCATCG	CD9 antigen
Cdc27	NM_145436.2	APC3	CCAAGGAACATAGCTTACCTTAAGCTTGGAGTCTCTCCTATAAGCAAATGCAGTGGGCCTGTTCGGACTCATACGGAGGAGTCAAATATCCCTCCATACA	cell division cycle 27
Cdc40	NM_027879.2	EHB3, 1200003H23Rik, PRP17	GGTAGACTTCTCACCAGACATGAGCTATGTGATTTCAGGAGATGGAAATGGGAAATTAAACATCTGGGACTGGAAGACCACAAAACTCTACAGTCGCTTT	cell division cycle 40
Cdk2	NM_016756.4	A630093N05Rik	TCCCTGGAGATTCTGAGATTGACCAACTCTTCCGGATCTTTCGGACTCTGGGGACCCCAGATGAGGTGGTTTGGCCAGGAGTTACTTCTATGCCTGATTA	cyclin-dependent kinase 2
Cdk5	NM_007668.3	Crk6	GGAAGGCACCTATGGAACTGTGTTCAAGGCTAAAAACCGGGAAACTCATGAGATTGTGGCTCTGAAGCGTGTCAGGCTGGATGATGACGATGAGGGTGTG	cyclin-dependent kinase 5
Cdk5r1	NM_009871.2	D11Bwg0379e, p35, p25	TTTTGAGAAGGTGCATATTTCAGAAGTGGTCGGCAACTGAGGAAAGAGCTTCCTTGGTTCCATTGTGAAGCCCGTGTCCTCTCTGCTTGCGCTGGCTCTC	cyclin-dependent kinase 5, regulatory subunit 1 (p35)
Cdk5rap3	NM_030248.1	MST016, 1810007E24Rik, IC53, OK/SW-cl.114, HSF-27, C53	GAGATTGCCCAGCTGCTCTCTGGATCCTACATTCATTACTTCCACTGCCTAAGAATAGTGGACCTTCTTAAAGGCACCGAGGCGTCCACCAAAAATATTT	CDK5 regulatory subunit associated protein 3
Cdk7	NM_009874.3	CRK4 PK (CDC2-related-kinase-4 protein kinase), Crk4, Cdkn7	GCAGCCAGTGCCTAATTACTGAGTCCTCTCCCACTGCACATGAACTTTCTGTATGGAACCTTTGGGTGAGCAAAACCTCACTCCTATTCTGCATTCTCCT	cyclin-dependent kinase 7
Cdkn1a	NM_007669.4	CDKI, SDI1, p21Cip1, CIP1, p21<WAF1/CIP1>, CAP20, Cdkn1, Waf1, mda6, P21, p21WAF	AATACCGTGGGTGTCAAAGCACTTAGTGGGTCTGACTCCAGCCCCAAACATCCCTGTTTCTGTAACATCCTGGTCTGGACTGTCTACCCTTAGCCCGCAC	cyclin-dependent kinase inhibitor 1A (P21)
Cds1	NM_173370.3	4833409J18Rik, phosphatidate cytidylyltransferase	TCAGAGTAGCAGTCATCTGCCAAGTGTTAACGCCCTGGTGTTAAGGAGTTTCAAAATCAGAAGCTAGAGGCTGGTGCTTAGACCACTGTTGATTTGTTGA	CDP-diacylglycerol synthase 1
Cers1	NM_138647.3	Lass1, to, CerS1, Uog-1	GGCCTGTTGGAGCTACTGCGCTTACCTGCTCCTGGGCACCAGTTATCCTTTCTTCCATGACCCGCCCTCTGTCTTCTATGACTGGAGGTCAGGCATGGCA	ceramide synthase 1	Gdf1 (NM_001163282)
Cers2	NM_029789.1	CerS2, Lass2, Trh3, 0610013I17Rik	AAAGGAGGCTTGGCCACATCCACATCCTGTTGAGAGACATAGTCTCATTTCCCTCTCTACCTTCTAAGCTACCCTTCTTGCTAATCCTTCTTCAGCTCTG	ceramide synthase 2
Cers4	NM_026058.4	Trh1, CerS4, 2900019C14Rik, Lass4	CCTCAAGGTAGGAAGAAGACTGATGATCTGTTTCCCTTCTGTTCCTCTCCCTTTATCCTTTTGAGCAGCTTGACAGAACCTGGGGGAGCAGTGGACTCTG	ceramide synthase 4
Cers6	NM_172856.3	4732462C07Rik, CerS6, Lass6, similar to TRH1, T1L	CAAAAGGAAGGACTTCGGCATTATGTTCCTGCACCACCTTGCAACAATTTTCTTAATAACCTTTTCATATGTCAACAACATGGCCCGAGTAGGAACCCTG	ceramide synthase 6
Chat	NM_009891.2	B230380D24Rik	TTGGGTCTCTGAATACTGGCTGAATGACATGTATCTAAACAACCGCCTGGCCCTGCCAGTCAACTCTAGCCCTGCTGTGATCTTTGCTCGGCAGCACTTC	choline acetyltransferase
Chd4	NM_145979.2	Mi-2beta, 9530019N15Rik, D6Ertd380e	ACGACGATTTAGATGTAGAGTCTGACTTCGACGATGCCAGTATCAACAGCTATTCTGTTTCGGATGGTTCCACCAGCCGCAGTAGTCGGAGCCGTAAGAA	chromodomain helicase DNA binding protein 4
Chl1	NM_007697.2	LICAM2, CALL, A530023M13Rik, close homolog of L1	TGTGCTTGAACTATACTGCGAAAGCCAGTGTGACTCACATTTGAAACACAGTTTGAAGTTGTCCTGGAGTAAAGATGGAGAAGCTTTTGAGATGAATGGC	cell adhesion molecule L1-like
Chmp2b	NM_026879.2	1190006E07Rik, chromatin modifying protein 2B	AAGACCATGAGTGAACAGTTATTTCCTGACCCATGGCTACTTTGAATCCTTTGCCAAAGAGTGCCAATGATGCAAAAAACAATGGGAGCAGTTTGGCTCT	charged multivesicular body protein 2B
Chrm5	NM_205783.2	muscarinic acetylcholine receptor 5, M5R	AAGTGTGTTGCCTATAAGTTCCGATTGGTGGTAAAAGCTGACGGGACCCAGGAGACAAACAATGGCTGTCGTAAGGTGAAAATCATGCCCTGTTCCTTCC	cholinergic receptor, muscarinic 5
Chrna7	NM_007390.3	alpha7, alpha7 nicotinic receptor, Acra7, alpha7-nAChR	GGAGTGAAAAATGTTCGTTTTCCAGATGGCCAGATTTGGAAACCAGACATTCTCCTCTATAACAGTGCAGATGAACGCTTTGATGCCACATTCCACACCA	cholinergic receptor, nicotinic, alpha polypeptide 7
Chrnb2	NM_009602.4	[b]2-nAchR, Acrb-2, Acrb2, C030030P04Rik	AGGAAACCATCTATCTTTAAATTTGAGGGCCAGGGATCAACGGAATCCACTTGTACGTGATGCCAATTTATCCTGAGCAACACTTCTAGCCCACAAAGCT	cholinergic receptor, nicotinic, beta polypeptide 2 (neuronal)
Cldn15	NM_021719.4	2210009B08Rik	TGCATGAATAAATGTATATTGTGATTGTTCAGGGGGCACCAGGGGTCATGGAGTCACAGCCACATAAGGGAGTCCTTTTCAAACCACAGACTGTCAAGTC	claudin 15
Cldn5	NM_013805.4	Tmvcf	CCCTGCTCAGAACAGACTACAGGCACTTTTAAGAACTTGACCGACCTTTTCTTCTATGCGCAGTTGGCCACGACGTGGGTGGAACGCTCAGATTTCATCG	claudin 5
Cln3	NM_001146311.1	battenin	CCTCGGTTGGATAGTCGGAGTGTCCTTTGGAAGAATGCAGTGGGTTTCTGGATCTTGGGTCTTTGCAACAATTTCTCATATGTGGTGATGCTGAGCGCTG	ceroid lipofuscinosis, neuronal 3, juvenile (Batten, Spielmeyer-Vogt disease)
Cln8	NM_012000.3		AAGATTCGGTCGACTCTAGCGGTTGCTGGCTTTGTCTTCTACCTGGGCGTCTTTGTAGTCTGCCATCAGCTCTCATCGTCCCTGAATGCCACCTACCGCT	ceroid-lipofuscinosis, neuronal 8
Clu	NM_013492.2	D14Ucla3, Sugp-2, complement lysis inhibitor, SP-40, testosterone repressed prostate message-2, Apolipoprotein J, ApoJ, Sgp2, Sgp-2, Cli	TTAATAAGGAGATTCAGAACGCCGTCCAGGGAGTGAAGCACATAAAAACTCTCATAGAAAAAACCAACGCAGAGCGCAAGTCCTTGCTCAACAGTTTAGA	clusterin
Cnksr2	NM_177751.2	Ksr2, Cnk2	TACCAAATGACTTTTTGACCTCAGTTGTGGATCTGATTGGAGCAGCCAAGAGTCTTCTTGCTTGGTTGGACAGGTCACCATTTGCTGCTGTGACAGACTA	connector enhancer of kinase suppressor of Ras 2
Cnr1	NM_007726.3	CB1R, CB1	AGTGAAGAAAGTCTATCGCTGCAGTTGCTCGGCGATCCTTCAAAGTCTCTGAAATAGAAGGGAAAACGTTGGCTTCCAAATCTGAAGCCTAACTACCCAT	cannabinoid receptor 1 (brain)
Cntf	NM_170786.2		ATGGGGGTGCACAATCCCATTAGAGAATGCCCAGTAGATTTAGTCTGTGGGAGTCACATTTCTTATTTGGACTAGTGAAGACAGAAGCAAACCAGCTCAC	ciliary neurotrophic factor
Cntn1	NM_001159647.1	CNTN, F3cam, usl	TTCCTGAACGAACAACAAAGCCATATCCTGCTGATATTGTGGTGCAGTTCAAGGACATATACACCATGATGGGCCAAAATGTGACTTTAGAGTGTTTCGC	contactin 1
Cntn4	NM_001109751.1	Axcam, BIG-2A	GTTGCCATGGGAACTGCTAGTGCTGCAATCATTCATGTTGTGCCTTGCAGATGACTACACACTGCATGGCCCAGTTTTTGTTCAAGAACCAAGTCATGTC	contactin 4
Cntnap1	NM_016782.2	p190, shm, paranodin, Caspr, Nrxn4, NCP1	GTGGCTGCATAGAAAACGTGATCTACAACCGGATCAACATTGCAGAAATGGCAGTGATGCGCCATTCGCGGATCACCTTTGAGGGTAATGTGGCTTTCCG	contactin associated protein-like 1
Cntnap2	NM_001004357.2	Caspr2, 5430425M22Rik	GCTATAAGAAATGGAGTCAACAGAAACTCAGCTATCATTGGAGGGGTCATCGCTGTGGTGATTTTCACCATCCTCTGCACCCTGGTCTTCCTCATCCGGT	contactin associated protein-like 2
Col4a1	NM_009931.2	Del(8)44H, alpha1(IV) collagen, Col4a-1, Del(8)Bru44H, Raw, Svc, Bru	CTCCAGGGATCACAGGTTCAAAGGGAGATATGGGACTGCCCGGAGTTCCAGGATTTCAAGGTCAGAAAGGGCTTCCTGGTCTGCAGGGAGTGAAAGGAGA	collagen, type IV, alpha 1
Col4a2	NM_009932.3	Col4a-2	TTGTGGCAAACCTCCTGCCTCAGCTTCCCAGATGCTGGGATTATGGGCATGCGCCACCACACCCAGCTTGGTGCTTACTCTTAACTTATTACCTCAGATG	collagen, type IV, alpha 2
Comt	NM_007744.3	Comt1, D16Wsu103e, D330014B15Rik	AAAGGCCAAATCATGGATGCAGTGATTCGGGAGTACAGGCCCTCGCTGGTGCTGGAGCTAGGAGCTTATTGTGGCTACTCAGCCGTGCGAATGGCCCGCC	catechol-O-methyltransferase
Cp	NM_001042611.1	D3Ertd555e	AGAAACCTTTACATACGAATGGACTGTCCCCAAAGAAATGGGACCCACTTATGCAGATCCTGTGTGCCTATCTAAGATGTACTACTCTGGCGTTGACCCC	ceruloplasmin
Cplx1	NM_007756.3	921-S	AGGCACTGCGGCAGGCAGAGGAGGAGCGCAAAGCAAAGTACGCCAAGATGGAGGCAGAACGTGAGGTCATGCGGCAGGGTATAAGAGACAAGTATGGCAT	complexin 1
Cpt1b	NM_009948.2	Cpt1, M-CPTI, M-CPT I	ATGATCATGTATCGCCGCAAACTGGACCGTGAAGAGATCAAGCCGGTCATGGCACTGGGTATGGTGCCCATGTGCTCCTACCAGATGGAGAGGATGTTCA	carnitine palmitoyltransferase 1b, muscle
Creb1	NM_001037726.1	2310001E10Rik, Creb-1, Creb, 3526402H21Rik	TTCTGTCTGGACAGTTCACCAGATTCTCCAGAAGGCTTTCAAACGGCTAAAGTTTGATCTTTGTCCTGCTGAGCTTGCTGGGAAGGAGATAGCATAAAAG	cAMP responsive element binding protein 1
Crebbp	NM_001025432.1	CBP, KAT3A	TTGGATATTGCTGTGGACGAAAGTATGAGTTCTCCCCACAGACTTTGTGCTGTTACGGAAAGCAGCTGTGTACAATTCCTCGTGATGCAGCCTACTACAG	CREB binding protein
Crh	NM_205769.1	LOC383938, corticotropin-releasing factor, CRF, corticotropin releasing factor	AAGCAGATGGGAGTCATCCAGTTGTTTTTATTTGGAGCTGCAGTGGAAGAGAATTCATTCTTGAGGGGTGGCTAGGACGAAATGTGTAAGCTCTTTGAAT	corticotropin releasing hormone
Crtc2	NM_028881.2	4632407F12Rik	GCTGCCCAAACAGTTTTCGCCAACAATGTCACCCACCTTGTCTTCCATCACTCAGGGCGTTCCCTTGGATACCAGTAAATTGCCTACTGACCAGCGATTG	CREB regulated transcription coactivator 2
Csf1	NM_001113530.1	colony-stimulating factor-1, CSF-1, M-CSF, Csfm	TCCAGCTGCTGGAGAAGATCAAGAACTTCTTTAATGAAACAAAGAATCTCCTTGAAAAGGACTGGAACATTTTTACCAAGAACTGCAACAACAGCTTTGC	colony stimulating factor 1 (macrophage)
Csf1r	NM_001037859.1	CD115, Fms, Csfmr, Fim-2, M-CSFR, CSF-1R	CCACCACTCTTGACCTTCACTCTGTCTATAGTCCCGCCTCATCCTGGATCTTGTACTGAGCGGCAGCTAAAAGTGTTCTACCCAGTGCCCTGTCACTCTA	colony stimulating factor 1 receptor
Csf2rb	NM_007780.4	Csf2rb1, CDw131, Il5rb, AIC2B, Bc, beta c, Il3r, common beta chain, Il3rb1	ATTGCGTGTCTGCATTGCTATGAGATGGGTTGCCGAGCCACACCTGTCTTTGGGTCCCTGTTTGCAGGGGTCTTTGCTGTAAGTGCACACGTGCCTTTGT	colony stimulating factor 2 receptor, beta, low-affinity (granulocyte-macrophage)
Cspg4	NM_139001.2	NG2, AN2, 4732461B14Rik	TGGAGCTAGACATCCTGGGAGCCCAAACCCGGAAAATGTTTACCCTGTTGGACGTGGTGAACCGTAAGGCCCGCTTTGTTCACGATGGCTCTGAAGACAC	chondroitin sulfate proteoglycan 4
Ctnnb1	NM_007614.2	beta-catenin, beta catenin, Catnb	TTGGTCGAGGAGTAACAATACAAATGGATTTGGGGAGTGACTCACGCAGTGAAGAATGCACACGAATGGATCACAAGATGGCGTTATCAAACCCTAGCCT	catenin (cadherin associated protein), beta 1
Ctns	NM_031251.4		CATTCTATATAACGCTGCTCTAGTAACTGCAGAACAAGAGGCCCAGGCCAGTGCCTGGTAAAGTATATTTCTGATCCCTGAGGTGCCTGCCAGATTGGTC	cystinosis, nephropathic
Ctse	NM_007799.3	A430072O03Rik, C920004C08Rik, CatE, CE	AGAATATGCAGTGGATTGTGCCACTCTCGACACGATGCCAAACGTTACCTTCCTCATCAACGAGGTTTCATATACCCTCAACCCAACTGACTACATCCTG	cathepsin E
Cul1	NM_012042.3		TGATTAGTGGAGTTGTACAATCTTATGTGGAATTGGGGCTGAATGAAGATGATGCATTTGCAAAGGGCCCTACGTTAACAGTGTATAAAGAATCCTTTGA	cullin 1
Cul2	NM_029402.3	1300003D18Rik, 4932411N15Rik	TGGCAGCCCCTGTTTTTCTGCTGTTTACAACATCACCAGTGCCACGTCATGAGCGTCAGAGAAAATGCCTAGAGATATTTCAAGCTCATGTCATTATGAC	cullin 2
Cul3	NM_016716.4		CTCAGTCAGCCACACCAAAGTGCAACATCCCACCAGCACCAAGACATGCTTTTGAGATATTTAGAAGGTTCTACTTAGCCAAACACAGTGGTCGACAGCT	cullin 3
Cx3cl1	NM_009142.3	neurotactin, CX3C, D8Bwg0439e, fractalkine, Scyd1	CGTTCTTCCATTTGTGTACTCTGCTGCCGGGTCAGCACCTCGGCATGACGAAATGCGAAATCATGTGCGACAAGATGACCTCACGAATCCCAGTGGCTTT	chemokine (C-X3-C motif) ligand 1
Cx3cr1	NM_009987.3		TCCTGTGTTGGTTGTGATAACCATTTCAGAAGTCTCTCCCAGCCTGTTGCTCACGGCGGCATGTCTGATATCTCCTTGGCAGTCTGTATGTTTGTGTCGA	chemokine (C-X3-C motif) receptor 1
Cxcl10	NM_021274.1	gIP-10, Ifi10, C7, IP10, INP10, mob-1, CRG-2, IP-10, Scyb10	AGGACGGTCCGCTGCAACTGCATCCATATCGATGACGGGCCAGTGAGAATGAGGGCCATAGGGAAGCTTGAAATCATCCCTGCGAGCCTATCCTGCCCAC	chemokine (C-X-C motif) ligand 10
Cxcl11	NM_019494.1	SCYB9B, IP9, I-TAC, Scyb11, b-R1, betaR1, H174, ITAC	TTAAGGCGTCAAAACATGTGACATCCTGGGAACGTCTGACTGTGAGCCCTCCAATAAGAACTCTGTGCCAGGAACCTGACCCTCTGCTGTCTTGGAACAT	chemokine (C-X-C motif) ligand 11
Cxcl12	NM_021704.3	TPAR1, Sdf1b, TLSF-a, Sdf1a, PBSF, SDF-1, PBSF/SDF-1, TLSF-b, Scyb12, Sdf1	CTGAAAATCCTCAACACTCCAAACTGTGCCCTTCAGATTGTTGCACGGCTGAAGAACAACAACAGACAAGTGTGCATTGACCCGAAATTAAAGTGGATCC	chemokine (C-X-C motif) ligand 12
Cxcl16	NM_023158.6	SR-PSOX/CXCL16, SR-PSOX, 0910001K24Rik, Scavenger Receptor	CGCAGGGTACTTTGGATCACATCCGAAAATACCTGAAAGCATTTCATCGTTGTCCATTCTTTATCAGGTTCCAGTTGCAGTCCAAAAGCGTGTGTGGGGG	chemokine (C-X-C motif) ligand 16
Cxcr4	NM_009911.3	Sdf1r, b2b220Clo, PB-CKR, fusin, CD184, Cmkar4	GTTTCAATTCCAGCATATAATGGTGGGTCTCGTCCTGCCCGGCATCGTCATCCTCTCCTGTTACTGCATCATCATCTCTAAGCTGTCACACTCCAAGGGC	chemokine (C-X-C motif) receptor 4
Cxxc1	NM_028868.3	Cgbp, 2410002I16Rik, 5830420C16Rik, PHF18, Cfp1	GCATCCCATCAACCCACGAGTTGCCTTGCGTCACATGGAACGTTGCTATGCTAAGTATGAGAGCCAGACGTCTTTTGGGTCCATGTACCCCACACGCATC	CXXC finger 1 (PHD domain)
Cybb	NM_007807.2	Cgd, gp91<phox>, gp91phox, Nox2	ACAGAAGACTCTGTATGGACGGCCCAACTGGGATAACGAGTTCAAGACCATTGCAAGTGAACACCCTAACACCACAATAGGCGTTTTCCTGTGTGGCCCT	cytochrome b-245, beta polypeptide
Cycs	NM_007808.4		CCTGTGAGATGCAGAAAGGGGACAGTCTCTGTACACTGATTTTACAAGTCAGGAAGTGGGACCACTCTAGCTGATCTGCTTGCTCTTAGTTGCTTTGTAG	cytochrome c, somatic
Cyp4x1	NM_001003947.1	Cyp4a28-ps	CTGGACATAATAATGAAATGTGCTTTTGGCCAGGAGACCAACTGCCAGATAAACGGCACCTATGAGTCTTACGTGAAGGCAACATTTGAACTTGGTGAAA	cytochrome P450, family 4, subfamily x, polypeptide 1
Dagla	NM_198114.2	Nsddr	CGCCGTCTAAAAGTGTTCCTCTGTTGCACCCGGACAAAGGATTCCCAGTCAGATGCCTACTCAGAAATCGCCTACCTCTTTGCTGAATTTTTCCGTGACC	diacylglycerol lipase, alpha
Dbh	NM_138942.3		GCAAGGGCTGAGGGCTGGGGTCCTGTTTGGAATGTCAGATCGAGGAGAGATGGAGAACGCAGATCTCATCATGCTCTGGACTGATGGGGACAGGGCCTAC	dopamine beta hydroxylase
Dcx	NM_010025.2	lissencephaly, X-linked (doublecortin), Dbct	GAGTGATACAAAGGCAGTGTTTCAACAAGACACTCTCTTCTTTGGTTTGCTGTTCTCTCTTGGACTGGAATGTTTGGCAAGGCCCATGTAAACTGGTTAG	doublecortin
Ddc	NM_016672.4	Aadc, aromatic L-amino acid decarboxylase	TAAACAGCGCCAAAAAAATCCACTTGGTTCCATGTCGTCTCCGAGACAAGTTTGTGCTACGCTTTGCTGTGTGCGCTCGCACTGTGGAGTCTGCCCACGT	dopa decarboxylase
Ddit3	NM_007837.3	chop, CHOP-10, C/EBP homoologous protein 10, CHOP10, gadd153	CCTCAGATGAAATTGGGGGCACCTATATCTCATCCCCAGGAAACGAAGAGGAAGAATCAAAAACCTTCACTACTCTTGACCCTGCGTCCCTAGCTTGGCT	DNA-damage inducible transcript 3
Ddx23	NM_001080981.1	4921506D17Rik, 3110082M05Rik	ATTTGCATTGTCCAACCTCAAGGCTGGAGCCAAGGATATTTTGGTGGCTACAGATGTGGCTGGCCGTGGTATTGATATCCAAGATGTGTCTATGGTTGTC	DEAD (Asp-Glu-Ala-Asp) box polypeptide 23
Des	NM_010043.1		CCCGCTGAGCTCTCCCGTGTTCCCTCGAGCAGGCTTCGGTACCAAGGGCTCCTCGAGTTCAATGACATCCCGCGTGTACCAGGTGTCGCGCACGTCGGGC	desmin
Dgkb	NM_178681.4	DGK-beta, C630029D13Rik	AATCCTCGTCAGGTTTACAGTCTTTCTGGAAATGGACCAATGCCAGGGTTACACTTTTTTCGCGATGTCCCTGACTTCAGAGTGTTAGCATGCGGTGGAG	diacylglycerol kinase, beta
Dgke	NM_019505.3	DAGK6	CATGCGAGGCAGCTTAAGGAGCGAAAAGTGTGACTTTGGAGAATTCAGAAACCTCATCATCCCGCCAAGCTACTTAACTTCTATTAACCAGATGCGTAAA	diacylglycerol kinase, epsilon
Dlat	NM_145614.4	PDC-E2, 6332404G05Rik	CTCAGGCATGTATTCTGGCAATCGGTGCTTCAGAGGATAAACTGATCCCAGCAGATAATGAGAAAGGCTTTGATGTGGCTAGTGTGATGTCCGTTACACT	dihydrolipoamide S-acetyltransferase (E2 component of pyruvate dehydrogenase complex)
Dld	NM_007861.4	dihydrolipoyl dehydrogenase, branched chain alpha-keto acid dehydrogenase complex subunit E3	GAGGATATGTTGCTGCCATCAAATCTGCCCAGTTAGGCTTTAAGACAGTCTGCATTGAGAAAAATGAGACACTAGGTGGAACATGCTTGAACGTTGGTTG	dihydrolipoamide dehydrogenase
Dlg3	NM_001177778.1	DLG3, SAP102, Dlgh3	AAAGAGACTGCAGCAAGCACAACTTTATCCCATTGCCATTTTCATCAAGCCCAAGTCCATTGAAGCACTTATGGAAATGAACCGACGGCAGACATACGAA	discs, large homolog 3 (Drosophila)
Dlg4	NM_001109752.1	SAP90, Dlgh4, PSD95, SAP90A, PSD-95	CTGAGCTATGAGACGGTGACGCAGATGGAAGTGCACTACGCTCGCCCCATCATCATCCTTGGGCCTACCAAAGACCGTGCCAACGATGATCTTCTCTCCG	discs, large homolog 4 (Drosophila)
Dlgap1	NM_027712.3	GKAP/SAPAP, D17Bwg0511e, Gkap, SAPAP1, Sapap1, DAP-1 beta, 4933422O14Rik	GCCACAGCTATGTGCGGGCCATCGAAAAGGGCTGCTCCCAGGACGACGAATGCGTGTCGCTGCGGTCGTCCTCCCCTCCACGCACAACCACCACCGTGAG	discs, large (Drosophila) homolog-associated protein 1
Dll4	NM_019454.2	Delta4	TGGCAATGTCTCCACGCCGGTATTGGGCACCAACTCCTTCGTCGTCAGGGACAAGAATAGCGGCAGTGGTCGCAACCCTCTGCAGTTGCCCTTCAATTTC	delta-like 4 (Drosophila)
Dlx1	NM_010053.1	Dlx, DII B, Dlx-1	CTTAAACACACCAGAAGAGGGAACAAGGACAGGAAAGTGACTTTTAAGGTGCACAGTAACTTTTGTACTTGGCTGAAATGCAGAAAGGGAAAACAGGATG	distal-less homeobox 1
Dlx2	NM_010054.2	Dlx-2, Tes-1, DII A	ATGGGGGAGAATTCCCAGCTCTCCCAACTCTTCCCGCCTCCCACTTTCCCCAGGAACACTCCCGTAGCTCCTTCATCCATTGCCAGTGGAGGGTTTTTAT	distal-less homeobox 2
Dnah1	NM_001033668.1	Dnahc1, B230373P09Rik, E030034C22Rik, MDHC7	AGCCCTACGAGGAACAGTTCAAGAGTCTCTTTACCAAGTACCTGGAGAATTCCATCAACTTTGTTCGGAACACAGTGAAGGAAGTGATTGCCTCAACTAA	dynein, axonemal, heavy chain 1
Dnaja2	NM_019794.4	DNJ3, 1500017M13Rik, mDj3, PRO3015, HIRIP4, 2010206B19Rik	ACTGGATCAACCCAGACAAACTTTCTGAATTAGAAGATCTCCTGCCATCTAGACCAGAAGTTCCTAATGTTATTGGAGAGACAGAAGAAGTGGAGCTTCA	DnaJ heat shock protein family (Hsp40) member A2
Dnm1l	NM_001025947.1	6330417M19Rik, Dnmlp1, python, Drp1	GGTTAATCATGTGAAAGATACTCTTCAGAGTGAACTGGTAGGGCAGCTGTATAAGTCATCCTTATTAGATGACCTTCTGACTGAATCCGAGGACATGGCC	dynamin 1-like
Dnm2	NM_001039520.1	b2b2159Clo, Dyn2	TTCAGCAGTTTGGAGTGGACTTTGAGAAGCGAATTGAAGGCTCGGGAGATCAAGTAGACACACTAGAGTTGTCTGGTGGAGCCCGCATCAATCGTATCTT	dynamin 2
Dot1l	NM_199322.1	KMT4, mDot1	CACTACTGCAGGGCTTGGTGGCTCCTGTGACAAGTGCATTTACTTTGTATTTCTTTGCTTTTCTGGCTCGGGGCATGCTGGTCAGGTGACATGGGGCTGG	DOT1-like, histone H3 methyltransferase (S. cerevisiae)
Drd1	NM_010076.3	Drd1a, C030036C15Rik, Drd-1, Gpcr15, D1 receptor	TATTGGACTATGACACCGATGTCTCTCTAGAAAAGATCCAACCCGTTACCCACAGCGGACAGCATTCAACCTGAATATTGGGTTCTCATCTCTGAAGCTA	dopamine receptor D1
Drd2	NM_010077.2	D2R, D2 receptor, Drd-2	GAATGAGTGTATCATTGCCAACCCTGCCTTCGTGGTCTACTCCTCCATCGTCTCGTTCTACGTGCCCTTCATCGTCACCCTGCTGGTCTATATCAAAATC	dopamine receptor D2
Drd4	NM_007878.2	D4R, Drd-4	AAGGCAATGAGAGTCCTGCCGGTGGTAGTCGGGGCCTTCCTGGTGTGTTGGACGCCTTTCTTCGTGGTGCACATCACGCGGGCGCTGTGTCCGGCTTGCT	dopamine receptor D4
Efna1	NM_010107.4	B61, LERK-1, Eplg1, Lerk1, Epl1, EFL-1	CGCCTTTTATCTTGGGCAAGGAGTTCAAGGAAGGACACAGCTACTACTACATCTCCAAACCTATCTACCATCAGGAATCCCAGTGCTTGAAGCTGAAGGT	ephrin A1
Efna5	NM_207654.2	Ephrin-A5, RAGS, Epl7, LERK-7, EFL-5, AL-1	CCAATCAAACGGAGTCCAGATAAAAATGCCAGATTGTCAGAGTGACAGCAGCAGGTCTTGGCCTCCTGTGCGTTTTCTAGAGCTCACCTCCTTAGGTTCA	ephrin A5
Efnb3	NM_007911.5	Elk-L3, EFL-6, ELF-3, LERK-8, Epl8, NLERK-2	CCATAGTGACAAGCCTATACCTCTTCCCGCTCTTTAGTGTGCAGTGGGCTGCTGCCTCGGTGTTCTCCCGCCTCAGTTTTATTAGATCAAAGCTGCCCTT	ephrin B3
Efr3a	NM_133766.3	D030063F01Rik, C920006C10Rik, A130089M23Rik	TCACCATGTGATCCAAGAGATTCTAGGACACCTTGATGCTCGTAGGAAGGATTCTCCACGGGTTCGAGCAGGTATCATTCAGGTTCTGTTAGAGGCGGTC	EFR3 homolog A
Egf	NM_010113.3		AAGTTCTGCTCAGCCGGCAGATGGGAATGGTTTTTGCCTTGGATTATGACCCTGTGGAAAGCAAGATATATTTTGCACAGACAGCCCTGAAGTGGATAGA	epidermal growth factor
Egfl7	NM_001164564.1	Zneu1, vascular endothelial-statin, VE-statin	CAGACCCAGCCGTAGAGTGTGTACTGTGGGGATTTCCGGAGGTTCCATCTCGGAGACCTTTGTGCAGCGTGTATACCAGCCTTACCTCACCACTTGCGAC	EGF-like domain 7
Egfr	NM_207655.2	avian erythroblastic leukemia viral (v-erb-b) oncogene homolog, 9030024J15Rik, Erbb, Wa5, Errb1	TGCTACAAACATCAAACACTTCAAATACTGCACTGCCATCAGCGGGGACCTTCACATCCTGCCAGTGGCCTTTAAGGGGGATTCTTTCACGCGCACTCCT	epidermal growth factor receptor
Egr1	NM_007913.5	NGF1-A, Zif268, Zenk, Krox24, ETR103, Krox-1, Egr-1, Krox-24, Zfp-6, A530045N19Rik, NGFI-A, TIS8, NGFIA	CGGCAGCAGCGCCTTCAATCCTCAAGGGGAGCCGAGCGAACAACCCTATGAGCACCTGACCACAGAGTCCTTTTCTGACATCGCTCTGAATAATGAGAAG	early growth response 1
Egr2	NM_010118.2	Zfp-25, NGF1-B, Egr-2, Krox20, Krox-20	CAGCTCTGTCCCACCTTCTCACGGACGGCCTTCCGAAAACTTAGGCCATTTGAAGGGAGTTGACTGTCACTCCAAGAAATGGGGGAGCAAAAAGAGGGCT	early growth response 2
Ehmt1	NM_001012518.2	9230102N17Rik, KMT1D	GCAGCCAGGGAGAATCGCTACGACTGTGTTGTCCTCTTTCTTTCTCGGGATTCAGATGTTACTCTGAAAAACAAGGAAGGAGAGACTCCCTTGCAGTGTG	euchromatic histone methyltransferase 1
Eif2s1	NM_026114.3	Eif2a, 0910001O23Rik, 2410026C18Rik, eIF2alpha	CCACAAGCGGTCAAAATTCGAGCAGATATTGAAGTAGCTTGCTATGGTTATGAAGGCATTGATGCTGTAAAAGAAGCCCTGAGGGCAGGTTTGAATTGTT	eukaryotic translation initiation factor 2, subunit 1 alpha
Emcn	NM_001163522.1	0610012K22Rik	CAAAGATGTTCAGAATGACTCTATTCCAACACCGGCAGAAACTTCCACAACAAAAGCCTCTGTCACAATACCAGGCATCGTGTCAGTGACAAATCCTAAC	endomucin
Emp2	NM_007929.2	Xmp	GGTAGGATCAGCTCTCAATTGGTGCTTATCACTAGTTATCAAAGAACAGCAGAGACAGCTGCGTTATCCAAGAAGCAAGTATTAGGACCAAAACCTGTTA	epithelial membrane protein 2
Eng	NM_001146350.1	CD105, Endo	ATTTTCCCGGAATGCTGTCACATCTGGAGCTGACTCTTCAGGCATCCAAGCAAAATGGCACGGAGACCCAGGAGGTGTTCCTGGTCCTCGTTTCGAACAA	endoglin
Entpd2	NM_009849.2	NTPDase2, Cd39l1	CGCTGCCCTCTGTCGTGACCTCGTCTCTGGGCTCTTCAATATCTCCTCCTGTCCCTTTTCCCAATGCTCCTTCAATGGGGTTTTCCAGCCTCCCGTGGCT	ectonucleoside triphosphate diphosphohydrolase 2
Entpd4	NM_026174.2	A430102M06Rik, 1200014F22Rik, Lysal1	CCGAAGTCATCTCAGGAAAACAAGAAGGTGTGTATGCTTGGATCGGCATTAATTTTGTCCTCGGACGGTTTGAGCATATTGAGGAGGATGACGAGGCGGT	ectonucleoside triphosphate diphosphohydrolase 4
Ep300	NM_177821.6	KAT3B, p300	TGGGACCTTTCTGGAGAATCGAGTGAATGACTTTCTGAGGCGACAAAATCACCCTGAATCAGGAGAGGTCACTGTTCGGGTTGTTCATGCTTCTGACAAA	E1A binding protein p300
Epha2	NM_010139.2	Sek-2, Myk2, Sek2, Eck	AGGATCTGCCAACATGGCGGTGATCGGCGGTGTGGCTGTAGGTGTTGTTTTGCTTCTGGTACTGGCAGGAGTTGGCCTCTTCATCCATCGAAGGAGGAGG	Eph receptor A2
Epha3	NM_010140.3	Mek4, End3, Cek4, Hek4, Hek, Tyro4	CCGGTGAAAACAGTCATGTGGTGATGATTGCTATTTCCGCAGCTGTGGCCATCATTGTCCTCACGGTGGTCACCTATGTTCTGGTCGGGAGGTTTTGTGG	Eph receptor A3
Epha4	NM_007936.3	Tyro1, Hek8, Cek8, rb, Sek, Sek1, 2900005C20Rik	GTATCAGTGGGCGACTGGCTGCAGGCCATCAAAATGGACCGGTATAAGGACAACTTCACGGCCGCCGGGTACACGACACTAGAAGCCGTGGTTCACATGA	Eph receptor A4
Epha5	NM_007937.3	Cek7, Ehk1, Hek7, Rek7, bsk, Els1	CAAATTCGAGCACGTACAGCAGCAGGCTACGGCGTCTTCAGTCGAAGATTTGAGTTTGAAACCACACCAGTGTCAGTTGCAGCATCTAATGATCAAAGCC	Eph receptor A5
Epha6	NM_007938.2	Hek12, Ehk2, m-ehk2	TCCCTCTACGACTCATTCTTCTGATTCTCCAGCCTTCCCTTCACCACCCACCGTCTCCTGTTCCGACTATGGCTGCACACCTTACGTTTATGCTTCCACC	Eph receptor A6
Epha7	NM_001122889.1	Hek11, Mdk1, Ebk, MDK1, Ehk3, Cek11	CAAGAAGTGCTGGTCCATTGTTGAGAACTTAGCTGTCTTTCCAGATACAGTGACTGGTTCGGAATTTTCCTCCTTAGTCGAGGTCCGTGGGACATGTGTC	Eph receptor A7
Epo	NM_007942.2		AAAATGTCACGATGGGTTGTGCAGAAGGTCCCAGACTGAGTGAAAATATTACAGTCCCAGATACCAAAGTCAACTTCTATGCTTGGAAAAGAATGGAGGT	erythropoietin
Erbb3	NM_010153.1	Erbb-3, HER3, Erbb3r	TTGATCATGAAGAACTTGAATGTCACGTCTCTGGGCTTCCGGTCCCTGAAGGAAATTAGTGCTGGGCGTGTCTACATAAGTGCCAATCAGCAACTTTGTT	erb-b2 receptor tyrosine kinase 3
Erg	NM_133659.2	D030036I24Rik	AGCCATCTCCCTCTGCAGTGCCCAAAACTGAAGACCAGCGTCCTCAGTTAGATCCTTACCAGATCCTGGGACCGACCAGTAGCCGCCTTGCTAATCCAGG	avian erythroblastosis virus E-26 (v-ets) oncogene related
Erlec1	NM_025745.3	4933407N01Rik	TTTGCCATCTGCTAAGGAAGAGAGATTTCCAGCCATCCACAAACCTATTGCTGTTGGCTCTCAGCCAGTGCTCACTGTTGGAACAACCCACATTTCCAAG	endoplasmic reticulum lectin 1
Esam	NM_027102.3	2310008D05Rik, W117m	GGAGACTCTGGGACTTACCGCTGTTCTGTCAATGTGCAGAATGATGAAGGCAAAAGTATAGGCCACAGCATCAAAAGCATAGAGCTCAAAGTGCTGGTTC	endothelial cell-specific adhesion molecule
F2	NM_010168.2	Cf-2, thrombin, prothrombin, FII, Cf2	AGACTGTGGCCTGCGGCCTTTGTTCGAGAAGAAGTCGTTGAAAGACACAACCGAAAAGGAGCTTCTTGACTCTTACATAGACGGGCGCATCGTGGAGGGC	coagulation factor II
Fa2h	NM_178086.3	G630055L08Rik, Faxdc1	CCAGGACAACATCCGGCTCTTCGCATCACTCACAAGAGAGTATTCAATGATGATGCCGGAGTCGGTGTTCATAGGCCTCTTTGTGCTGGGCATGCTTTTT	fatty acid 2-hydroxylase
Fam126a	XM_006535824.2		CTCAACGGGAGATGCTGACAGCACAGAACAGGTTTGAAGTATTGACATTCCTTCTGCTGTGTTACAATGCTGCCTTAACCTACATGCCCAGTGTCTCTCT	family with sequence similarity 126, member A
Fas	NM_007987.2	Tnfrsf6, APO-1, TNFR6, CD95	TGGTGCTTGCTGGCTCACAGTTAAGAGTTCATACTCAAGGTACTAATAGCATCTCCGAGAGTTTAAAGCTGAGGAGGCGGGTTCGTGAAACTGATAAAAA	Fas (TNF receptor superfamily member 6)
Fasl	NM_010177.3	APT1LG1, Fas-L, CD95L, Tnfsf6, Fasl, CD178	CATTTAACAGGGAACCCCCACTCAAGGTCCATCCCTCTGGAATGGGAAGACACATATGGAACCGCTCTGATCTCTGGAGTGAAGTATAAGAAAGGTGGCC	Fas ligand (TNF superfamily, member 6)
Fcrls	NM_030707.3	Msr2, IFGP2, 2810439C17Rik, moFcRH2sc, Fcrh2	ATCCAGAGTGCAATCGTGAACATCACCGTGAAAATTCCAGTGTTGAACCCGCTCCTCTCCATCAGTGTTCCTGGGGTCTTGCCCTTCATCGGAGATGTGG	Fc receptor-like S, scavenger receptor
Fgf12	NM_001276419.1	Fhf1	TTGAAAACTACTATGTGATCTATTCCTCAACCCTGTATCGCCAGCAGGAATCAGGCCGTGCATGGTTTCTAGGACTCAATAAAGAAGGTCAAATCATGAA	fibroblast growth factor 12	sub-maximal transcript coverage due to non-overlapping transcripts
Fgf14	NM_207667.3	Fhf4	GCTCTCGATGGAACCAAGGATGACAGCACCAATTCCACACTGTTCAACCTCATCCCAGTGGGACTGCGCGTTGTTGCCATCCAGGGAGTGAAGACAGGGT	fibroblast growth factor 14
Fgf2	NM_008006.2	Fgf-2, Fgfb, bFGF	CGACTGGAATCTAATAACTACAATACTTACCGGTCACGGAAATACTCCAGTTGGTATGTGGCACTGAAACGAACTGGGCAGTATAAACTCGGATCCAAAA	fibroblast growth factor 2
Flt1	NM_010228.3	VEGFR1, vascular endothelial growth factor receptor-1, Flt-1, sFlt1, VEGFR-1	GAAAAGTCCGTGTCCTCGCTTCCAAGCCCACCTCTCTATCCGCTGGGCAGCAGACAAGTCCTCACTTGCACCGTGTATGGCATCCCTCGGCCAACAATCA	FMS-like tyrosine kinase 1
Flt4	NM_008029.3	VEGFR3, VEGFR-3, Flt-4	CTGTGTCACCTCTCCTGACTTGTAACTACACACATACGAAATGTACTGGGGAAGAAAACGTGCTCTGCCCTTTTTGGCAGTGTTCTGAAATGAGCTAAGA	FMS-like tyrosine kinase 4
Fmr1	NM_008031.2	Fmr-1, FMRP	GGTAATTTTGTCCATCAATGAAGTCACCTCAAAGCGAGCCCACATGTTGATTGACATGCACTTTCGAAGTCTGCGCACCAAGTTGTCTCTTATACTGAGA	fragile X mental retardation syndrome 1
Fn1	NM_010233.1	Fn, Fn-1	TCCAGACCCTACCGTGGACCAGGTTGATGATACTTCCATTGTTGTTCGGTGGAGTAGACCCCAGGCACCTATCACAGGGTATAGAATTGTCTATTCACCT	fibronectin 1
Fos	NM_010234.2	cFos, c-fos, D12Rfj1	AGCTGGTGCATTACAGAGAGGAGAAACACGTCTTCCCTCGAAGGTTCCCGTCGACCTAGGGAGGACCTTACCTGTTCGTGAAACACACCAGGCTGTGGGC	FBJ osteosarcoma oncogene
Frmpd4	NM_001033330.2	Preso1, Pdzd10, LOC237234, Pdzk10, Preso, PKAP1	TCCCATCCTGCTACCATCAAATATTCACTTGGAATCAAAGGTGCCAAGCCCAAATCAAGACCCTAATGATTTCTCCCAAGGAATCCAGGCATTCGGAGAG	FERM and PDZ domain containing 4
Fus	NM_139149.2	pigpen, D930039C12Rik, translocated in liposarcoma, D430004D17Rik, Tls, hnRNP P2	CCTCGCGGCATCGCTTCGCGGTCGTCTGGAACTTTGTTGCTTGGCGGCCTGCGCTGCGCGCGTGCGCGGACATGGCTTCAAACGACTATACCCAACAAGC	fused in sarcoma
Fxn	NM_008044.2	Frda	AAAGCAGAGCGTCTGCGTGGTGCATTTGAGGAACTTGGGGACATTGGACAACCCAAGCTCTCTAGACGAGACAGCGTATGAAAGACTGGCGGAAGAGACC	frataxin
Fyn	NM_008054.2	Src Kinase p59	TTCTTATCCGCGAGAGCGAAACCACCAAAGGTGCCTACTCACTTTCCATCCGTGATTGGGATGATATGAAAGGGGACCACGTCAAACATTATAAAATCCG	Fyn proto-oncogene
Gaa	NM_008064.3	E430018M07Rik	CTACTCCTCGACCGCCATTGTCCGCCAGGTAGTGGAGAACATGACCAGGACACACTTCCCGCTGGACGTGCAATGGAATGACCTGGACTACATGGACGCC	glucosidase, alpha, acid
Gabra1	NM_010250.4	Gabra-1, GABAA alpha 1, GABAAR alpha1	AAGAATTTTGGACCGACTGCTGGACGGTTATGACAATCGTCTGAGACCAGGTTTGGGAGAGCGTGTAACTGAAGTGAAGACCGACATTTTCGTCACCAGT	gamma-aminobutyric acid (GABA) A receptor, subunit alpha 1
Gabra4	NM_010251.2	Gabra-4	CAGGCCTTTTGTCTGCTTATCCCAGTAGAGAGCAATATTAGCTGCTGAAATGCTAATGTCCTCGCAAGATTCTGTGCTCATAACATCTGTATGTCTGGCA	gamma-aminobutyric acid (GABA) A receptor, subunit alpha 4
Gabrb2	NM_008070.3	C030021G16Rik, C030002O17Rik, Gabrb-2	GCAAACAGATTTCTGGTCTAACTTAATGCAGAGAAAAGATGGGACCTTGCAATCAGTGCCCTAGAGTGAACCATATGTTGACATTCAATATCCACGTAGG	gamma-aminobutyric acid (GABA) A receptor, subunit beta 2
Gabrb3	NM_008071.3	A230092K12Rik, beta3, Gabrb-3	GTGTTAGCAGAAGAGTGGGTTCTGATCCCTATCTAGGAAAGTAGCCTCTAGTAACTTTACAGCAGCCATTTGAGTCAGTAAGTGAGGGTACAGAGGGATT	gamma-aminobutyric acid (GABA) A receptor, subunit beta 3
Gabrg2	NM_177408.5	GABAA-R, Gabrg-2, gamma2	TTAGAACAAGAGCTGTTACACTGAGCAAGATACCTTTGAGCAACAGCAATGAAAACAGTGGAAGCTGGGAGGGTTTAAAGTGGCATTATCAGTCTTTGAC	gamma-aminobutyric acid (GABA) A receptor, subunit gamma 2
Gabrp	NM_146017.3		GGCTAGTGTTCGAAGGCAACAAGAGCTTTACTCTAGATGCCCGCCTTGTGGAGTTCCTCTGGGTGCCAGACACTTACATTGTAGAGTCCAAGAAGTCCTT	gamma-aminobutyric acid (GABA) A receptor, pi
Gabrr1	NM_008075.2	GABA-C	TGAGGGGTTTCTTCATCAGTGGACTGTGTTCTTTAGACTAGGTAGCTCTGGGAAGTACCTAAATAAAATGCGTTTGCATTGAGCCCACAGGCCCATAAAC	gamma-aminobutyric acid (GABA) C receptor, subunit rho 1
Gabrr3	NM_001081190.1		CTGGAAACACGGCAACAAGTCCTTAAACACGGAAGAGCGCATTTCCCTTTCTCAGTTCTTCATTGAGGAGTTCAGCGCATCCAGTGGACTGGCTTTCTAC	gamma-aminobutyric acid (GABA) receptor, rho 3
Gad1	NM_008077.4	GAD25, GAD67, Gad-1, Z49976, GAD44, EP10	AGAGACACCCTGAAGTACGGGGTTCGCACAGGTCACCCTCGATTTTTCAACCAGCTCTCTACTGGTTTGGATATCATTGGTTTAGCTGGTGAATGGCTGA	glutamate decarboxylase 1
Gad2	NM_008078.2	6330404F12Rik, GAD65, Gad-2, GAD(65)	ATAATTGGGAATTGGCAGACCAACCGCAAAATCTGGAGGAAATTTTGACGCATTGCCAAACAACTCTAAAATATGCAATTAAAACAGGGCATCCCCGATA	glutamic acid decarboxylase 2
Gal3st1	NM_001177691.1	Cst, Gcst, 3'-phosphoadenylylsulfate-galactosylceramide 3'-sulfotransferase, galactosylceramide sulfotransferase, GalCer sulfotransferase	AGTCCATCCTGGGTTACAACCTCAAGAAGAGCATCGGGCCACAACACGAGCAGCTCTGCCGGCGCATGCTCACGCCCGAAATCCAGTACCTGTCTGACCT	galactose-3-O-sulfotransferase 1
Galc	NM_008079.3	2310068B06Rik, A930008M05Rik, galactocerebrosidase, Gacy	ACGTTACAGCTAAACGATGGTACACACTCACCTTAGGCATTAAGGGTTATTTCGCCTTTGGTATGTTGAACGGCACGATCCTATGGAAAAACGTCCGTGT	galactosylceramidase
Gata2	NM_008090.4	Gata-2	AGGGAGACGATTGTGCTGAGTCAACCAAGTGCAATATCGGTGTCCAGTTGCTGCAGAGCACCCTAACCGGAAGTAACTTATTTTGTGCTAGTACCCGCAT	GATA binding protein 2
Gba	NM_001077411.1	GC, glucocerebrosidase, GBA1, betaGC, GCase	TCAAGGGTCAGCCAGGGGATATCTTTCACCAGACCTGGGCCAATTACTTTGTCAAGTTTCTGGATGCTTATGCTAAGTATGGCCTAAGATTCTGGGCAGT	glucosidase, beta, acid
Gdnf	NM_010275.2	glial cell line-derived neurotrophic factor	CAGAGGGGCAAAAATCGGGGGTGCGTTTTAACTGCCATACACTTAAATGTCACTGACTTGGGTTTGGGCTATGAAACCAAGGAGGAACTGATCTTTCGAT	glial cell line derived neurotrophic factor
Gdpd2	NM_023608.3	GDE3, 9130017L10Rik	CCAAGAAACCACACATACTATGATACTTTTGTGAATCAGACACTGGAGGCTGTGTTGAGTGCAAACGTGTCCCAAGCTATGGTTCTTTGGCTCCCAGATG	glycerophosphodiester phosphodiesterase domain containing 2
Gfap	NM_001131020.1		CACCCTGGCTCGTGTGGATTTGGAGAGAAAGGTTGAATCGCTGGAGGAGGAGATCCAGTTCTTAAGGAAGATCTATGAGGAGGAAGTTCGAGAACTCCGG	glial fibrillary acidic protein
Gfpt1	NM_013528.3	2810423A18Rik, GFAT1, GFAT, GFA	TTAAAAGTGTCCATTTTCCCGGGCAAGCAGTTGGCACAAGGCGAGGTAGCCCTCTCTTGATTGGTGTGCGGAGTGAACATAAGCTTTCTACAGATCACAT	glutamine fructose-6-phosphate transaminase 1
Gga1	NM_145929.2	4930406E12Rik	ACCCAGCAGCATCTTGCCAGTGACCGTTTATGACCAGCATGGCTTCCGTGTCCTCTTCCATTTTGCTCGGGACCCACTGCCAGGGCGCTCCGATGTGCTG	golgi associated, gamma adaptin ear containing, ARF binding protein 1
Ggt1	NM_008116.2	GGT, Ggtp, CD224, dwg	TGAACATCCTCAAAGGATACAACTTCTCTCCGAAGAGCGTAGCGACCCCTGAACAGAAGGCACTGACGTATCACCGTATCGTGGAGGCCTTTCGGTTTGC	gamma-glutamyltransferase 1
Gjb1	NM_008124.2	Cx32, connexin 32, connexin-32, Gjb-1	GTCTGTCATCTTCATCTTCAGAATCATGGTGCTGGTGGTGGCTGCTGAGAGCGTGTGGGGGGATGAGAAGTCCTCTTTCATCTGTAACACCCTCCAGCCG	gap junction protein, beta 1
Glrb	NM_010298.5		TTTCCCATGGACACACAACGCTGCAAAATGCAACTTGAGAGCTTTGGATATACAACCGATGATTTAAGATTCATCTGGCAGTCAGGAGATCCTGTTCAGT	glycine receptor, beta subunit
Gls	NM_001113383.1	B230365M23Rik	AGTCTGGAGGGAAGGTTGCTGATTATATTCCTCAGCTGGCCAAATTCAGTCCTGATTTGTGGGGTGTATCTGTCTGTACTGTAGATGGGCAAAGGCATTC	glutaminase
Gnai1	NM_010305.1	Gialpha1	ACACTATCCAGTCCATCATTGCCATCATTAGAGCCATGGGGAGGTTGAAAATCGACTTCGGAGACTCTGCTCGGGCGGATGATGCTCGCCAACTTTTCGT	guanine nucleotide binding protein (G protein), alpha inhibiting 1
Gnai2	NM_008138.4	Gnai-2, Galphai2, Gia	TCCCTGACCATCTGTTTCCCTGAGTACACGGGGGCCAACAAGTACGACGAGGCAGCCAGCTACATCCAGAGCAAGTTTGAGGATCTAAATAAGCGCAAAG	guanine nucleotide binding protein (G protein), alpha inhibiting 2
Gnai3	NM_010306.2	Galphai3	TGCAATCATACGAGCCATGGGACGGTTGAAGATTGATTTTGGGGAATCTGCCAGAGCAGATGATGCCCGACAGTTATTTGTTTTAGCTGGGAGTGCTGAA	guanine nucleotide binding protein (G protein), alpha inhibiting 3
Gnao1	NM_010308.3	Go alpha, Galphao, alphaO	GGGCCATGGACACTTTGGGCGTGGAGTATGGTGACAAGGAGAGGAAGACGGACTCCAAGATGGTGTGTGACGTGGTGAGTCGTATGGAAGACACTGAACC	guanine nucleotide binding protein, alpha O
Gnaq	NM_008139.5	Dsk1, Galphaq, G alpha q, GqI, Gq, 1110005L02Rik, 6230401I02Rik, Dsk10	GAATTGGGCGCTTGAACCTAAGAAAGATTGTGGACTTATCAAAAGTCACCGCTCAGTGTTCCGTCAAGCATGTATTTATGTGACGATCATACTAGGAGGG	guanine nucleotide binding protein, alpha q polypeptide
Gnb5	NM_138719.5	Gbeta5, G beta 5	GGATCATGGGATCACACCCTAAGAGTTTGGGCATAATCTTCTGACAGCGTTCAAGAATGTGTGTCCTCTCGTGTAGATATGACTTCTCCATGAGCCCAGG	guanine nucleotide binding protein (G protein), beta 5
Gng2	NM_010315.4	1110003P13Rik	TGTGAGTACTATTGCATGAACATGTCCCTACATCGCATCCATTCAGAAGTTTCGTTGTTCAGCTGTAAAGCTAAGAAGAGAAGTGAGAGAAAAAGAGGCC	guanine nucleotide binding protein (G protein), gamma 2
Gngt1	NM_010314.2	Gng1, G(y)1	GAAGGAAGTGACACTGGAGAGAATGATGGTTTCCAAATGTTGTGAAGAAGTGAGAGATTATATTGAAGAAAGGTCTGGAGAAGACCCTCTAGTGAAGGGG	guanine nucleotide binding protein (G protein), gamma transducing activity polypeptide 1
Gnptab	NM_001004164.2	EG432486	TTTATCTAAATGACGATGTCATGTTCGGTAAGGACGTCTGGCCGGACGATTTTTACAGCCACTCCAAAGGTCAAAAGGTTTATTTGACATGGCCTGTGCC	N-acetylglucosamine-1-phosphate transferase, alpha and beta subunits
Gnptg	NM_172529.3		GAGGAGCCTAACACATTCGGGCTGAATAACCCGTTCTTGCCCCAGGCAAGCCGCCTTCAGCCCAAGAGAGAGCCTTCAGCTGTATCCGGGCCCCTGCATC	N-acetylglucosamine-1-phosphotransferase, gamma subunit
Gpd1l	NM_175380.5	D9Ertd660e, 2210409H23Rik	AGCATGAACTCCTGGGTTGTGGATTGACGGCTAAACAATCAGGTGTTTTAATTAGATACTCCACAGACAGGTGTCTTCTTGATACAGAGACCACATTCCT	glycerol-3-phosphate dehydrogenase 1-like
Gpr37	NM_010338.2	Pael-R, parkin-associated endothelin B-like receptor	TTTGGAAGATTTCTCCTGCAAGATCGTGCCCTATATCGAGGTGGCTTCTCTGGGTGTCACTACCTTCACCTTATGTGCACTGTGCATAGATCGCTTCCGG	G protein-coupled receptor 37
Gpr4	NM_175668.4		TACACACAATCCTGTGCTCCACCACTTACTCACCTTCCTGTTTCCTAGCATCCCTTCCCACAGTCACCAGCCTTTACAAGTCCTTCCTCTTTGTCTGTCC	G protein-coupled receptor 4
Gpr84	NM_030720.1	EX33	CCAACCTCACCCTGGCTGATCTACTCTACTGCACGCTCCTGCAGCCTTTCTCCGTGGACACATACCTCCACCTCCATTGGCGTACCGGCGCGGTCTTCTG	G protein-coupled receptor 84
Gprasp1	NM_001004359.2	GASP1, 2210415K24Rik, 3110031O14Rik	CTGAGGTTGAAGAACAGGCCAGGTCGGCATCTACAAAAGCAACAATCTTTGTGCCTTGGTTTTGGTCTGAAAAGCAGCCGAACATGGATTTAGGGTCTGA	G protein-coupled receptor associated sorting protein 1
Gria1	NM_001252403.1	HIPA1, Glr1, Glr-1, Glur-1, GluRA, 2900051M01Rik, GluR1, GluR-A, Glur1, GluA1	ATCCTGATTGGAGGGCTGGGATTGGCCATGCTGGTTGCCTTAATCGAGTTCTGCTACAAATCCCGTAGCGAGTCGAAGCGGATGAAGGGTTTCTGTTTGA	glutamate receptor, ionotropic, AMPA1 (alpha 1)
Gria2	NM_001039195.1	GluR2, Glur2, GluR-B, GluA2, Glur-2	GACCTCAAAATGCAGAGGATCTAATTTGCTGAGGAAAACGGTCAAAGAAGGAAAAGGAGGAAAGGGAAACGAGGGGATATTTTGTGGATGCTCTACTTTT	glutamate receptor, ionotropic, AMPA2 (alpha 2)
Gria3	NM_016886.3	Glur3, 2900064I19Rik, GluR3, Glur-3, Gluralpha3	GCTTTCCGCTTTGCTGTGCAGTTATACAACACCAACCAGAACACCACTGAGAAGCCCTTCCATTTGAACTACCACGTAGACCACTTGGATTCCTCCAATA	glutamate receptor, ionotropic, AMPA3 (alpha 3)
Gria4	NM_001113180.1	spkw1, Gluralpha4, Glur4, Glur-4	GATTTTAATACGCCCATGGTGACGAAACTAATGGATCGCTGGAAGAAACTAGATCAACGAGAATATCCAGGATCTGAAACACCTCCAAAGTACACTTCTG	glutamate receptor, ionotropic, AMPA4 (alpha 4)
Grik2	NM_010349.2	Glurbeta2, Glur6, Glur-6	CTAATGGGTTTGGGAAGCGGAGACTCCTTCCTCTTTCTGTGACCATGCCGTGATTGTGTTTGCGGCCACTATTCCACGCATCCTTCTTCTCGTCCAAGCC	glutamate receptor, ionotropic, kainate 2 (beta 2)
Grin1	NM_008169.2	NR1, M100174, Rgsc174, NMDAR1, Nmdar, GluRzeta1	ACAGATGGCCCTGTCAGTGTGTGAGGACCTCATCTCTAGCCAGGTCTACGCTATCCTAGTTAGTCACCCGCCTACTCCCAACGACCACTTCACTCCCACC	glutamate receptor, ionotropic, NMDA1 (zeta 1)
Grin2a	NM_008170.2	GluRepsilon1, GluN2A, NMDAR2A, NR2A	CCTTCTTTTACCATTGGAAAAGCTATATGGCTCCTCTGGGGCCTGGTCTTCAACAATTCTGTGCCCGTCCAGAATCCTAAAGGCACAACCAGCAAGATAA	glutamate receptor, ionotropic, NMDA2A (epsilon 1)
Grin2b	NM_008171.3	GluRepsilon2, Nmdar2b, NMDAR2B, GluN2B, NR2B	GGGAAAGCTCTTCGTATAAGGCTTTGTGAAAGAGCCATTACAGTAGGGTGAGAGAGGGGGATGTTTTTAGTCATTAACGGTAGGGTTAGTGAGAAAGGGG	glutamate receptor, ionotropic, NMDA2B (epsilon 2)
Grin2c	NM_010350.2	GluRepsilon3, NR2C, NMDAR2C	GCTTTTCTGGAGCCCTACAGCCCTGCCGTGTGGGTGATGATGTTTGTAATGTGCCTCACGGTGGTTGCCATCACTGTCTTCATGTTCGAGTATTTCAGCC	glutamate receptor, ionotropic, NMDA2C (epsilon 3)
Grin2d	NM_008172.2	GluRepsilon4, NR2D, NMDAR2D, GluN2D	ACATCACCTGGGATAACCGAGACTACTCCTTCAATGAGGATGGCTTTCTGGTAAACCCGTCACTGGTAGTCATCTCCCTCACCAGAGACAGGACGTGGGA	glutamate receptor, ionotropic, NMDA2D (epsilon 4)
Grin3b	NM_130455.2	NR3B	GCTCTCAACCTCTGCTACGCCATTCTCTTCGGACGCACTGTCTCCAGTAAGACACCCAAGTGTCCTACCGGACGCTTCCTCATGAATCTCTGGGCAATCT	glutamate receptor, ionotropic, NMDA3B
Grm1	NM_001114333.2	Grm1, mGluR1, Gprc1a, nmf373, rcw, 4930455H15Rik	CACAGGCTGTGAGCCCATTACTATCCGTTACCTCGAGTGGAGTGACATAGAATCCATCATAGCCATCGCCTTTTCTTGCCTGGGCATCCTCGTGACGCTA	glutamate receptor, metabotropic 1
Grm2	NM_001160353.1	Gprc1b, 4930441L02Rik, mGluR2	GGATCCCAGCTTGTTCCTACTGTTTGCAATGGCCGTGAGGTGGTAGACTCAACAACATCGTCGCTTTGAAGATCCCACACTCCTGCCCTGACATGGCTGC	glutamate receptor, metabotropic 2
Grm5	NM_001143834.1	mGluR5, Gprc1e, 6430542K11Rik, Glu5R	CTCCGAATCGGCCCTCTGCATCCCATCCTCTCCCAAATATGACACTCTCATCATCAGAGATTACACGCAGAGTTCTTCATCGTTGTGAGCCACTGGAAAC	glutamate receptor, metabotropic 5
Grm8	NM_008174.2	mGluR8, Gprc1h	GCTCCGGGACGCTACGATATCTTCCAATATCAGATAAACAACAAAAGTACAGAATACAAAATCATCGGCCACTGGACCAATCAACTTCACCTAAAAGTGG	glutamate receptor, metabotropic 8
Grn	NM_008175.3	Pgrn, acrogranulin, epithelin, progranulin, PC cell-derived growth factor	TCAAACTGCCATTTCTTCCGGTTTCTGTGGACCTTGTGGCCAGGTGCTCTTCCCGAGCCACAGGTGTTCTGTGAGCTTGCTTGTGTGTGTGTGCGCGTGT	granulin
Gsk3b	NM_019827.3	GSK-3, 7330414F15Rik, 8430431H08Rik, GSK3, GSK-3beta	CCACTGATTACACGTCCAGTATAGATGTATGGTCTGCAGGCTGTGTGTTGGCTGAATTGTTGCTAGGACAACCAATATTTCCTGGGGACAGTGGTGTGGA	glycogen synthase kinase 3 beta
Gsn	NM_146120.3		GTACCTGTGTCCTGGGACAGTTTCAACAATGGCGACTGCTTCATTCTGGACCTGGGAAACAATATCTATCAGTGGTGTGGCTCTGGCAGCAACAAATTTG	gelsolin
Gsr	NM_010344.4	D8Ertd238e, Gr1, Gr-1	GGGGCTCACTGAAGACGAAGCTGTTCATAAGTATGGGAAAGACAATGTGAAAATCTACTCGACTGCCTTTACCCCGATGTATCACGCTGTGACCACGAGG	glutathione reductase
Gss	NM_008180.1	GS-A/GS-B	GAAGATTTGAAGATGTCTCTGAAAGGGGTTCTCTGGACCAAAACCGAAGGCTGTTTATGGATGACCAGGAAGTTGCTGTGGTGTACTTCCGAGATGGCTA	glutathione synthetase
Gstp1	NM_013541.1	GstpiB, Gst p-1	GGGCATCTGAAGCCTTTTGAGACCCTGCTGTCCCAGAACCAGGGAGGCAAAGCTTTCATCGTGGGTGACCAGATCTCCTTTGCCGATTACAACTTGCTGG	glutathione S-transferase, pi 1	Gstp2 (NM_181796)
Gtf2a1	NM_175335.3	Tfiia1, 19kDa, 37kDa, TfIIAa/b, 6330549H03Rik	GAGAGTTTTAGGATGAAAGTAGCAAGTTTATCCAAAAGGTGGAACCAGGGACGCAAGCAGTGTCTTCAGAAACTGATCCGTTTCGACGTGTACCCAGAGT	general transcription factor II A, 1
Gtf2b	NM_145546.1		AGTAGCTCTGATCGAGCAATGATGAACGCATTCAAGGAAATCACGACCATGGCGGACAGAATCAACCTCCCTCGCAATATAGTTGATCGAACAAATAATT	general transcription factor IIB
Gtf2h1	NM_008186.4	62kDa, p62	AGAAACTGTACCACACAACATGACAGAAAAGGAGTTCTGGACACGCTTTTTCCAGTCCCATTATTTTCACAGGGACCGACTAAATACAGGATCGAAGGAC	general transcription factor II H, polypeptide 1
Gtf2h3	NM_181410.3	BTF2, D5Ertd679e, 34kDa, 5033417D07Rik	GCAATGGCCGCTGACGAAGATGAGTTGAACCTTCTGGTGATCATAGTTGACACCAACCCGATTTGGTGGGGAAAGCAAGCATTAAAGGAATCTCAGTTTA	general transcription factor IIH, polypeptide 3
Gtf2ird1	NM_001081464.1	MusTRD1, c-myc line 166.8, Alb/c-myc line 166.8, Alb-c-myc line 166.8, Tg(Alb1-Myc)166.8Sst, ESTM9, WBSCR11, Cream1, GTF3, binding factor for early enhancer, BEN	AAGCTGAAGAGGATTCTGGAGGAGCGACACAGCATTCACTTCATTATCAAGAGAATGTTCGATGAGCGCATTTTCACAGGGAACAAGTTTACCAAAGACC	general transcription factor II I repeat domain-containing 1
Gucy1b3	NM_017469.4	beta 1 sGC	AGGAGTCTGGCTATGATACCATCTTGCGTGTCCTGGGATCTAATGTCAGAGAGTTTTTGCAGAACCTCGATGCCCTGCATGACCACCTCGCCACCATTTA	guanylate cyclase 1, soluble, beta 3
Gusb	NM_010368.1	Gut, Gus-s, asd, g, adipose storage deficiency, Gus-r, Gus, Gus-u, Gur, Gus-t	AATACGTGGTCGGAGAGCTCATCTGGAATTTCGCCGACTTCATGACGAACCAGTCACCGCTGAGAGTAATCGGAAACAAGAAGGGGATCTTCACTCGCCA	glucuronidase, beta
H2-Ea-ps	NM_010381.2	H-2Ea, I-Ealpha, Ia-3, Ia3	ATCATGAAGGGTATTAAAAAACGCAATGTTGTAGAACGCCGACAAGGAGCCCTGTGAGATACCTGGAGGCAATGCCTTCAGTTAAAGTTCAGTGAAGAAA	histocompatibility 2, class II antigen E alpha, pseudogene
Hap1	NM_010404.3	HAP-1	GCTCCTTTCGTCTTCATGGCCCTGTGGGTGGGTACATGTGATTGTGCACCATTTATTAGAAGAGGAACCCGAAGTTCAGAGATCTGAGATGACTTGGCCA	huntingtin-associated protein 1
Hc	NM_010406.1	C5a, He, C5	CTACACACTGAATTTGGTCGCTACTCCTCTTTTCGTGAAGCCCGGGATTCCATTTTCCATCAAGGCACAGGTTAAAGATTCACTCGAGCAGGCGGTAGGA	hemolytic complement
Hcn1	NM_010408.3	HAC2, Bcng1, C630013B14Rik	GCACTTAATTGCTAACGGATCCTACCTTGTGTGAAACAATCAGCAATGCTAGGTAACGTGATGTCATTCCTGTAATGCTAGTGACCAATGGTATCCTGTT	hyperpolarization-activated, cyclic nucleotide-gated K+ 1
Hdac1	NM_008228.2	MommeD5, RPD3, HD1	TACGTCAATGACATCGTCCTGGCCATCCTGGAACTGCTAAAGTACCACCAGAGGGTGCTCTATATTGACATTGATATTCACCATGGCGATGGCGTGGAAG	histone deacetylase 1
Hdac2	NM_008229.2	Yy1bp, D10Wsu179e	CTGGGGACAGGCTTGGTTGTTTCAATCTAACTGTCAAAGGTCATGCTAAATGTGTAGAAGTAGTGAAAACTTTTAACTTGCCATTGCTGATGCTCGGTGG	histone deacetylase 2
Hdac6	NM_010413.3	mHDA2, Sfc6	TGGTTTCTGCTTTTTCAACTCAGTAGCTGTAGCTGCTCGCCATGCCCAGATCATTGCTGGACGTGCCCTGCGGATCCTAATCGTGGATTGGGATGTTCAT	histone deacetylase 6
Hdac7	NM_019572.2	5830434K02Rik, Hdac7a	AGGTGCTCTCTGAGTCCTGTGTCTCCTAACCCAACGGTGCCAAACCTTCATCTCCCTTCAAAAGCACAACACAATCCCAGGGATGCCTGGTCACTGTCCC	histone deacetylase 7
Hexb	NM_010422.2		GAAGCTACTCTTTGTCTCATGTCTATACACCAAACGATGTCCGGATGGTGCTGGAGTACGCCCGGCTCCGAGGGATTCGAGTCATACCAGAATTTGATAC	hexosaminidase B
Hgf	NM_010427.5	SF/HGF, NK2, NK1, scatter factor, C230052L06Rik, HGF/SF	AATAGTATGTCAAGTGGAGTGAAAAAAGGGTTTGGCCATGAATTTGACCTCTATGAAAACAAAGACTATATTAGAAACTGCATCATTGGTAAAGGAGGCA	hepatocyte growth factor
Hif1a	NM_010431.2	HIF1alpha, MOP1, bHLHe78, HIF-1alpha	ACCATGATATGTTTACTAAAGGACAAGTCACCACAGGACAGTACAGGATGCTTGCCAAAAGAGGTGGATATGTCTGGGTTGAAACTCAAGCAACTGTCAT	hypoxia inducible factor 1, alpha subunit
Hmgb1	NM_010439.3	amphoterin, HMG-1, p30, SBP-1, DEF, Hmg1	GTGGGACTATTAGGATCAAGCAATCTGAACGTCTGTCCTTGAAGGACTGATAGAAAAGTACCTTCTAATCCTTACACGAGGACTCTCCTTTAACCGCCAT	high mobility group box 1
Hmox1	NM_010442.2	heme oxygenase 1, Hsp32, D8Wsu38e, Hmox, HO1, HO-1	CTGGGGAGGGCCTGGCTTTTTTTACCTTCCCGAACATCGACAGCCCCACCAAGTTCAAACAGCTCTATCGTGCTCGAATGAACACTCTGGAGATGACACC	heme oxygenase 1
Hnrnpm	NM_001109913.1	Hnrpm, 2610023M21Rik	CTGGAAGAAACTGAAGGAAGTATTTAGTATGGCTGGTGTGGTGGTCCGAGCAGACATTCTGGAAGATAAAGATGGGAAAAGTCGTGGAATAGGCATTGTG	heterogeneous nuclear ribonucleoprotein M
Homer1	NM_147176.2	Ves-1, PSD-Zip45	GGAGCTGACCAGTACCCCTTCACAGGAATCAGCAGGAGGAGATCTTCAGTCTCCTTTGACACCAGAAAGTATCAATGGGACAGACGATGAGAGAACACCC	homer scaffolding protein 1
Hpgds	NM_019455.4	H-PGDS, Ptgds2	AGCCAACTCTTCCATTTGGCAAAATCCCTGTTTTGGAGGTGGAAGGACTTACAATCCACCAGAGCCTCGCAATAGCAAGATATTTGACCAAAAACACAGA	hematopoietic prostaglandin D synthase
Hras	NM_001130443.1	H-ras, c-H-ras, Harvey-ras, Hras-1, Hras1, ras, Ha-ras, c-rasHa	GAGGCGTGGGAAAGAGTGCCCTGACCATCCAGCTGATCCAGAACCACTTTGTGGACGAGTATGATCCCACTATAGAGGACTCCTACCGGAAACAGGTGGT	Harvey rat sarcoma virus oncogene
Hspb1	NM_013560.2	Hsp25	AGGGCACACTTACCGTGGAGGCTCCGTTGCCCAAAGCAGTCACGCAGTCAGCGGAGATCACCATTCCGGTTACTTTCGAGGCCCGCGCCCAAATTGGGGG	heat shock protein 1
Htr1a	NM_008308.4	Gpcr18, 5-HT1A receptor	CACACAAATTTCGCAGATCTCTGGGCTCTCATTGTGAAGGGTATCAACACCTCACCATTACCTACCTAGGATCTTGATCTCAGAGACCTAAAAGAGAGAG	5-hydroxytryptamine (serotonin) receptor 1A
Htr5a	NM_008314.2	Htr5	GGTCACATCAGAGCTCAGCTCACTTCAGTTCTATGACCATGTGTTGGAAGTTGTATTCACCTGAAGGCTCTGGTGGTTTATGTCTGGGCACTCTTCCTCA	5-hydroxytryptamine (serotonin) receptor 5A
Htra2	NM_019752.3	OMI, mnd2, HtrA2, Prss25	GGGAGGTGATTGGAGTGAACACCATGAAGGTGACAGCTGGAATCTCCTTTGCCATCCCTTCTGATCGCCTTAGGGAGTTTCTGCATCGCGGGGAAAAGAA	HtrA serine peptidase 2
Htt	NM_010414.1	huntingtin, IT15, Hdh, C430023I11Rik, htt, HD	TTCAGCAGACTGTACAAAGTACCTCTTAATACCACGGAAAGTACTGAGGAACAGTATGTTTCTGACATCTTGAACTACATCGATCATGGAGACCCACAGG	huntingtin
Icam1	NM_010493.2	MALA-2, Icam-1, CD54, Ly-47	CACATGGGTCGAGGGTTTCTCTACTGGTCAGGATGCTTTTCTCATAAGGGTCGACTTTTTTCACCAGTCACATAAACACTATGTGGACTGGCAGTGGTTC	intercellular adhesion molecule 1
Icam2	NM_010494.1	Icam-2, CD102	GAAGTGGAAACAGTTCTTAGTCTCAAACGTCTCCAAAGACACGGTCTTCTTTTGCCATTTCACGTGTTCGGGAAAGCAGCACTCGGAGAGTCTCAACATC	intercellular adhesion molecule 2
Ide	NM_031156.2	1300012G03Rik, 4833415K22Rik	TTTCCCATGAACACTTGGAAGGAGCCCTGGACAGGTTTGCGCAGTTTTTCCTGTGCCCCTTGTTTGATGCAAGTTGTAAAGACAGAGAGGTGAACGCTGT	insulin degrading enzyme
Idh1	NM_010497.2	E030024J03Rik, IDPc, Id-1, Idh-1	CGGCTAGTGACAGGCTGGGTAAAACCCATCATCATTGGCCGACATGCATATGGGGACCAATACAGAGCAACTGATTTTGTTGTTCCTGGGCCTGGAAAAG	isocitrate dehydrogenase 1 (NADP+), soluble
Igf1	NM_010512.4	Igf-1, C730016P09Rik, Igf-I	GAAAATTAAAAGAAACTGCTAGAAATCCCTTCCAACCAGTGGCTGACCCCTCTCACTAGCTCACAGCAAAGTCTCCTCTGTTGATCTATCACCTAGTCTC	insulin-like growth factor 1
Igf1r	NM_010513.2	IGF-1R, CD221, line 186, hyft, A330103N21Rik	CGTATGAGAACTTCATGCATCTGATCATTGCTCTGCCGGTTGCCATCCTGCTGATCGTTGGGGGGCTGGTTATCATGCTGTATGTCTTCCATAGAAAGAG	insulin-like growth factor I receptor
Ikbkb	NM_010546.2	IKK-2, IKK2, IKK-beta, IKK[b], IKKbeta	CTTACCCTGCTGAGTGACATCGCATCGGCTCTTAGATACCTTCACGAAAACAGAATCATCCATCGAGACCTGAAGCCAGAAAACATCGTTCTGCAGCAAG	inhibitor of kappaB kinase beta
Il10	NM_010548.1	cytokine synthesis inhibitory factor, IL-10	GGGCCCTTTGCTATGGTGTCCTTTCAATTGCTCTCATCCCTGAGTTCAGAGCTCCTAAGAGAGTTGTGAAGAAACTCATGGGTCTTGGGAAGAGAAACCA	interleukin 10
Il10ra	NM_008348.2	mIL-10R, CDw210, Il10r	CTGTCTGTCTGTGTTAGTACACTACCCTTTAGGTGGCCTTTGGGCTTGAGCACTGGCCCAGGCTTAGGACTTATGTCTGCTTTTGCTGCTAATCTCTAAC	interleukin 10 receptor, alpha
Il13ra1	NM_133990.4	CD213a1	CTCAAACCGACCGACATAATATTTTAGAGGTTGAAGAGGACAAATGCCAGAATTCCGAATCTGATAGAAACATGGAGGGTACAAGTTGTTTCCAACTCCC	interleukin 13 receptor, alpha 1
Il15ra	NM_008358.2		CTTTCCTGGCCTGGTACATCAAATCAAGGCAGCCTTCTCAGCCGTGCCGTGTTGAGGTGGAAACCATGGAAACAGTACCAATGACTGTGAGGGCCAGCAG	interleukin 15 receptor, alpha chain
Il1b	NM_008361.3	IL-1beta, IL-1B	GTTGATTCAAGGGGACATTAGGCAGCACTCTCTAGAACAGAACCTAGCTGTCAACGTGTGGGGGATGAATTGGTCATAGCCCGCACTGAGGTCTTTCATT	interleukin 1 beta
Il1r1	NM_001123382.1	IL-1 receptor alpha chain, IL-iR, Il1r-1, IL-1R1, CD121a	CTTCTTCGGAGTAAAAGATAAACTGTTGGTGAGGAATGTGGCTGAAGAGCACAGAGGGGACTATATATGCCGTATGTCCTATACGTTCCGGGGGAAGCAA	interleukin 1 receptor, type I
Il4ra	NM_001008700.3	Il4r, CD124, IL-4 receptor alpha chain	CCCACAGCAGTGCTGACGTTCCTAAGTCCTGGGCTTTCCTAGCTGATGTTGTCCTACCTACTCAGTCCCATTTTGTCCACCGAATAGACCTGTCACTCAA	interleukin 4 receptor, alpha
Il6	NM_031168.1	Il-6	ATGTTCTCTGGGAAATCGTGGAAATGAGAAAAGAGTTGTGCAATGGCAATTCTGATTGTATGAACAACGATGATGCACTTGCAGAAAACAATCTGAAACT	interleukin 6
Il6ra	NM_010559.2	IL-6R, Il6r, IL-6 receptor alpha chain, CD126	CACCTCACTGCCACCTTGGCCTTCCTTGCTTTACGTTTGACTGAGTGGCCTCAGATGCTTTCCCCTGGGGCTTTGAGGAATCCAGTGATGTTAGTGGTCA	interleukin 6 receptor, alpha
Ina	NM_146100.4	NF66, NF-66	CGGTAATATCTACGAAGAAAACTGGAAAGTCGGCTACAGAAGAAAGTACCAGTTCAAGCCAAAAAATGTAATGCCGCTGCTTGAGAAAAAGTCGATGCCT	internexin neuronal intermediate filament protein, alpha
Inhbb	NM_008381.3	activin beta-B	CGCCCAGAGCCCGGAGCCCGGCCCTGAGCTCGCTTCGCCTCGCCTCGCGGCGGGCGCCCTCGTCGCCAGCGGCGCACCATGGACGGGCTGCCCGGTCGGG	inhibin beta-B
Inpp4a	NM_172971.2	107kDa	AGACACTGGCTGAGAGGTTTGGAGATACGTCCTTACAAGAAGTTATCAATGTGGAGAGCTTGGTGCGGTTAAATTCCTACTTTGAGCAGTTTAAGGAGGT	inositol polyphosphate-4-phosphatase, type I
Inpp5f	NM_178641.5	5830435P03Rik, SAC2, cI-27	CCACTCTGATGAATTCCTTACAAATTCTAAGTCGGAGGAAGACAAGCAGCTAGCCAATTCTTTAGAGAGCGTAGGGCCAATAGATTACATTCTCCCAAGC	inositol polyphosphate-5-phosphatase F
Ins2	NM_008387.3	Ins-2, InsII, Mody4, Mody	AACTGGAGCTGGGTGGAGGCCCGGGAGCAGGTGACCTTCAGACCTTGGCACTGGAGGTGGCCCAGCAGAAGCGTGGCATTGTAGATCAGTGCTGCACCAG	insulin II
Insr	NM_010568.2	CD220, IR-B, IR-A, D630014A15Rik, IR, 4932439J01Rik	AACTTGGGTGACCCTACCAAAAAGGACTCCACTAATTCCATGTTGATATCTACTGTTGCTGGGAAGGAAACAAGTAGCTATTGGGTCATGAGACTCATTT	insulin receptor
Ipcef1	NM_001033391.2	A130090K04Rik	TCACCCACAGATCAAAGCCTTCTACTTTGCAGCAGAGAATTTGCAGGAAATGAATGTGTGGTTAAACAAACTTGGATTTGCTGTGACCCACCAGGAATCC	interaction protein for cytohesin exchange factors 1
Irf8	NM_008320.3	Myls, Icsbp1, IRF-8, ICSBP	GCAGGGAGAGTCATCATCTGCTTTTGTCTGAGAGAAGGAGAGCTTCTCCGTTTGTTCAACTTTGTAACAAGCTGGGTTACATGCTCCACGCAGCTAGAGA	interferon regulatory factor 8
Islr2	NM_001161538.1	Linx, B930052A04Rik, mbu-3	CCCTCTCGCTATGTGTCTAACCATGCATTCAACCAGAGCTCAGATCTCAAGCCGCACGTTTTTGAGTTGGGCGTCATCGCGCTGGATGTAGCAGAGCGTG	immunoglobulin superfamily containing leucine-rich repeat 2
Itga5	NM_001314041.1	Fnra, Cd49e	CCTCAGCAAGAACCTGAACAACTCACAAAGCAACGTGGTCTCCTTCCCACTCTCGGTGGAGGCTCAAGCCCAGGTCTCCCTTAATGGTGTCTCCAAGCCT	integrin alpha 5 (fibronectin receptor alpha)
Itga7	NM_008398.2	alpha7, [a]7	ATGAAGAGAGGCGCTCAGGTCACTTTTTACCTCATCCTCAGCACCTCTGGGATCACTATTGAGACCACAGAGCTGGAGGTGAAATTGCTGTTAGCCACGA	integrin alpha 7
Itgal	NM_008400.2	LFA-1, Ly-21, Ly-15, Cd11a	TAACCCGCTACATCATCGGGATTGGCAAGCATTTTGTGAGCGTACAAAAGCAAAAGACGCTCCACATATTTGCCTCAGAACCTGTAGAGGAATTTGTGAA	integrin alpha L
Itgam	NM_008401.2	CR3, Mac-1a, Cd11b, complement receptor type 3, Ly-40, complement component receptor 3 alpha, CD11B (p170), Mac-1, F730045J24Rik, Mac-1 alpha, CD11b/CD18	ATCTGGACACTGAACATCCCATGACCTTCCAAGAGAATGCAAAAGGCTTTGGACAGAGTGTGGTCCAGCTTGGCGGAACCAGTGTGGTTGTTGCAGCCCC	integrin alpha M
Itgax	NM_021334.2	CD11C (p150) alpha polypeptide, Cd11c	GGGCCTGTCCCTTGCTGCTGCCACCAACCCTTCCTGGCTGTTGGCTTGTGGTCCTACTGTGCACCACACATGCAGAGAGAATATATACTTGACAGGGCTC	integrin alpha X
Itpr1	NM_010585.2	Ip3r, P400, opt, Itpr-1, Pcp-1, Pcp1, InsP3R type I, IP3R1, wblo	GGGGACCGTCATCCAATATGGCAACGTGATCCAGCTCCTGCATTTGAAAAGCAATAAATACCTGACTGTGAATAAGAGGCTCCCAGCCTTGCTAGAGAAG	inositol 1,4,5-trisphosphate receptor 1
Itpr2	NM_010586.1	Itpr5, Ip3r2	GTGTGTGACAGAGTCAGTCATGAACATTGTGAGCGGCTTCTTCAACTCGCCATTTTCCGACAACAGTACCAGCCTCCAGACCCACCAGCCAGTCTTTATC	inositol 1,4,5-triphosphate receptor 2
Itpr3	NM_080553.3	tf, Itpr-3, Ip3r3	ACTGAAGATCCTGGAGATTCTGCAGTTCATCCTGAACGTACGCTTAGACTACCGCATCTCCTACCTGTTGTCGGTCTTCAAGAAGGAGTTTGTGGAGGTG	inositol 1,4,5-triphosphate receptor 3
Jam3	NM_023277.4	JAM-C, 1110002N23Rik, Jcam3, JAM-3	GCAGTGAATCTCAAATCCAGCAACCGAAACCCAGTGGTACATGAATTTGAAAGTGTGGAATTGTCTTGCATCATTACGGACTCACAGACAAGTGACCCTA	junction adhesion molecule 3
Jun	NM_010591.2	Junc, c-jun	CGCGACCAGAACGATGGACTTTTCGTTAACATTGACCAAGAACTGCATGGACCTAACATTCGATCTCATTCAGTATTAAAGGGGGGTGGGAGGGGTTACA	jun proto-oncogene
Katna1	NM_011835.2		GGGCTTTCCCGGTTTCATTTCAACTTGGTCCCGACCCGGAGCTGCGGCGGGTAGCCTGGGCTGCGCTAGCTTACATATGACCATGAGTCTTCAAATGATT	katanin p60 (ATPase-containing) subunit A1
Kcna1	NM_010595.3	Mk-1, mouse brain potassium channel protein-1, Kv1.1, mceph, Shak, MBK1	TGATCTTTGGGGATATTGTTGTGAATCATGGGGACACTTATCTCACAGTGACTCGCCATACGCCAGCCATCTTGGGTCAACCTCCTATGTATCTTTCCTA	potassium voltage-gated channel, shaker-related subfamily, member 1
Kcnb1	NM_008420.3	Shab, Kcr1-1, Kv2.1	ATCCTTCACTGAACTGCCCTGTGAAGAATTGTGACTACTTTCTGCTGTGGTGTGGTAGGGAACACACCTACTATGAGAGGAAGTTCTCTCTCTCTTTTTT	potassium voltage gated channel, Shab-related subfamily, member 1
Kcnj10	NM_001039484.1	Kir4.1, Kir1.2, BIRK-1, BIR10, Kir4.1	GGATCTATGGACGACCTTCATTGACATGCAATGGCGCTACAAGCTTCTGCTCTTCTCTGCAACCTTTGCAGGCACGTGGTTCCTCTTTGGTGTGGTGTGG	potassium inwardly-rectifying channel, subfamily J, member 10
Keap1	NM_016679.4	ring canal protein, INrf2	TCTATTGTCTCTGCTTGCCATTGTACATTCTGCTCAGACAGGGCATCTTGCTTCTTGTGGGACACACAGTTGTCTGTCAGTTTCAGGGCATTAGAAGCCA	kelch-like ECH-associated protein 1
Kel	NM_032540.3	CD238	GGTCCATCGTCTTTACCTCCCGGCTGTTCCAGTTTCTGAGGCCACAGCAGCAGCAGCAGGCACAGGACAAGCTCTTTCATGTGGTTACTATTGACGAACT	Kell blood group
Kif3a	NM_008443.3	kinesin-II subunit, Kif3, Kifl, N-4 kinesin, Kns3	TGTCTGTCACACTGCTCTGCAGGAAGTAAGGGTTCCGTTGTTGTACGTGAATGTGCGTTTCTTAGCTATGTATTCAACTACCGTGGCTCTAGACAAGCAG	kinesin family member 3A
Klk6	NM_001164696.1	Bssp, Klk29, Prss9, Prss18, neurosin, protease M	CAGAGCCTTCAGATGTCCAGCTCTGACCCTGGTACTTAATAAATGTAGTGACACAGAGCACAGAACACTGCTAAATCTACTTTGCTCAATCGTTGCATCC	kallikrein related-peptidase 6
Kras	NM_021284.5	Kras-2, Kras2, Ki-ras, K-ras	GGGCCACTACAACAATTCAATCTCAATCCTTTGGACTTCATTCCTGCTGCCCAGGCCACTGGTGCCTCAGTAGGAATTTTCAAAATTAGTGTGAACAGAC	Kirsten rat sarcoma viral oncogene homolog
L1cam	NM_008478.3	L1, CD171, NCAM-L1, L1-NCAM	TGAAGACTAATGGAACTGGCCCTGTGCGAGTTTCTACTACAGGTAGCTTTGCCTCCGAGGGCTGGTTCATCGCCTTTGTCAGCGCTATCATTCTCTTGCT	L1 cell adhesion molecule
Lama2	NM_008481.2	mer, merosin	GACTCAGCGGCGACAGTCCCAAGCGCATCAACAGAGAGGTTTATTTCCTGCTGTCCTGAATCTTGCTTCGAATGCACTCATCACAACCAATGCTACATGT	laminin, alpha 2
Lamb2	NM_008483.3	npht, Lamb-2, Lams	GGGATGATGTAGTGTGTGAGTCCCGCTACTCAGAAATCGAGCCGTCTACGGAAGGCGAGGTCATCTATCGTGTGCTGGACCCTGCTATTCCTATCCCAGA	laminin, beta 2
Lamp1	NM_010684.2	Lamp-1, CD107a	AGTGATTTCCAGTCTTGTGTTGGCGTTCAGGGTGGCCCTGTCTCTGCACTGTGTACAATAATAGATTCACACTGCTGACGTGTCTTGCAGCGTAGGTGGG	lysosomal-associated membrane protein 1
Lclat1	NM_001177967.1	AGPAT8, Lycat, ALCAT1	ATGTTTGTGCATTTGTTAGTGGGAGAGTGCTAACTGGTGCCTCTGGAGAAACAAGCCAGCCCATGTTTAACTGCTCCATCAAAACTCACTTTAATCCTGC	lysocardiolipin acyltransferase 1
Ldhc	NM_013580.4	Ldhc4, Ldh-3, Ldh3	TTTTGACATACGTGGTTTGGAAGATAAGCGGCTTCCCTGTAGGCCGTGTGATCGGAAGTGGCTGTAACCTAGACTCAGCACGTTTTCGTTACCTGATTGG	lactate dehydrogenase C
Lif	NM_008501.2		ACATCTTTCACCTGGAAGCATTGACTTCCACCGAGCATAGTAGGTAGTGTGTCTGGACCAGAGAAAAAGGGATGGGGCATTTTGCAGTTTATCCAGAGAG	leukemia inhibitory factor
Lmna	NM_001002011.2	lamin A/C, Dhe	CCAGTCCATGGGCAACTGGCAGATCAGGCGTCAGAATGGTGACGATCCTTTGATGACCTATCGCTTCCCACCGAAGTTCACCCTAAAGGCTGGGCAGGTG	lamin A
Lox	NM_010728.2	TSC-160, ras recision gene (rrg)	GATACTTGTTGCTATTCGATCCCACGCTGCTTAGCTTTTCTGTGGGCAGAAATGTCTAATGTGACAATCAGCACATCCCCATTGTGAGGTTTCACGGCAT	lysyl oxidase
Lpar1	NM_010336.2	Kdt2, Gpcr26, Edg2, vzg-1, LPA1	GTTCACAGCCATGAACGAACAACAGTGCTTCTACAATGAGTCTATCGCCTTCTTTTATAACCGGAGTGGGAAATATCTAGCCACAGAATGGAACACAGTG	lysophosphatidic acid receptor 1
Lpo	NM_080420.2	5830499B15Rik	CCCACAGCTTCCTACATCGAACATGTCCATGGTCCGAGATGCCATTTCAAACAGTTCCAGTGACCTACTCCTTTTAAGTTGGACACCGAGGCCAAAGGCT	lactoperoxidase
Lrp1	NM_008512.2	CD91, A2mr, b2b1554Clo	GAGCAGATGGCAATCGACTGGCTGACGGGAAACTTCTACTTTGTCGACGACATTGACGACAGGATCTTTGTCTGTAACCGAAACGGGGACACCTGTGTCA	low density lipoprotein receptor-related protein 1
Lrrc25	NM_153074.3	Mapa	CTGCTTCACAAGTCAGGAAGTCAAGATCTCACCTGCATGGTTCACCCGAGCAGGGTAGACTGGACTCAGACATTTAATGGCACCTGCCTCAATTTCAGTG	leucine rich repeat containing 25
Lrrc4	NM_138682.2	NGL-2, Nag14, NLG-2	GCTGGCGTAGCTCTCCATCAAATGCTTTCACATTGCACCAGATTCCTGCAGTTGGGCATAACCCACTCTGCAAGGCATGTGTCTATTCAGGGTTTCCCGG	leucine rich repeat containing 4
Lrrk2	NM_025730.3	9330188B09Rik, 4921513O20Rik, cI-46, LOC381026, D630001M17Rik	CCTAAATAAGCGAGGATTCCCCACCATCCGGGACTACCACTTTGTGAATGCCACCGAGGAGTCAGATGCGCTGGCAAAGCTTCGGAAAACCATCATAAAT	leucine-rich repeat kinase 2
Lsm2	NM_001110101.2	Sm-X5, snRNP, D17H6S56E-2, Dmpkap, SmX5, G7b, Dmapl, D17H6S56E2	TCTTTTTAACTGAATGGATGAGAGATAATTCCTCTGCTGAGAAGGGAGGGTAAGAGAGCCAGGAACTGCAGAATGGTCCTGGACTGGCTCCCAGTCTGTA	LSM2 homolog, U6 small nuclear RNA and mRNA degradation associated
Lsm7	NM_025349.2	1110033F18Rik, 0910001B06Rik	GAAAAAGAAGAAAGAAAGCATCTTGGACCTCTCCAAGTACATCGATAAGACCATTCGGGTGAAGTTCCAGGGTGGCCGGGAAGCCAGCGGTATCCTGAAG	LSM7 homolog, U6 small nuclear RNA and mRNA degradation associated
Lsr	NM_001164184.1	Lisch7, ILDR3	GTTCCAGCCAGTGACACTACACTGCACCTACCAGATGAGCAATACCCTCACAGCCCCTATCGTGATCTGGAAGTATAAGTCGTTCTGTCGGGACCGTGTT	lipolysis stimulated lipoprotein receptor
Ltbr	NM_010736.3	TNFCR, LT beta-R, TNF-R-III, LT-beta receptor, Ltar, Tnfbr, TNF receptor-related protein, LTbetaR, Tnfrsf3, TNFR2-RP, TNFRrp	AGAGAAGGGGAGGATGGGGCCTTGGGTAGCGTTAGCATGTGTGGAGGAGAGTTTGGGAACAGGAGAAAAACGACAAGTGTATTTATGAGTTGTAATCACA	lymphotoxin B receptor
Lypla1	XM_006495472.2	Pla1a	ACCTTCAAAATCTATGAAGGCATGATGCACAGCTCATGTCAGCAGGAAATGATGGATGTCAAGCACTTCATTGATAAGCTCCTACCTCCAATTGATTGAC	lysophospholipase 1
Mag	NM_010758.2	siglec-4a, Gma	CCGACTGATGTGGGCCAAAATCGGTCCTGTGGGTGCTGTGGTCGCCTTTGCCATCCTGATTGCCATTGTGTGCTACATCACCCAGACGAGAAGAAAAAAG	myelin-associated glycoprotein
Magee1	NM_053201.3	DAMAGE, mMage-e1	ATTTCTGCTGATGGATTCAACTAAGCTGCCTATACCAAAGAAGGGAATCCTGTATTACATCGGTCGAGAGTGCACCAAAGTGTTCCCTGATCTCCTGAAT	melanoma antigen, family E, 1
Mal	NM_001171187.1	VIP17	TTTTACCTCAGTGCCTCAGTTCTGGAAGCCCTGGCCACCATCTCAATGTTTGATGGCTTTACTTACAAGCATTACCATGAAAACATCGCCGCAGTGGTGT	myelin and lymphocyte protein, T cell differentiation protein
Man2b1	NM_010764.2	lysosomal alpha-mannosidase	GCAACTTCATTGTGAAGGACCCTCATGATAAGAACATTTCCAGTAACGTGGTGATGGTTCCTAGCTATTACAGTGAGACTTACCAATGGGAGCTGCTGTT	mannosidase 2, alpha B1
Map2	NM_008632.2	MAP-2, Mtap2, G1-397-34, repro4	ATCCCAAGGTTTCAACACACCATCTGTGGGGGGTTCTTTCTTCTGATAATTCTAGAGCCTGTTACCATAGAAAGGTATTTCTTCAATGGCTGGTTGTAGT	microtubule-associated protein 2
Map2k1	NM_008927.3	Mek1, Prkmk1, MAP kinase kinase 1	CTTTGTGCTTGGGGCTATTTGTCTGTTCATCAAACACATGCCAGGCTGAACTACAGTGAAACCCTAGTGACCTGGGTGGTCGTTCTTACTGATGTTTGCA	mitogen-activated protein kinase kinase 1
Map2k2	NM_023138.4	Prkmk2, MAP kinase/Erk kinase, MEK2	GTCGGCACAGTGGCCGCTGCCTCTGGGGACAGTGATGCTGTTTGTTGTGGCAGGGGACCTATGCCCATGCATTTGAAAACCAAACAAAATGAAGAAAGAG	mitogen-activated protein kinase kinase 2
Mapk1	NM_011949.3	9030612K14Rik, MAPK2, p42mapk, Erk2, Prkm1	TGCTGAAGCGCCATTCAAGTTTGACATGGAGTTGGACGACTTACCTAAGGAGAAGCTCAAAGAACTCATTTTTGAAGAGACTGCTAGATTCCAGCCAGGA	mitogen-activated protein kinase 1
Mapk10	NM_001081567.1	p493F12, JNK3, Serk2, C230008H04Rik	AAGCTCTTTCCAGATTCCCTCTTCCCAGCGGATTCTGAGCACAATAAACTTAAAGCCAGCCAAGCCAGGGATTTGTTGTCTAAGATGTTAGTGATTGACC	mitogen-activated protein kinase 10
Mapk3	NM_011952.2	Erk1, p44 MAP kinase, Mtap2k, p44erk1, p44mapk, Esrk1, Erk-1, Prkm3	ACCTTAATTGCATCATTAACATGAAGGCCCGAAACTACCTGCAGTCTCTGCCCTCGAAAACCAAGGTGGCTTGGGCCAAGCTCTTTCCTAAATCTGACTC	mitogen-activated protein kinase 3
Mapk8	NM_016700.3	JNK1, Prkm8, c-Jun N-terminal kinase	GAAAACAGGCCTAAATACGCTGGATATAGCTTTGAGAAACTGTTCCCCGATGTGCTTTTCCCAGCTGACTCAGAGCATAACAAACTTAAAGCCAGTCAGG	mitogen-activated protein kinase 8
Mapk9	NM_207692.1	JNK/SAPK alpha, JNK2, Prkm9	ACACTACATCATGAGTGACAGTAAAAGCGATGGTCAGTTTTACAGTGTGCAGGTGGCGGACTCAACTTTCACTGTTCTAAAACGTTACCAGCAACTGAAA	mitogen-activated protein kinase 9
Mapkapk2	NM_008551.1	Rps6kc1, MAPKAP kinase 2, MK2	GTAGCCTCTGCTTGCCCTTCTTGCCACGATTAACCCACTCTTGTCGAGTTCTCTGAAATTTTTAGCCATTTCTCAATGGGCTGTCCACTCCCACGGTGAG	MAP kinase-activated protein kinase 2
Mapt	NM_001038609.2	Tau, Mtapt	CAGTCGAAGATTGGCTCCTTGGATAATATCACCCACGTCCCTGGAGGAGGGAATAAGAAGATTGAAACCCACAAGCTGACCTTCAGGGAGAATGCCAAAG	microtubule-associated protein tau
Marco	NM_010766.2	Scara2	GCACAGAAGACAGAGCCGATTTTGACCAAGCTATGTTCCCTGTGATGGAGACCTTCGAAATCAATGATCCAGTGCCCAAGAAGAGAAATGGGGGGACCTT	macrophage receptor with collagenous structure
Mbp	NM_010777.3	Hmbpr, golli-mbp	TGCCAGGCATGGCTTCCTCCCAAGGCACAGAGACACGGGCATCCTTGACTCCATCGGGCGCTTCTTTAGCGGTGACAGGGGTGCGCCCAAGCGGGGCTCT	myelin basic protein
Meaf6	NM_027310.3	2810036M01Rik, 2310005N01Rik	ACACTCAGATGTATGGCAATATTATCCGTGGCTGGGATCGGTATTTGACCAATCAAAAGAACTCCAATAGCAAAAACGACCGGAGGAACCGGAAGTTCAA	MYST/Esa1-associated factor 6
Mecp2	NM_010788.2	1500041B07Rik, D630021H01Rik, WBP10, Mbd5	AAAGGGAGCGGCACTGGGAGACCAAAGGCAGCAGCATCAGAAGGTGTTCAGGTGAAAAGGGTCCTGGAGAAGAGCCCTGGGAAACTTGTTGTCAAGATGC	methyl CpG binding protein 2
Mfn2	XM_006535920.1	D630023P19Rik, Fzo, hypertension related protein 1	CTTTTTTTGGCCGGACGAGCAATGGGAAGAGCACCGTGATCAATGCCATGCTCTGGGACAAAGTTCTGCCATCTGGGATTGGTCATACCACCAATTGCTT	mitofusin 2
Mgmt	NM_008598.2	Agat, AGT	CTCCATCACCCTGTGTTCCAGCAAGATTCATTCACCAGACAGGTGTTATGGAAGCTGCTGAAGGTTGTGAAATTCGGAGAAACGGTTTCTTACCAGCAAT	O-6-methylguanine-DNA methyltransferase
Mmp12	NM_008605.3	Mmel, macrophage elastase, MMP12	AAGGTGGTACACTAGCCCATGCTTTTTATCCTGGACCTGGTATTCAAGGAGATGCACATTTTGATGAGGCAGAAACGTGGACTAAAAGTTTTCAAGGCAC	matrix metallopeptidase 12
Mmp14	NM_008608.3	MT1-MMP, sabe, Membrane type 1-MMP	AGTTTGGGACTGAGATCAAGGCCAATGTTCGGAGGAAGCGCTATGCCATTCAGGGCCTCAAGTGGCAGCATAATGAGATCACTTTCTGCATTCAGAATTA	matrix metallopeptidase 14 (membrane-inserted)
Mmp16	NM_019724.3	Membrane type 3-MMP, MT3-MMP	CCCTTTGAGAACTATCGGACCAGCTTACAGAGTCAGGATGATCAGTCTTGCAATCTGGTCATTTGTAGAACTGGCCAAAAGGGAAAGCCATCACAGGTTT	matrix metallopeptidase 16
Mmp19	NM_021412.2		CGACGGACTCATTTCTTCAAGGGAAACAAGGTGTGGCGGTATGTGGATTTCAAGATGTCTCCTGGCTTTCCCATGAAATTCAACAGAGTAGAGCCCAACC	matrix metallopeptidase 19
Mmp2	NM_008610.2	Clg4a, 72kDa type IV collagenase, GelA, MMP-2, gelatinase A, 72kDa gelatinase	AGTTAACCAGCCTTCTCCTTCACCTGGTGACTTCAGATTTAAGAGGGTGGCTTCTTTTTGTGCCCAAAGAAAGGTGCTGACTGTACCCTCCCGGGTGCTG	matrix metallopeptidase 2
Mmp24	NM_010808.3	Membrane type 5-MMP, MT5-MMP	GCTCGGCCTGACTACAGGTAAAGCAGAGAGGATTCTAGAGCCACCCTTGTCATCTTCTCAGAGTAAGGGACCAGGGCAGCCTTTTAAGTTCTCCATCTAC	matrix metallopeptidase 24
Mmp9	NM_013599.2	B/MMP9, MMP-9, Gel B, gelatinase B, Clg4b, Gelatinase B	CCTCTACAGAGTCTTTGAGTCCGGCAGACAATCCTTGCAATGTGGATGTTTTTGATGCTATTGCTGAGATCCAGGGCGCTCTGCATTTCTTCAAGGACGG	matrix metallopeptidase 9
Mmrn2	NM_153127.3	ENDOGLYX1, Emilin3, EndoGlyx-1	TTCAACACCACATCCATCAATGTGGGCAGCAGCTACTTTCCTGAACATGGCTACTTCCGAGCTCCCAAACGTGGCGTCTACTTGTTTGCTGTGAGCATTA	multimerin 2
Mnat1	NM_008612.2	MAT1, E130115E11Rik	TCTTAGGACGGCTTGGGTATTTAAACCACGTCCGGGCTGCATCTCCACAGGATCTTGCTGGCGGCTATACTTCTTCTCTTGCTTGTCACAGAGCGCTACA	menage a trois 1
Mog	NM_010814.2	B230317G11Rik	AAAACTTCGTGCAGAAGTAGAGAATCTCCATCGGACTTTTGATCCTCACTTCCTGAGGGTGCCCTGCTGGAAGATAACACTGTTTGTTATTGTGCCTGTT	myelin oligodendrocyte glycoprotein
Mpz	NM_008623.4	Mpp, P0	ATCCTCACAGGTCAGGGGTGCAGTAGGGGGCTTTAAGAAATGTCTTCAAAATAAATAATCAGAACAGGAAACGCCAGCGAGAATGGGAAGGAAAGGAAGT	myelin protein zero
Msn	NM_010833.2		TTCTCAATGACGACATTTACTGTCCACCTGAAACTGCGGTCCTGTTGGCTTCTTATGCCGTCCAGTCTAAGTATGGTGACTTCAATAAGGAAGTGCACAA	moesin
Mta1	NM_054081.2		CGCATCAGAAGCCAACCTTTTTGAGGAAGCTCTGGAAAAATATGGGAAAGATTTCACCGACATTCAACAAGATTTTCTCCCATGGAAGTCGCTCACCAGC	metastasis associated 1
Mta2	NM_011842.3	Mta1l1, mmta2	GTTGGACACCCTCTGGTGTTAGTTACTGCCTGTAACTGCCAGTAACGTCCCTTTTTGGGCTTCACAGCCTATAGGAACTTGCCTGTGTGTGTACCTACCC	metastasis-associated gene family, member 2
Mthfr	NR_027809.1		GAAGGCCTGCACAGAGATAGGCATCTCTTGCCCTATCCTGCCTGGGATCTTCCCTATTCAGGGCTACACTTCCCTTCGGCAGCTTGTAAAACTGTCCAAG	5,10-methylenetetrahydrofolate reductase
Mtor	NM_020009.2	RAPT1, RAFT1, Frap1, 2610315D21Rik, flat, FKBP-rapamycin-associated protein FRAP	CATGGAGCCTATCCTGAAGGCTTTAATTTTGAAACTGAAAGATCCAGACCCTGACCCAAACCCGGGCGTGATCAATAACGTGTTGGCCACTATAGGAGAA	mechanistic target of rapamycin (serine/threonine kinase)
Mutyh	NM_001159581.1	Mutyhalpha, Mutyha, Mutyhb, Myh, Mutyhc, 5730495A01Rik, Mutyhbeta	TGGAGCCATTGCTTCCATCGCCTTTGACCAGGTAACCGGTGTGGTGGATGGGAACGTTTTACGGGTGCTGTGCCGTGTCCGGGCCATTGGTGCCGATCCC	mutY homolog (E. coli)
Myc	NM_010849.4	Myc2, Nird, c-myc, bHLHe39, Niard	CCCTCAACGTGAACTTCACCAACAGGAACTATGACCTCGACTACGACTCCGTACAGCCCTATTTCATCTGCGACGAGGAAGAGAATTTCTATCACCAGCA	myelocytomatosis oncogene
Myct1	NM_026793.2	MT-MC1, Mtmc1, 1110020B04Rik	TTATAATGTCCTTCACCGTATCCGTGGCGATTGGGCTTGCAATCGGAGGATTTCTCTGGGCGCTGTTCGTTTTTCTGTCTCGAAGAAGAAGAGCCAGTGC	myc target 1
Myd88	NM_010851.2		GCTGCAGGCTCAGCTGTTTTCTCCCCAGCAGCGAGGTTTGCATCTTCTTATTCCTTTCACGTTCTCTACCATAGAGGCAATGTCATGGTCCCTCTCAGGG	myeloid differentiation primary response gene 88
Myh10	NM_175260.2	Myhn2, 5730504C04Rik, Fltn, Fltn, myosin IIB, nonmuscle myosin heavy chain IIB, NMHC II-B, Myhn-2, 9330167F11Rik, Myosin IIB, nonmuscle myosin heavy chain II-B, NMHC-B, SMemb	GAGCGAATGATCCGAGCTTTAGAACTGGACCCAAACCTGTATAGAATTGGACAGAGCAAGATATTTTTCCGAGCTGGAGTTTTGGCGCACTTAGAAGAAG	myosin, heavy polypeptide 10, non-muscle
Myrf	NM_001033481.1	Gm98, LOC386531, LOC225908	AGAGGAGTGGTGGGTTTGAGTTTGGAGGTTTTACTCAAGTGACAGCTTCAGCATTTCTTGGTAGCACCTACAGCATTCTGATTACATGCAGGTTCCTGGA	myelin regulatory factor
Naglu	NM_013792.2		TGGGAGGAGACAGGGTATGACAGTGAGTGACAATGATGGCTTGGAGGGAAACAAGGTGCTTTCTTCCACTCCAGACTTGGGGCTTAAAGTACCATTTTCT	alpha-N-acetylglucosaminidase (Sanfilippo disease IIIB)
Napsa	NM_008437.1	NAP1, pronapsin, napsin, Kdap	TTGGTGGAGTCTGGTTTAACCTCACAGGCCAGGACTATGTCATCAAGATTCTTCAGAGCGATGTTGGCCTCTGCCTGTTGGGCTTCCAAGCCTTGGATAT	napsin A aspartic peptidase
Ncam1	NM_001113204.1	E-NCAM, NCAM-1, NCAM, NCAM-120, NCAM-140, NCAM-180, CD56	ATGCTGTGATTGTCTGTGATGTGGTCAGCTCCCTGCCTCCAACCATCATCTGGAAACACAAAGGCCGAGATGTCATTCTGAAAAAAGACGTCCGGTTCAT	neural cell adhesion molecule 1
Ncf1	NM_001286037.1	p47<phox>, p47phox, NOXO2, NADPH oxidase subunit (47kDa), Ncf-1	ACCATCCGCAACGCACAGAGCATCCACCAGCGTTCTCGGAAGCGCCTTAGCCAGGACACCTATCGCCGCAACAGCGTCCGATTCCTGCAGCAGCGCAGAC	neutrophil cytosolic factor 1
Ncl	NM_010880.3	B530004O11Rik, C23	AATACGAATGGGATTAGCAATGCATGCCATTTCAGTGGCCTTATCTGGGTTTCAGGGGTCCTGGTCATCAGGTTCTCGCTGGTAAATCTTAAAGACCACC	nucleolin
Nefh	NM_010904.3	NEFH, NF-H, NF200	CACCAAGGGAGAGAAGTAAGAGAACAAGAGAAACACCCAGAATAGCCAAAGAAACTCAGGACGGTCCCAGTACTCAGGGGTCGGCGTAATAAATTTTATT	neurofilament, heavy polypeptide
Nefl	NM_010910.1	Nfl, CMT2E, NF68, NF-L	ATAACCAGCGGCTACTCTCAGAGCTCGCAGGTCTTCGGCCGTTCTGCTTACAGTGGCTTGCAGAGCAGCTCCTACTTGATGTCTGCTCGCTCTTTCCCAG	neurofilament, light polypeptide
Negr1	NM_001039094.2	Ntra, 5330422G01Rik	CAGGTTCATCTCACTGTGCAAGTCCCACCGAAAATATACGACATCTCAAATGACATGACCATCAATGAAGGAACCAATGTCACCCTTACTTGTTTGGCCA	neuronal growth regulator 1
Nelfa	NM_011914.2	Whsc2, Nelf-A, Whsc2h	GCCTGGTATCCACACAGAAACTTGGGTCTCTGAACAGTGAGCCAACACTGCCCTCCACAAGTTACCTGCCCTCTACACCCAGTGTGGTACCTGCCTCATC	negative elongation factor complex member A, Whsc2
Nell2	NM_016743.2	A330108N19Rik, mel91	AGCTGAGAAATAAACACGAGTTCACAATCTTGGTGACCCTGAAACAGATCCACTTAAATTCGGGAGTTATCCTCTCCATCCACCACTTGGATCACAGGTA	NEL-like 2
Neo1	NM_001042752.1	D930014N22Rik, 2610028H22Rik, Igdcc2	TTACTTTCAACAAGATGAGCTCTTTGTATGATTGCGGGCGGGGGATATGAAAATGCAATGATCTAACTCCTGTTGCTCTTCTAGCTGGTCACATGACGGC	neogenin
Nes	NM_016701.3	ESTM46	GCAGAGAATTGTGAAACCTCTAGAAAAAGTGAGCCAGGTCTCCCTCGAATCTCTCGAAAAAGAGAATGTGCAGTCACCAAGGTATCTGGAAGAAGATGAC	nestin
Nf1	NM_010897.2	Dsk9, neurofibromin, Mhdadsk9, Nf-1	CCCACCTATGGGCGCTGTCAGTGAACGCAAAGGGTCTATGATTTCTGTAATGTCTTCTGAAGGGAATATTGATTCACCTGTCAGCAGATTTATGGACCGG	neurofibromatosis 1
Nfe2l2	NR_132727.1	Nrf2	CCTCACCTCTGCTGCAAGTAGCCTCGCCGTCGGGGAGCCCTACCACAGCGTCCGCCCTCAGCATGATGGACTTGGAGTTGCCACCGCCAGGACTACAGTC	nuclear factor, erythroid derived 2, like 2
Nfkbia	NM_010907.2	Nfkbi, I(Kappa)B(alpha), IkappaBalpha, I-kappaBalpha	CTGCAGGCCACCAACTACAATGGCCACACGTGTCTGCACCTAGCCTCTATCCACGGCTACCTGGCCATCGTGGAGCACTTGGTGACTTTGGGTGCTGATG	nuclear factor of kappa light polypeptide gene enhancer in B cells inhibitor, alpha
Nfkbib	NM_010908.4	IkB, IKappaBbeta	GCCAAACAGCCCTGCATCTAGCAGCCATCCTTGGGGAGGCATCTACAGTAGAGAAGTTGTATGCAGCCGGTGCAGGAGTGTTGGTGGCTGAGAGAGGGGG	nuclear factor of kappa light polypeptide gene enhancer in B cells inhibitor, beta
Ngf	NM_001112698.1	Ngfb	CAAGGAGGTGACAGTGCTGGCCGAGGTGAACATTAACAACAGTGTATTCAGACAGTACTTTTTTGAGACCAAGTGCCGAGCCTCCAATCCTGTTGAGAGT	nerve growth factor
Ngfr	NM_033217.3	LNGFR, p75NGFR, p75, Tnfrsf16, p75NTR, p75 neurotrophin receptor	AACAGGGAGATCAATTGTAGGCTGACACACTCCTTTCTGAATGAGGGCGTCAAGTGCTTGTTGGCAGGGATGGAGTGACTTTCAGGGAAACATCTGGAAA	nerve growth factor receptor (TNFR superfamily, member 16)
Ninj2	NM_016718.2		CTAGTCACCCTCATCATTGTCTCTCTGCTCCTGCAAGTGGTCATTAGCCTCCTTCTTGTGTTCATCGCCATCCTGAACCTGAATGAGGTAGAGAACCAGA	ninjurin 2
Nkx6-2	NM_183248.3	Gtx, Nkx6.2	CTAACCGCCCGGGTGCGTTTGTGCTGAGCAGCGCGCCTTTAGCCGCGCTGCACAACATGGCTGAGATGAAGACGTCGCTGTTCCCCTACGCGCTGCAGGG	NK6 homeobox 2
Nlrp3	NM_145827.3	cryopyrin, Pypaf1, Mmig1, Cias1, NALP3	ACGTGTACATCACATTCCTCTATGGTATGCCAGGAGGACAGCCTTGAAGAAGAGTGGATGGGTTTGCTGGGATATCTCTCCCGCATCTCCATTTGTAAAA	NLR family, pyrin domain containing 3
Nmb	NM_026523.2	3110023K12Rik	TAGCAGTGGCCTCCTCTGGATGTAAATCCTAAGCTCAAATGTGTTAATCTGTTACTGTGATTTCTGGTTGGGTCACCAGGAATGTTAATGATGCAGACAC	neuromedin B
Nme5	NM_080637.3	non-metastatic cells 5, protein expressed in (nucleoside-diphosphate kinase), Nm23-M5, 1700019D05Rik	ATGAGCTCTGGACCTCTTGTTGCTATGATATTAGCTAGACATAAGGCCATCTCCTACTGGAAAGAACTTATGGGACCAAGTAACAGTTTAGTAGCCAAGG	NME/NM23 family member 5
Nmnat2	NM_175460.3	D030041I09Rik, PNAT1	CACTAAAGGGCACATTCAGATGTTCGAGAGAGCCAGGGATTATCTGCACAAGACTGGAAGATTTATTGTGATTGGCGGGATTGTCTCTCCGGTCCATGAC	nicotinamide nucleotide adenylyltransferase 2
Nol3	NM_030152.4	ARC, B430311C09Rik, Nop30	AGACACCTACTGCCAAATGAATAAACTCAGGAGGGTCAGTCTGTTCCTGACTCTCCACAAGTCTGGCTCTTTGCTCAAGAACTGAGGGTGAGCGTGGGTC	nucleolar protein 3 (apoptosis repressor with CARD domain)
Nos1	NM_008712.2	Nos-1, NO, nNOS, bNOS, 2310005C01Rik	GCTGGAAGAGGAATAAATTCCGCCTCACTTATGTGGCAGAAGCTCCAGAGCTGACCCAAGGTCTTTCCAATGTTCACAAAAAGCGAGTCTCAGCCGCCCG	nitric oxide synthase 1, neuronal
Nos2	NM_010927.3	NOS-II, iNOS, Nos-2, Nos2a	CCCCCCTCCTCCACCCTACCAAGTAGTATTGTACTATTGTGGACTACTAAATCTCTCTCCTCTCCTCCCTCCCCTCTCTCCCTTTCCTCCCTTCTTCTCC	nitric oxide synthase 2, inducible
Nos3	NM_008713.4	2310065A03Rik, eNOS, Nos-3, ecNOS	ATACCTGGTTCCTGACAGTCTTCCTCCCCTCCAGTTCCCGGAAAGAGGGATTGTGTCACTTCGTTCGGTTGACCAAGGCTAGCCACCCTCTCTGAAGAAT	nitric oxide synthase 3, endothelial cell
Nostrin	NM_181547.3	mDaIP2	GATGAGTTGAATTTGGAAAAAGGAGACATCGTGACCGTCCATGAGAAGAAAGAAGAAGGATGGTGGTTCGGCTCTTTAAAAGGGAAGAGAGGCCATTTTC	nitric oxide synthase trafficker
Notch1	NM_008714.2	Mis6, lin-12, 9930111A19Rik, Tan1, Motch A, N1	TGAGATTGATGTTAATGAGTGCATCTCCAACCCATGTCAGAATGATGCCACTTGCCTGGACCAGATTGGGGAGTTCCAATGCATATGTATGCCAGGTTAT	notch 1
Notch3	NM_008716.2	N3, hpbk	ATCTGGTACAACTTGCCGTCATGGTGGTACCTGTCTCAATACACCTGGATCCTTCCGCTGCCAGTGTCCTCTTGGTTATACAGGGCTGCTGTGTGAGAAC	notch 3
Notch4	NM_010929.2	Int3, Int-3, N4	GACTGCCGTGGACCACTGTGTGTCTGCCTCGTGCCTCAATGGGGGTACCTGTGTGAACAAGCCTGGCACTTTCTTCTGCCTCTGTGCCACTGGCTTCCAG	notch 4
Nova1	NM_021361.1	9430099M15Rik, Nova-1	TTGCAGAAAAAATCCGAGAAATGCCCCAAAATGTTGCCAAGACAGAACCAGTCAGTATCCTACAACCTCAGACCACCGTTAATCCTGATCGCATCAAACA	neuro-oncological ventral antigen 1
Npas4	NM_153553.4	LE-PAS, Nxf, Npas4	TGCTGATCGCCTTTTCCGTTGTCGATTCAACACCTCCAAGTCCCTCCGGCGCCAGAGTTCAGGAAACAAACTGGTGCTTATTCGAGGTCGATTCCATGCT	neuronal PAS domain protein 4
Npc1	NM_008720.2	C85354, lcsd, nmf164, D18Ertd139e, D18Ertd723e, A430089E03Rik	TGGCTGAGGCCAATTGTGGTAGCGGTGTTTGTGGGCGTTCTGTCATTCAGTGTTGCGGTGGTGAACAAAGTAGACATCGGGTTGGATCAGTCTCTCTCAA	Niemann-Pick type C1
Npc2	NM_023409.4	HE1, 2700012J19Rik	CCTAAGCATACAAAGGGCCCCGTGTTTTCTACTGCCTGTCTCTGTGCAAACCTTGAGTCTTAGACCCACTCTTCCCTTACAGGAATCTGAGGCAGGTAAA	Niemann-Pick type C2
Nptn	NM_009145.2	Sdfr1	GACCTCTTTGGTCTCTCTCCCTTTCAAGTGAGCAACACCACAATGACCGTCTAAAGCATGCCTTATTTAGCCTCTCCTATAAGGGTGACCTAGCCAGGTA	neuroplastin
Npy	NM_023456.2	0710005A05Rik	GACACTACATCAATCTCATCACCAGACAGAGATATGGCAAGAGATCCAGCCCTGAGACACTGATTTCAGACCTCTTAATGAAGGAAAGCACAGAAAACGC	neuropeptide Y
Nqo1	NM_008706.5	Nmor1, NMO1, Dia4, Ox1, NQO1, QR1, Ox-1, NAD(P)H dehydrogenase (quinone)	TTTCAGTTCCCATTGCAGTGGTTTGGGGTGCCAGCCATTCTGAAAGGCTGGTTTGAGAGAGTGCTCGTAGCAGGATTTGCCTACACATATGCTGCCATGT	NAD(P)H dehydrogenase, quinone 1
Nr4a2	NM_001139509.1	Nurr1, HZF-3, RNR-1	TCTTAGAATTATTTGTTCTGCGCTTAGCATACAGGTCCAACCCAGTGGAGGGTAAACTCATCTTTTGCAATGGGGTGGTCTTGCACAGGTTGCAATGCGT	nuclear receptor subfamily 4, group A, member 2
Nrg1	NM_178591.2	Hgl, GGFII, NDF, 6030402G23Rik, HRG, HGL, SMDF, GGF, ARIA, heregulin, HRGalpha, D230005F13Rik	GTATCTAAAAACGTCATCTCCAGTGAGCATATTGTGGAGAGAGAAGTGGAGACCTCCTTTTCCACCAGTCACTACACTTCCACAGCTCATCACTCCACGA	neuregulin 1
Nrxn1	NM_001346960.1	A230068P09Rik, neurexin I beta, neurexin I beta, neurexin I alpha, 1700062G21Rik, neurexin I alpha, 9330127H16Rik, alpha-latrotoxin receptor (calcium-dependent), neurexin I beta, neurexin I alpha	GTGGATGAGAGTCGAAACTACATCAGTAACTCAGCACAGTCCAATGGGGCTGTGGTCAAGGAGAAGCAACCCAGCAGTGCTAAAAGCGCCAACAAAAACA	neurexin I
Nsf	NM_008740.2	SKD2, N-ethylmaleimide sensitive factor	AACATCGACTCCAACCCTTACGACACCGACAAGATGGCCGCCGAGTTCATCCAGCAGTTCAACAACCAGGCCTTCTCAGTGGGGCAGCAGCTTGTCTTTA	N-ethylmaleimide sensitive fusion protein
Ntf3	NM_008742.2	NT3, Ntf-3, NT-3	CAATTCCCTCATCATCAAGCTGATCCAGGCGGATATCTTGAAAAACAAGCTTTCCAAACAGATGGTGGATGTTAAGGAAAATTACCAGAGCACCCTGCCC	neurotrophin 3
Ntng1	NM_001163351.1	A930010C08Rik, Lmnt1	TAGAGATGTATTTGTCAAGATTCCTGTCGATCCATGCCCTGTGGGTGACAGTGTCCTCTGTGATGCAGCCCTACCTTTTCGTGTGGGGACATTATGATGT	netrin G1
Ntrk1	NM_001033124.1	Tkr, TrkA	ACTCCAGGGCCACATCATGGAGAACCCACAGTACTTCAGTGATACCTGTGTCCATCACATCAAGCGCCAGGACATCATTCTCAAGTGGGAGCTAGGGGAG	neurotrophic tyrosine kinase, receptor, type 1
Nts	NM_024435.2	5033428E16Rik, NT/N, neuromedin N, NTS1, NMN-125	AAAAGGCAGCTGTATGAAAATAAACCCAGAAGGCCCTACATTCTCAAGAGGGGTTCCTACTACTACTGAGAAGCTAATTCTTGACCTGTGATTGTGATTG	neurotensin
Nwd1	NM_176940.5	A230063L24Rik	GTTCCTGGTGGTTTCTGAAGACGATTCCCTTCTTGTGGCAGGCTTTGGAAGATTTGTGCGGATTTTCTTGGCTGACTCGCAAGGCTTCCACCGGTTCATG	NACHT and WD repeat domain containing 1
Olfm3	NM_153157.3	optimedin, B230206G02Rik	TTCGTGAATACAAGTCCATTGCAGACTTTGTGAGTGGAGCTGAATCAAGGACATACAACCTCCCTTTCAAGTGGGCAGGAACTAACCATGTTGTCTACAA	olfactomedin 3
Olig2	NM_016967.2	Olg-2, bHLHe19, Bhlhb1, RK17	TCTGTGAATGTTCCTTTTCAGAGCACAGGAGCAAGCTTTACAGACGCTTAAAATAGCACTTGTGGAATGGAATAATCCCAAAAGTCCCGATATGGAACGG	oligodendrocyte transcription factor 2
Opa1	NM_001199177.1	lilr3, 1200011N24Rik	CTACCAGAGGCATTTTATAGATTCTGAGCTGGAATGCAATGACGTGGTCCTGTTTTGGCGAATACAGCGCATGCTCGCTATCACTGCCAATACATTAAGG	optic atrophy 1
Optn	NM_181848.4	TFIIIA-INTP, 4930441O07Rik	GCTGAGCTGATGAAGAAGAGACTTCAAGAAAAGTGTCAGGCTCTGGAGAGGAAGAACTCTGCAACACCATCAGAGCTGAATGAAAAGCAAGAGCTCGTTT	optineurin
Osmr	NM_011019.3	OSMRB	GAAGAAGCTGTGCGTTGGAACTGGACGTCTGATATCCCTTTGGAGTGTGTCAAACATTTCATAAGAATCAGGGCTCTGGTAGATGACACCAAGTCCCTTC	oncostatin M receptor
Oxr1	NM_001130163.1	2210416C20Rik, C7B, C7	CATTTTAAGAATGAAATTGGAGGGGCAGTCTGATTGGCATAGACCACAGCGCACACAGTCTGCAGGTTTGGGCGCATGTTTTCATCACTGAATAGAGGAG	oxidation resistance 1
P2rx4	NM_011026.2	D5Ertd444e, P2X4	GTCATTTGCACACTACACACAATGGATTTCTGGTGTGCTGTTGGCTGGGTCACCTGTTGCTTATACAATGTGAGTGTACTGAGGTAAGGGGAATATGGGA	purinergic receptor P2X, ligand-gated ion channel 4
P2rx7	NM_001038839.2	P2X7R, P2X7 receptor, P2X(7)	GGAGAATGTCACAGAGGGTGGGGTGACGAAGTTAGGACACAGCATCTTTGACACTGCAGACTACACCTTCCCTTTGCAGGGGAACTCATTCTTTGTCATG	purinergic receptor P2X, ligand-gated ion channel, 7
P2ry12	NM_027571.3	4921504D23Rik, 2900079B22Rik, P2Y12	GATCACCCAGGTTCTCTTCCCATTGCTGTACACCGTCCTGTTCTTTGCTGGGCTCATCACGAACAGCTTGGCAATGAGGATTTTCTTTCAGATCCGCAGT	purinergic receptor P2Y, G-protein coupled 12
Pah	NM_008777.3		CTGTATCTCTGATATTCTCACTCAAAGAGGAAGTTGGTGCCCTGGCCAAGGTCCTGCGCTTATTTGAGGAGAATGAGATCAACCTGACACACATTGAATC	phenylalanine hydroxylase
Pak1	NM_011035.2	PAK-1, Paka	CCTCAATGAAAACCCTTTGAGAGCCTTGTACCTCATTGCTACCAATGGGACGCCAGAGCTTCAGAACCCAGAGAAGTTGTCAGCTATTTTCCGGGACTTC	p21 protein (Cdc42/Rac)-activated kinase 1
Palm	NM_023128.4		GAGCAAAAGTCAGAAACCTTGGTGAACGCTCAGCAGACTCCGTTGGGTACCCCAAAAGAGAATCGCACGTCCACACCGGTGCGGAGTCCAGGGGGATCCA	paralemmin
Park2	NM_016694.3	PRKN	GATGTCTTAATTCCAAACCGGATGAGTGGTGAGTGCCAGTCTCCAGACTGCCCTGGAACCAGAGCTGAATTTTTCTTTAAATGTGGAGCACACCCAACCT	Parkinson disease (autosomal recessive, juvenile) 2, parkin
Park7	NM_020569.3	DJ-1	TGCAAAAACGCAGGGACCATACGATGTGGTGGTTCTTCCAGGAGGAAATCTGGGTGCACAGAATTTATCTGAGTCGCCTATGGTGAAGGAGATCCTCAAG	Parkinson disease (autosomal recessive, early onset) 7
Parp1	NM_007415.2	5830444G22Rik, PARP, Adprp, parp-1, sPARP-1, Adprt1	GAGTACATTGTCTACGACATTGCTCAGGTGAATCTCAAATACCTGCTGAAACTCAAGTTCAATTTTAAGACATCCCTGTGGTAAAGTGCGAGGGGTGGGC	poly (ADP-ribose) polymerase family, member 1
Pcna	NM_011045.2		AGACCTTAGCCACATTGGAGATGCTGTTGTGATATCCTGTGCAAAGAATGGGGTGAAGTTTTCTGCAAGTGGAGAGCTTGGCAATGGGAACATTAAGTTG	proliferating cell nuclear antigen
Pcsk2	NM_008792.3	Nec2, PC2, prohormone convertase 2, Nec-2, SPC2, 6330411F23Rik, Phpp-2	CTGGAGCAGCCAAAATGCCTCTTACATTGCCTTTATCCACACACCCGCAGTTTTCAGGTACTCTTTACACAGCCATCCAAGAGAGAAACTACCAGGTCAA	proprotein convertase subtilisin/kexin type 2
Pde1b	NM_008800.1		CTTTTCCTTGAACCGGGCAGCCGATGACCACGCTCTGAGGACCATTGTTTTTGAGTTGCTGACTCGGCATAGCCTCATCAGCCGCTTTAAGATTCCCACA	phosphodiesterase 1B, Ca2+-calmodulin dependent
Pde4d	NM_011056.3	9630011N22Rik, dunce, Dpde3	TGTGAATTTATGGCTTAGTTCCCAGGGTTAACTTGCTGATACCAGTCAGCCTCGTGCAGCATGTGTCTAGCCTAGACCTTAGTTGTCTTCTTGGTGTAAG	phosphodiesterase 4D, cAMP specific
Pdgfrb	NM_008809.1	CD140b, Pdgfr	CTCAAGGACAACCGTACCTTGGGTGACTCCGGCGCTGGCGAGTTAGTTTTGTCTACTCGCAACATGTCTGAGACCCGGTACGTGTCAGAACTGATCCTGG	platelet derived growth factor receptor, beta polypeptide
Pdpk1	NM_001080773.2	Pdk1, Pkb kinase	GGCCAACTCATTTGTAGGAACAGCACAGTATGTTTCTCCAGAGCTGCTCACAGAGAAGTCGGCGTGTAAAAGTTCAGACCTTTGGGCCCTTGGATGTATA	3-phosphoinositide dependent protein kinase 1
Pecam1	NM_008816.2	PECAM-1, Cd31	ACACCTGCAAAGTGGAATCAAACCGTATCTCCAAAGCCAGTAGCATCATGGTCAACATAACAGAGCTGTTTCCCAAGCCGAAGTTAGAGTTCTCCTCCAG	platelet/endothelial cell adhesion molecule 1
Pfn1	NM_011072.4	Pfn, actin binding protein	GCCGCCGTCCCCGGGAAGACCTTCGTTAGCATTACGCCAGCTGAGGTTGGTGTCCTGGTAGGCAAAGACCGGTCAAGTTTTTTCGTCAATGGGCTGACAC	profilin 1
Pgam1	NM_023418.2	2310050F24Rik, Pgam-1	GTCTCAACAAAGCAGAAACTGCTGCTAAGCATGGTGAGGCCCAGGTAAAGATCTGGAGACGATCTTATGATGTCCCACCGCCTCCCATGGAGCCTGATCA	phosphoglycerate mutase 1
Pgk1	NM_008828.2	Pgk-1	CCGGCATTCTGCACGCTTCAAAAGCGCACGTCTGCCGCGCTGTTCTCCTCTTCCTCATCTCCGGGCCTTTCGACCTCACGGTGTTGCCAAAATGTCGCTT	phosphoglycerate kinase 1
Phf19	NM_028716.4	3110009G19Rik, 3321402G02Rik	TTTGGAGACCGCTTCTACCTGTTCTTCTGCTCCGTGTGTAACCAAGGCCCAGAGTATATTGAGAGGCTGCCCTTGCGATGGGTGGATATAGTTCACCTGG	PHD finger protein 19
Phf2	NM_011078.2		TGGCCGTCCCTTGTTGTGAACACGGACATCCTTTCTCGAGTTGCTCAGAGTGACCTGAAAGTGGCCCCGCCGACTTAAGGATCATTCTGGTTTCAGAACA	PHD finger protein 2
Phf21a	NM_001109690.1	Braf35/HDAC complex (Bhc), D030065N23Rik, Bhc80, PFTF1, 80kDa	TATTACTCTCTCTATTATACACCAGTGTGTGCCTGCAGCAGCCTCCACAGCCACGGTGGGTTCGTTTTTGTTTTGTTGGGTGGGGAGCAGGGACGGGCGG	PHD finger protein 21A
Pik3ca	NM_008839.1	6330412C24Rik, caPI3K, p110alpha	ACTGTCCGTTGGCCTGGGGAAACATAAACTTGTTTGATTATACAGACACCCTAGTGTCCGGGAAAATGGCTTTGAATCTCTGGCCTGTACCGCATGGGTT	phosphatidylinositol 3-kinase, catalytic, alpha polypeptide
Pik3cb	NM_029094.3	1110001J02Rik, p110beta	GTCTCAGCTGTGTGAGAACGAAATGGACCTTATTTGGACTCTACGGCAAGACTGCCGAGAAAATTTCCCTCAGTCACTGCCAAAACTACTCTTGTCAATC	phosphatidylinositol 3-kinase, catalytic, beta polypeptide
Pik3r1	NM_001024955.1	p50alpha, p55alpha, p85alpha, PI3K	GATGTCATGGTCGGTTGTAATTTTGCCTTTACAAGGTAACTGGGGTGGGAGGGGAGGGAGTGTGCCTCCTTGACATTTTGTTCAAGATATAGATTCAGTG	phosphatidylinositol 3-kinase, regulatory subunit, polypeptide 1 (p85 alpha)
Pink1	NM_026880.2	brpk, 1190006F07Rik	GGAGCAGGCTCCAGGGACTCCCACCTTTCCCTTTGCCATCAAGATGATGTGGAATATCTCGGCAGGTTCCTCCAGCGAAGCCATCTTAAGCAAAATGAGC	PTEN induced putative kinase 1
Pkn1	NM_001199593.1	Pkn, PAK1, PRK1, Prkcl1, F730027O18Rik, Stk3	CTGGCTGTGTTCTGGCGAGACCAGAGGGGTCTGTGTGCTCTCAAATTTCTGAAGTTGGAGGACTTCTTGGACAACGAGAGGCATGAGGTGCAGCTGGACA	protein kinase N1
Pla2g16	NM_139269.2	Hrasls3	CATCGCTGGAGTGGGCTTGGCGGCCTTGGGCCTCGTTGGAGTCATGCTCTCCAGAAACAAGAAACAGAAGCAATGAGCTGAATGACTGCCCAGTTTTTGG	phospholipase A2, group XVI
Pla2g2a	NM_001082531.1	modifier of Min1, EF, Enhancing factor	ACCGGTGCTGTGTTACTCATGACTGTTGCTACAAGAGCCTGGAGAAAAGTGGATGTGGTACTAAGTTACTGAAATACAAGTACTCCCACCAAGGGGGCCA	phospholipase A2, group IIA (platelets, synovial fluid)
Pla2g2e	NM_012044.2	mGIIEsPLA2s	CCTGGTCCAGTTTGGAGTGATGATTGAGAGAATGACGGGAAAGCCTGCCCTGCAGTACAATGACTATGGCTGCTATTGCGGTGTCGGTGGCTCCCACTGG	phospholipase A2, group IIE
Pla2g2f	NM_012045.4	mGIIFsPLA2s	CCTGCCTCTCCTTCCATCTCAGGGTCAACAGTGTCTAGCCCTACCTCATATCTGTCTTCTGCCTCCATCCAATGTCAACACTGAGGACCCAGCCTTGTCC	phospholipase A2, group IIF
Pla2g4a	NM_008869.2	cytosolic phospholipase A2, cytosolic PLA2, Type IV PLA2, cPLA2, Pla2g4, cPLA2alpha	TACCAAAGCGACAACCAAGCAAGTTGGGTCCATCGGATGCTAATGGCCTTGGTGAGCGACTCGGCTTTATTCAATACCCGAGAAGGACGTGCCGGAAAGG	phospholipase A2, group IVA (cytosolic, calcium-dependent)
Pla2g4b	XM_925095.2	A030011C02Rik	TGTTATGGAACTGAAAGTCTTTGACCATGACCTGGTGACCAAAGATGACCCAGTGTTGTCAGTGCTGTTTGACGTGGGGACCCTGCAAATTGGGACTCAG	phospholipase A2, group IVB (cytosolic)
Pla2g4c	NM_001168504.1	CPLA2-gamma	AGAAGACATGTTCTGTATATGCTTGCGTATCTGCTGCCTTAGTGCCTCCTTCCTGCTTGCCTACTTCCTCTCCTTTCCATCCCTTCCACCTGTAACTCTT	phospholipase A2, group IVC (cytosolic, calcium-independent)
Pla2g4d	NM_001024137.1	2610311B01Rik, Pla2delta	CCAGTTGGTCCTAGAGGAATTGAATACCTCCTGTGACACGTACATAAGACACCTGATGGCAGCAGACTGTTCACTGCTAATGGACATCTCCTTAGTTTTT	phospholipase A2, group IVD
Pla2g4e	NM_177845.4	2310026J01Rik, Pla2epsilon	TTCCTACTCGAAGAGAATTTCTCCTCATCAGAGACCCTCATCACCAACGGCGTGCTGGTGTCTCGCCAAGTCTCTTGCCTGGAGGTTCATGCAGAATCCA	phospholipase A2, group IVE
Pla2g4f	NM_001024145.2	Pla2zeta, 4732472I07Rik	CAGACCTTTAACTTTACCCGAGGTCTCTGCATGTACAAAGACTACACAGCTAGAAAGGACTTCGTGGTCTCTGAAGATGCATGGCATTCACATAACTATG	phospholipase A2, group IVF
Pla2g6	NM_001199023.1	iPLA2, iPLA2beta	CCCACAGAGGATGCAGTTCTTCGGACGCCTCGTCAACACCCTCAGTAGCGTCACCAACTTGTTCTCGAACCCATTCCGGGTGAAGGAGGTGTCCCTGACT	phospholipase A2, group VI
Plcb1	NM_019677.1	3110043I21Rik	CCAGAAGGGCGCATTCCTCTTAAAAACATCTATCGATTGTTCTCAGCAGACCGGAAGCGCGTTGAAACTGCACTAGAGGCTTGTAGTCTTCCATCTTCGA	phospholipase C, beta 1
Plcb2	NM_177568.2	B230205M18Rik	CTGAAACTGGTTCACCCTCTTTTCTGGATCTAGGTCTGGCACTTCCTGGCAGGTGCGCCACCAGTCTTGGGTGGGGGCTTGAGTTCATCGTCATTTTCTT	phospholipase C, beta 2
Plcb3	NM_008874.3		TCAACGCTCGTCAACTACGTTGAGCCCGTCAAGTTCAAGTCCTTCGAGGCTGCTCGAAAAAGGAACAAGTGCTTCGAGATGTCATCCTTCGTGGAGACCA	phospholipase C, beta 3
Plcb4	NM_013829.2	C230058B11Rik, A930039J07Rik	TCTTCAAAGTAGATGAATTCGGCTTCTTCCTGACGTGGAAGAGTGAAGGCAAGGAAGGACAAGTGCTAGAATGTTCCCTCATCAACAGTATTCGCCAAGC	phospholipase C, beta 4
Plcl2	NM_013880.3	Plce2, PRIP-2	GACTGTATCAACTCAATGGTTGAGGGCTCTGAACTCAAAAAGGTTCGTTCTAACTCCAGAATTTACCATCGGTATTTTCTGCTGGACGCCGACATGCAAA	phospholipase C-like 2
Plekho2	NM_153119.2	Plekhq1	AGTGGGGAAGAAAAGGAATCCTGGATCAAAGCTCTCAACGAAGGGATCAACCGAGGCAAGAACAAGGCTTTTGATGAGGTAAAAGTAGACAAGACCTGTG	pleckstrin homology domain containing, family O member 2
Pllp	NM_026385.3	0610010I06Rik, Tm4sf11, plasmolipin	GCACATGAAGTTGTACATGGTGCCCTGGCCGTTGGTGTTACTGATCTTTTTTGTCGCTGCCACGGTTCTCTACATTACTGCCTTTATCGCCTGTGCAGCG	plasma membrane proteolipid
Pls1	NM_001033210.3	I-fimbrin	ATAGATGCCATTGCACCAAATGCAGTCCGTCAAGAAATGATCAAGAGAGAGCACTTGACTGATGAGGACAAACTGAACAATGCTAAATACGCCATTTCAG	plastin 1 (I-isoform)
Plxnb3	NM_019587.2	Plxn6	ATGGGCAGTATCTCCAGACAGGAGGCAACATCAGTGTCTTTGTGGGTGACCAACCTTGCCCTATCCAGGAGCCTGTGTGTCCTGAAGCCATCATATGCCA	plexin B3
Plxnc1	NM_018797.2	CD232, vespr, 2510048K12Rik	GGATGTGATCCGGGTTAGCCATGTGCTAAATGACACGCATATGAAATTCTCACTTCCATCAAGCCGCAAAGAAATGAAAGACGTTTGCATCCAGTTTGAC	plexin C1
Pmp22	NM_008885.2	Gas-3	TCCTGTCTGTCATCTTCAGCGTCCTGGCTCTGTTCCTGTTCTTCTGCCAGCTCTTCACTCTCACCAAAGGCGGCCGGTTTTACATCACTGGATTCTTCCA	peripheral myelin protein 22
Pnkd	NM_019999.2	Brp17, 2810403H05Rik, 2210013N15Rik	GTCATTAAAGGCTGACTTTCTTCCAGCCTGGTACTCATCCGGCTCTTTGCAGTTTGCCAAAAACCTTCATTCCCACGTCATTTCCCACTGGATCCCAGGG	paroxysmal nonkinesiogenic dyskinesia	sub-maximal transcript coverage due to non-overlapping transcripts
Polr2b	NM_153798.2	RPB2	CGGTTCAAGAGGGGCAAAGCCTGGTGTTACTAAGGAGAAAAGAATTAAATATGCAAAAGAAGTCTTACAGAAAGAAATGCTCCCTCACGTTGGTGTCAGT	polymerase (RNA) II (DNA directed) polypeptide B
Polr2h	NM_145632.2		CGGGCATCCTGTTCGAGGATATTTTCGATGTGAAAGACATCGACCCAGAAGGCAAGAAATTTGACCGAGTATCCCGGCTGCACTGTGAGAGTGAATCTTT	polymerase (RNA) II (DNA directed) polypeptide H
Polr2j	NM_011293.2	Rpo2-4, Rpb11a, 14.5kDa, RNA polymerase II subunit RPB14	TCCTCCGGCCTTCGAGTCGTTCTTGCTCTTCGAGGGCGAGAAGAAAATCACCATTAACAAGGACACTAAGGTTCCCAACGCCTGCTTGTTCACCATCAAC	polymerase (RNA) II (DNA directed) polypeptide J
Polr2k	NM_001039368.1	Mt1a, MafY, ABC10-alpha, RPB10alpha, RPB7.0, RPABC4, RPB12	GGATACAGAATAATGTACAAGAAAAGGACTAAAAGATTGGTGGTTTTTGATGCTCGATGAAATGTGGGAGTTCAGAAGTATCTTCATTCATACATTTGCC	polymerase (RNA) II (DNA directed) polypeptide K
Polr2l	NM_025593.1	2510029B14Rik	AAGTCCTGTTACCCTGGAAGGAACTGTTTAGTAAAGATGTTTGCAGAACCACCAACAGGTCTAACTTCCAAGGTGCTCCATGTCCATGTCTGTGCTGTCT	polymerase (RNA) II (DNA directed) polypeptide L
Ppargc1a	NM_008904.2	Gm11133, A830037N07Rik, Pgco1, PPAR Gamma Coactivator-1, Pgc-1alpha, Pgc1, Pgc-1alphaa	CGAGAATTCATGGAGCAATAAAGCGAAGAGCATTTGTCAACAGCAAAAGCCACAAAGACGTCCCTGCTCAGAGCTTCTCAAGTATCTGACCACAAACGAT	peroxisome proliferative activated receptor, gamma, coactivator 1 alpha
Ppm1l	NM_178726.3	5930404J21Rik, PP2C-epsilon, Pp2ce	GCTCGCTTCCTTCATTAGTTCAGTAGAGTCGGGATGCAGTTAGCCAGCCCTTACGCCTCTCATGGAGTGCAGCCTCGCCATTTGTTCACACCTTACGATG	protein phosphatase 1 (formerly 2C)-like
Ppp2ca	NM_019411.4	PP2A	TGCCATGACCGGAACGTAGTAACAATTTTCAGTGCTCCAAACTATTGCTATCGTTGTGGTAACCAAGCTGCAATCATGGAACTTGACGACACTCTTAAGT	protein phosphatase 2 (formerly 2A), catalytic subunit, alpha isoform
Ppp2r5c	NM_001135001.1	2610043M05Rik, 2700063L20Rik, Band 8A, D12Bwg0916e, B56/PP2A gamma	GAACAACGAGTACATCATGAGTTTAATCAGTGACAACGCAGCGAAGATTCTGCCCATCATGTTTCCGTCCTTATACCGCAACTCAAAGACCCACTGGAAC	protein phosphatase 2, regulatory subunit B', gamma
Ppp2r5e	NM_012024.2	protein phosphatase 2A subunit beta, 4633401M22Rik, B56beta	GGGATGACATGTGCTCATTTGACATGAGGAAGGTCAGGACCTCTTTCTGCACCGTGTCCTGTCCTCAGAGCTAAGGGTCAGTGTTGTCTGTTGGTCATTC	protein phosphatase 2, regulatory subunit B', epsilon
Ppp3ca	NM_008913.4	PP2BA alpha, PP2B alpha 1, Caln, CnA, 2900074D19Rik, CN, Calna	AGGGCATGATGGGATTGCTGCATCTCAGCAGTTGGATGTTCTTGCCTCTGAAGGTAGCTTGTTTGCTCTGGGGGCCAGGAATTGGATTCAGTTTACACTA	protein phosphatase 3, catalytic subunit, alpha isoform
Ppp3cb	NM_008914.1	Cnab, PP2BA beta, 1110063J16Rik, Calnb, CnAbeta	GGGCGGGTGGATGAAGAAATTGCACTAAGAATTATCAATGAGGGTGCTGCCATACTTCGGCGGGAGAAAACCATGATAGAAGTAGAAGCTCCAATTACAG	protein phosphatase 3, catalytic subunit, beta isoform
Ppp3cc	NM_008915.2	Calnc, PP2BA gamma	CAACAGTTTATTATCAATAATCAGAGCCCATGAAGCCCAGGATGCGGGGTACCGAATGTATAGGAAGAACCAAGCAACTGGCTTTCCGTCACTTATTACG	protein phosphatase 3, catalytic subunit, gamma isoform
Ppt1	NM_008917.3	D4Ertd184e, 9530043G02Rik, CLN1	GGATTAAAGGCATGCATCACCACAGCCTACAGCAATGTGTGTCTTATATACTATGAGATAGTGAGGGAGTATAGAAGTGAAAACCAGGTGTCTGTTCTTG	palmitoyl-protein thioesterase 1
Pqbp1	NM_001252528.1	Sfc2	CAAGGTGTTTGACCCTTCTTGCGGACTCCCTTACTATTGGAATGTGGAGACAGACCTTGTGTCGTGGCTCTCACCACATGATCCTAACTTTGTCGTTACC	polyglutamine binding protein 1
Prf1	NM_011073.2	Pfp, perforin, Prf-1, Pfn	ACAGCTACTGATGCCTACCTAAAGGTCTTCTTTGGTGGCCAGGAGTTCAGGACCGGTGTCGTGTGGAACAATAACAATCCCCGGTGGACTGACAAGATGG	perforin 1 (pore forming protein)
Prkaa2	NM_178143.1	AMPKalpha2, 2310008I11Rik	TCCAGCATTCTGTTTACTCGTAGAACTCTGTAACTCTCCTGTGCCTGTGACAAGTTTGCATGGGTAGTACTGGGTGAGTGTGGTGGCGCTTGCTAACTTA	protein kinase, AMP-activated, alpha 2 catalytic subunit
Prkaca	NM_008854.3	C alpha, Cs, PKA, Pkaca	CCTGAAGCCCGAGAATCTTCTCATCGACCAGCAGGGCTATATTCAGGTGACAGACTTCGGTTTTGCCAAGCGTGTGAAAGGCCGTACTTGGACCTTGTGT	protein kinase, cAMP dependent, catalytic, alpha
Prkacb	NM_011100.3	Pkacb, cAMP-dependent protein kinase C beta	TTCCCTCCTCAGCTAATATTCTCAAGGGTATCCCGCTGTGAAGTAAGCTTTGATAGCAACACGTTTCTGTTTGTCCTCCCTCTTACCTCCACAGTGTGCT	protein kinase, cAMP dependent, catalytic, beta
Prkca	NM_011101.3	Pkca	TGGCTCAGCATTCGTGTGGTCAGGTGTCAGTCAATGAACAGAAGACACACCAGGTTGTTAAACAGCCTTACTGTGACCCTCCTCAGAAGCCCACAAGTTC	protein kinase C, alpha
Prkcb	NM_008855.2	A130082F03Rik, PKC-Beta, Prkcb2, Prkcb1, Pkcb	CAGAGTCCATTGCCGAGCCTGTGTGTAAGGCTTCAGGCCGAATGTCTGTTACCAATTCCAGTCTTCCAGGATTCATGGTGCCTCTATTGGCATCCGTCAT	protein kinase C, beta
Prkce	NM_011104.2	PKCepsilon, Pkce, 5830406C15Rik, PKC[e]	CCCGAAAATTTGATGAGCCTCGTTCTCGGTTCTATGCCGCAGAGGTCACATCAGCCCTCATGTTTCTCCACCAGCACGGAGTGATCTACAGGGATTTGAA	protein kinase C, epsilon
Prkcg	NM_011102.3	Pkcc, PKCgamma, Prkcc	TTTAATGTACCACATCCAGCAACTGGGCAAGTTTAAGGAGCCTCATGCAGCATTCTACGCTGCGGAAATCGCCATAGGCCTCTTCTTCCTTCACAACCAG	protein kinase C, gamma
Prkcq	NM_008859.2	PKC-theta, PKC-0, A130035A12Rik, PKC theta, PKCtheta, Pkcq	CTGAAGATCGATGACTTCATCCTGCACAAGATGTTGGGAAAAGGAAGTTTTGGCAAGGTCTTCCTGGCAGAGTTCAAGAGAACCAATCAGTTTTTCGCAA	protein kinase C, theta
Prkcsh	NM_008925.1	hepatocystin, 80K-H	TTTCGGTCCCTCTGGAGAGTTTGCATATCTCTACAGCCAATGCTACGAGCTCACCACCAATGAGTACGTCTACCGGCTTTGCCCCTTCAAACTGGTCTCC	protein kinase C substrate 80K-H
Prl	NM_011164.1	Prl, Prl1a1	TGCTGTTCTGCCAAAATGTTCAGCCTCTGCCAATCTGTTCCGCTGGTGACTGCCAGACTTCTCTCCGAGAGCTGTTTGACCGTGTGGTCATACTTTCTCA	prolactin
Prnp	NM_011170.2	PrPC, PrPSc, CD230, Prn-i, Prn-p, Sinc, PrP	ATTGTCCTACTGACGTTGAAAGCAAACCTTTGTTCATTCCCAGGGCACTAGAATGATCTTTAGCCTTGCTTGGATTGAACTAGGAGATCTTGACTCTGAG	prion protein
Prpf3	NM_027541.4	3632413F13Rik	TTGAGAAAATTGCTCAACGATTACGGACAAAGGCTCAATTGGAGAAGCTGCAAGCAGAGATTTCACAAGCTGCTAGAAAAACAGGCATTCATACTTCGAC	pre-mRNA processing factor 3
Prpf31	NM_001159714.1	2810404O06Rik, 1500019O16Rik, PRP31, RP11	ACGGGCAGAAAGGTCTTCCTCACACTCAGCTTTTTTACTTACAGGGGGAAAGGCAGTGCTTTTATAGAACGAGTACAATTAAATGTGTAGTGTCGGGCTC	pre-mRNA processing factor 31
Psen1	NM_008943.2	PS-1, Ad3h, PS1, presenilin-1, S182	GTAGCTAGTATCCAATAACCCAGGGGTTTCCTCATGTGATGCAAATACTACGTGTCCAACCAATCAGTGCTGTCAACGGGCTGCCATAGCTCCTTCGATG	presenilin 1
Psen2	NM_001128605.1	PS2, ALG-3, PS-2, Ad4h	CAAGTATCGATGCTACAAGTTCATCCATGGCTGGCTGATCATGTCCTCCCTGATGCTCCTCTTCTTGTTCACCTACATCTACCTCGGGGAAGTGCTCAAG	presenilin 2
Psmb8	NM_010724.2	Lmp7, Lmp-7	CCTGAGGTCCTTTGGTGGTGACCAGGAAAGGAATGTTCAAATTGAGATGGCCCACGGCACAACCACACTCGCCTTCAAGTTCCAGCATGGCGTCATCGTG	proteasome (prosome, macropain) subunit, beta type 8 (large multifunctional peptidase 7)
Psmb9	NM_013585.2	Lmp2, Lmp-2	TTCACCACAGATGCCATCACTCTGGCCATGAACCGAGATGGCTCTAGTGGGGGTGTCATCTACCTGGTCACCATCACAGCTGCTGGTGTGGACCATCGAG	proteasome (prosome, macropain) subunit, beta type 9 (large multifunctional peptidase 2)
Ptdss1	NM_008959.3	PSS-1, PtdSer Synthase-1	ATGCTTTGGCTTCTTTGTGTGGCCTTCACCACGTTCCTGTGTCTGTACGGCATGGTTTGGTATGCAGAGCACTATGGTCACCGGGAAAAGACCTATTCAG	phosphatidylserine synthase 1
Ptdss2	NM_013782.4	PSS2	CGAGTGGCTGTCCCTGAAGACATATAAGTGGCAGGGCCTCTGGAACATTCCAACCTACAAGGGCAAGATGAAGAGGATTGCCTTTCAGTTCACGCCTTAC	phosphatidylserine synthase 2
Pten	NM_008960.2	A130070J02Rik, TEP1, B430203M17Rik, MMAC1, 2310035O07Rik	CAGCCTTACCCCGATTCAGCCTCTTCAGATACTCTTGTGCTGTGCAGCAGTGGCTCTGTGTGTAAATGCTATGCACTGAGGATACACAAATATGACGTGT	phosphatase and tensin homolog
Ptgs2	NM_011198.3	COX2, cyclooxygenase-2, PGHS-2, Cox-2, PHS-2, prostaglandin G/H synthase, Pghs2, Tis10, cyclooxygenase 2	CCATCAGTTTTTCAAGACAGATCATAAGCGAGGACCTGGGTTCACCCGAGGACTGGGCCATGGAGTGGACTTAAATCACATTTATGGTGAAACTCTGGAC	prostaglandin-endoperoxide synthase 2
Ptprn2	NM_011215.2	IA-2 beta, IA-2beta, 4930425H11Rik, phogrin, PTP-NP	CGCTCTGCCTCCTGCATCCTCCCAGATAACAAAACACATTAACACATTCTTACTGGATAATCCAATTTGCCAAAACATTTGGGCATTGTGCCCACCACCT	protein tyrosine phosphatase, receptor type, N polypeptide 2
Ptprr	NM_011217.2	RPTPRR, PTPBR7, PTP-SL	CTGTCTGTGTCGCCTCTCCGCCGCACAGAATCGATGTGTGTGATATTCAGAGACTGGAGGAGCTGCTGACATTATCCTGTGTTTAGATGCTTTAATGTTC	protein tyrosine phosphatase, receptor type, R
Pvalb	NM_013645.3	PV, Pva, Parv	GAAGGCGATAGGAGCCTTTGCTGCTGCAGACTCCTTCGACCACAAAAAGTTCTTCCAGATGGTGGGCCTGAAGAAAAAGAACCCGGATGAGGTGAAGAAG	parvalbumin
Rab2a	NM_021518.3	Rab2, 9330148M11Rik	GGTGCAGCGGGGGCTTTACTAGTGTATGATATTACAAGGAGAGACACGTTCAACCACTTGACAACCTGGTTAGAAGATGCCCGTCAGCATTCCAATTCCA	RAB2A, member RAS oncogene family
Rab3a	NM_009001.6		AACCTGTTCTGACGTCGTGAGTGTCAAATGTGTCCCACTCCTCCCTAGAAGTTATGAACACTACACACAGTCAATAAAGCGAATGGACCTTGCTGAGTCT	RAB3A, member RAS oncogene family
Rab3c	NM_023852.5	3110037E15Rik, 3110015B08Rik, 2700062I01Rik	AGTCTTCATGCCGATCCTGGCCACCTTTTGTGTGCACTCTCTGTGTGCTATGTGAGGCGATCCGGAAGTCCTTTCTGCTTGCTCTGAATGTGTGTCCACA	RAB3C, member RAS oncogene family
Rac1	NM_009007.2	D5Ertd559e	GCCAAAATACCTTCTGAACTAAGTTGCGTTGTGCTGAGAACACCTAAGCACTAAACTCTCTTGAGAGACTTCTGTTGCTAAGAAGACCGCAGCTTCTGGA	RAS-related C3 botulinum substrate 1
Rad23b	NM_009011.4	mHR23B, 0610007D13Rik	ACCTCACACTCACACCAGTGCATTACACTAACCTTGTTCACTGGATTGTCTGGGGTGACTTGGGCTCATATCCACAATATTTGGTATACGGTAGTAGGTT	RAD23b homolog (S. cerevisiae)
Raf1	NM_029780.3	c-Raf, 6430402F14Rik, Raf-1, v-Raf, sarcoma 3611 oncogene, Craf1	CCTCAGATGATGGCAAGCTCACGGATTCTTCTAAGACAAGCAATACTATCCGGGTTTTCTTGCCGAATAAGCAAAGGACTGTGGTCAATGTGCGGAATGG	v-raf-leukemia viral oncogene 1
Ran	NM_009391.3		TGAGGAGTAGGGTGGGCTTCTCTGATGTGATAGTGTTAGTTGAGACTTAGGTGTGTGATCCCGGCACAACTGTGTTGCTCAGATGTATTTACAGCAAGCC	RAN, member RAS oncogene family
Rapgef2	NM_001099624.2	nRapGEP, CNRasGEF, 5830453M24Rik, Pdzgef1, RA-GEF-1	TTATAACTGGATAGCATTGCAGTGAGGCAGCTTGGGGTGTTGGAGCGAATGCCAGCTGTTTGTACTGCTCTTTCAAGACAGCCTCCCCTTGTTGGATTGG	Rap guanine nucleotide exchange factor (GEF) 2
Rasgrp1	NM_011246.2		ATACCAAACATGCGCTAAAATAAGTCTAGAGTTTCCTGAGGGTGTCCCAGGCAGCCCGCTTTACTGATTCATACTTAGATAAAGAGTCCCTGGTGAATCC	RAS guanyl releasing protein 1
Rdx	NM_001104617.1		AACGAATTTTGGCCTTATGTATGGGAAACCATGAACTGTACATGCGAAGGAGAAAGCCTGATACTATTGAAGTACAGCAGATGAAGGCTCAGGCCCGGGA	radixin
Rela	NM_009045.4	p65 NF kappaB, p65	GAGGCTGACCTCTGCCCAGACCGCAGTATCCATAGCTTCCAGAACCTGGGGATCCAGTGTGTGAAGAAGCGAGACCTGGAGCAAGCCATTAGCCAGCGAA	v-rel reticuloendotheliosis viral oncogene homolog A (avian)
Ret	NM_001080780.1	RET9, c-Ret, RET51	ATATGCTAACTGGATGGTTTCACCCTCAGCGGCAAAATTAATGGACACATTTGATAGCTAACATTCCTTTGTGAACGGTAATGGACTCCCAAGGGGGAAG	ret proto-oncogene
Rhoa	NM_016802.4	Arha1, Arha, Arha2, RhoA	CCTGAGGCAGTTATACTTTGGAGGTGGCATAGCCTTTCTCACCTGGACTGCAGGGTCTGGCTCTAAGTCACAGTGCTCCTTTCTCCACACTGTATCCAAG	ras homolog gene family, member A
Rims1	NM_053270.1	C030033M19Rik, RIM1, RIM1alpha, RIM1a	GAGGAGAGGAACATTATCATGGCAGTGATGGACCGGCAGAAGGAAGAGGAGGAAAAAGAAGAGGCCATGCTCAAGTGTGTTGTCAGGGACATGGCGAAGC	regulating synaptic membrane exocytosis 1
Ring1	NM_009066.3	Ring1A	ACAGAATGCCAGCAAAACGTGGGAACTGAGTCTCTATGAGCTGCACCGGACCCCGCAGGAAGCCATCATGGATGGTACAGAGATTGCGGTTTCGCCTCGG	ring finger protein 1
Rit2	NM_009065.2	Rin, Roc2	GGCATGAATCTTGCTCGAGACTACAACTGTGCCTTCTTTGAGACATCTGCAGCCCTGCGATTCGGTATCGATGATGCTTTTCAAGGCTTAGTGAGAGAAA	Ras-like without CAAX 2
Rras	NM_009101.2		GCCATGCGGGAGCAGTACATGCGTGCTGGCAACGGCTTCCTGCTGGTGTTTGCCATTAACGACAGGCAGAGTTTCAATGAGGTGGGCAAGCTCTTCACAC	Harvey rat sarcoma oncogene, subgroup R
Rtn4	NM_194053.3	NOGO, NgA, C130026I10Rik, 1110020G17Rik	CTGACAGTGTTCAGCATTGTCAGTGTAACGGCCTACATTGCCTTGGCCCTGCTCTCTGTGACTATCAGCTTTAGGATATATAAGGGTGTGATCCAAGCTA	reticulon 4
Ryr1	NM_009109.1	skrr, Ryr, calcium release channel isoform 1	AACAATGATTTCCAAAACTACCTACGGACACAGACTGGGAACACGACCACCATCAATATCATTATCTGCACAGTGGACTACCTCCTGCGGCTGCAGGAAT	ryanodine receptor 1, skeletal muscle
Ryr2	NM_023868.1	9330127I20Rik	GTTAATACAAATAGGGACATCACCATGTGGCTGAGCAAGCGGCTTCCTCAGTTCCTCCAGGTCCCATCAAACCACGAACACATTGAGGTGACCAGAATAG	ryanodine receptor 2, cardiac
Ryr3	NM_177652.2	calcium release channel isoform 3	GTTATGGGTATAACATTGAGCCTTCAGACCAAGAACTAGCTGATCCTACTGTCGAGAAGGTCAGCATAGACAAGATCCGGTTTTTCCGAGTAGAACGGTC	ryanodine receptor 3
S100b	NM_009115.3		ACCGAGAATCAAAATTCTGCTCGGCAGACTTCTCCTTTCAGGATGATCGCTTTGTTCCTGGAGGACAGAGGAGGGGAATGGCCAGAGTCTTTTTCTAGTT	S100 protein, beta polypeptide, neural
Sart1	NM_016882.3	U5-110K	AATCATTGCTGTTTTCAGACTGGTCACATGCGTGTTGCTAGGCCTTAGAGAGCCACTAACCACCCTGTGTTGTCCTGGTTACAGTTTTCAGGGTACTAAG	squamous cell carcinoma antigen recognized by T cells 1
Scamp2	NM_022813.3	Sc2	GGAGATCCCTGCTGACTACCAGCGGATTTGCAAGATGCTTTACTATCTCTGGATGTTGCATTCAGTGACTCTGTTTCTAAACCTGCTTGCGTGCCTGGCC	secretory carrier membrane protein 2
Scn1a	NM_018733.2	Nav1.1	CCCACCAACGCTTCCCTTGAGGAACATAGCATAGAGAAGAATATAACTATGGATTACAATGGCACACTTGTAAATGAAACCGTGTTCGAGTTTGACTGGA	sodium channel, voltage-gated, type I, alpha
Scn2a1	NM_001099298.3	A230052E19Rik, Nav1.2	TGAAAAGATGGCACAATCAGTGCTGGTACCGCCAGGACCTGACAGCTTCCGCTTCTTTACCAGGGAATCCCTTGCTGCTATTGAACAACGCATTGCAGAA	sodium channel, voltage-gated, type II, alpha 1
Sec23a	NM_009147.2	Sec23r, Msec23	TCAGGAGCTATTGGACCCTGTGTGTCTCTTAATTCAAAAGGACCTTGCGTGTCTGAAAATGAGATTGGAACAGGAGGCACTTGTCAGTGGAAAATCTGTG	SEC23 homolog A, COPII coat complex component
Serpinb6a	NM_001164117.1	Spi3, D330015H01Rik, ovalbumin, 4930482L21Rik	TCATTCACCATGTTAAGACCAATGGAATTCTGTTCTGTGGCCGGTTCTCCTCTCCCTGAGCAAAGGGTATTCCTGTCAGTCTTTGACCCTCTCTCCATGG	serine (or cysteine) peptidase inhibitor, clade B, member 6a
Sf3a2	NM_013651.4	PRP11, Sap62, 66kDa, SFA66	GCAGAGCCTGCTGTTCCAGATTGACTACCCTGAGATCGCAGAGGGTATCATGCCACGCCACCGTTTCATGTCTGCTTATGAGCAGAGGATCGAGCCTCCA	splicing factor 3a, subunit 2
Sf3b2	NM_030109.2	SAP145, SF3b1, 2610311M13Rik, B230398H18Rik, SF3b145, SF3b150, 145kDa, 2810441F20Rik	ACAGCCGTGGGGGCAGCAAGAAATACAAGGAGTTCAAATTTTAGGTCCTGCTCGCATAGCTGGCCTGCCTTTAGGCTCTTTGTATGTCTGGGCTTTCTCT	splicing factor 3b, subunit 2
Sf3b4	NM_153053.3	49kDa, SF3b49, Sap49	GGAGGAACAGTATGAAAAAGGGAAGGTGTTTACATTGTAAGGATTTATCTTGCATGTACTTGGAATAGAGCTTATCTTGTTATAGTATGGAGGCATTAGC	splicing factor 3b, subunit 4
Sgpl1	NM_009163.3	D10Xrf456	TGATTTCCGGGTGAAAGGTGTGACCAGCATTTCAGCAGATACTCATAAGTATGGCTATGCTCCTAAAGGTTCATCAGTGGTGATGTACTCTAACGAGAAG	sphingosine phosphate lyase 1
Sh3tc2	NM_172628.2	D430044G18Rik	GGGATGTCTCTTTCCATTTGGCAGGCCTACTTGGTTCTCCAGAATGCCACTAAGATCCTGGGTGTTCCTTCTTCAAACTGGTGTGAGGTTTCCGCCCTGG	SH3 domain and tetratricopeptide repeats 2
Shank2	NM_001081370.2	ProSAP1	TGTGGACAGGATCGTGCCCTGCTTGCTTAACTTGCTGTCTTTATTTCTGCAAACAGATTAGCATAATTCCAGGGTGGCCAAAATGAAGTCACACGGAGTT	SH3/ankyrin domain gene 2
Shh	NM_009170.3	Hhg1, Hxl3, Hx, M100081	AGGCCAAGCAACCTGCTGAAAGTCTATTTTTCTACATGTCCCTTGTCCTGCGTTTCAGAAGGCAAACCTCCGCATTCCTCTCCTGCTATGCTCCTGCTTT	sonic hedgehog
Sirt1	NM_019812.2	Sir2, Sir2alpha	GGATTCCTGACTTCAGATCAAGAGACGGTATCTATGCTCGCCTTGCGGTGGACTTCCCAGACCTCCCAGACCCTCAAGCCATGTTTGATATTGAGTATTT	sirtuin 1
Sirt2	NM_022432.4	Sir2l, SIR2L2, 5730427M03Rik	TCCTTACCCAGAGGCCATCTTTGAGATCAGCTACTTCAAGAAACATCCGGAACCCTTCTTTGCCCTTGCCAAGGAGCTCTATCCCGGGCAGTTCAAGCCA	sirtuin 2
Sirt7	NM_153056.2		CGCCATCTCAGAGCTCCATGGGAATATGTATATTGAAGTCTGCACCTCCTGCATCCCTAACAGAGAGTATGTACGAGTGTTTGATGTGACTGAGCGTACT	sirtuin 7
Sla	NM_001029841.1	Slap, Slap-1	TTAGTCCTGGTTAATGCAGACAGACTGTCAACTTCAGCAGTCAGGAGAAGGGAGGGGGCTAACTCCTCATCTCAGAGACCAGTGAAGAATTTCAATAGAA	src-like adaptor
Slc11a1	NM_013612.2	Lsh, Nramp1, Nramp, Ity1, Ity, Bcg, host resistance locus Bcg/Ity/Lsh, ity	CATGTACTTCCTGATTGAGGCCACCATCGCCCTATCGGTGTCCTTCATCATCAACCTCTTCGTCATGGCTGTTTTTGGTCAGGCCTTCTACCAGCAAACC	solute carrier family 11 (proton-coupled divalent metal ion transporters), member 1
Slc12a5	NM_020333.2	KCC2	TAGCTAGATGTTCCATGTCCATCCAGGTGACTTCTACTCTGAGTGCAATATTTCAGTAGCCTGGTAGTGAGAAGAGTGTCGCTTCTGTTTCAGCAGACCT	solute carrier family 12, member 5
Slc17a6	NM_080853.3	2900073D12Rik, VGLUT2	TATTCGTTGGACCCATCACCATTTTAGAGAGCACAACTACAACAGTTGGCACATGTCATCCTACAGAAGTTAGGAAGCCAAAGCTACTGGATCATGCAAA	solute carrier family 17 (sodium-dependent inorganic phosphate cotransporter), member 6
Slc18a2	NM_172523.3	Vmat2, 1110037L13Rik	TTGTTTTATGAAGCTTTCTGTGGGACCCTGGTGATGTGAAGTCTGGTGTGTTTAAGGGACAATTGGGTTCCCACTCTTAAGCCATTGGACAGTCATGGGT	solute carrier family 18 (vesicular monoamine), member 2
Slc18a3	NM_021712.2	VAChT, VAT	CTTAAGCGGGCCTTTCATTGATCGCATGAGCTACGACGTGCCGCTGCTTATTGGCCTGGGCGTCATGTTCGCCTCCACAGTCATGTTTGCCTTTGCAGAA	solute carrier family 18 (vesicular monoamine), member 3
Slc1a1	NM_009199.2	EAAC1, MEAAC1, EAAT3, D130048G10Rik	TTGCTGGGAAGATCATAGAAGTTGAAGACTGGGAAATATTCCGCAAGCTGGGCCTTTACATGGCCACTGTCCTGAGCGGGCTTGCAATCCACTCCCTCAT	solute carrier family 1 (neuronal/epithelial high affinity glutamate transporter, system Xag), member 1
Slc1a2	NM_001077514.3	1700091C19Rik, 2900019G14Rik, Eaat2, GLT1, MGLT1, GLT-1	GGGAACTGCTTCCAGTGCTGGAACTTTGCCTGTTACCTTCCGTTGCTTGGAAGATAATCTAGGGATTGACAAGCGTGTGACCAGATTCGTCCTCCCAGTC	solute carrier family 1 (glial high affinity glutamate transporter), member 2
Slc2a1	NM_011400.3	Glut-1, Glut1	GGACTCCATTTTAGGATTCGCCCATTCCTGTCTCTTCCTACCCAACCACTCAATTAATCTTTCCTTGCCTGAGACCAGTTGGAAGCACTGGAGTGCAGGG	solute carrier family 2 (facilitated glucose transporter), member 1
Slc32a1	NM_009508.2	Viaat, R75019, VGAT	CCCGTTTGCCTGCCGGTTTTCAGGAACCCAAACTCATCTTGTGCAATGTATCCGGTCGTGGAACTGTATACTGTGCGTGTGGTGTGCTCGTGGTGAATAA	solute carrier family 32 (GABA vesicular transporter), member 1
Slc4a10	NM_001242380.1	NCBE	AAGCTTCAAACATCTTGGTAGGAGAACTGGAGTTCCTAGACAGAACTGTGGTTGCCTTTGTCAGGTTGTCTCCAGCTGTCTTGCTCCAAGGACTTGCTGA	solute carrier family 4, sodium bicarbonate cotransporter-like, member 10
Slc6a3	NM_010020.3	Dat1, DAT	TGTGGATCGATGCCGCCACCCAGGTGTGCTTCTCCCTTGGCGTTGGGTTTGGGGTGCTGATTGCCTTCTCCAGTTACAATAAGTTCACCAATAACTGCTA	solute carrier family 6 (neurotransmitter transporter, dopamine), member 3
Slc6a4	NM_010484.2	Sert, Htt, 5-HTT	AGTCCTAAAGACTATGGTGCCCAGACTCTTGTGGGTTCCAACCACTTCTTTCCATGAACTCTCTTGGACTTACTGCCACATTAGCTGGTGACACGGCTGA	solute carrier family 6 (neurotransmitter transporter, serotonin), member 4
Slc8a1	NM_011406.2	D930008O12Rik, Ncx1	TGCAAATCACTCTTGGTTCATCTGAGCATCTTAAAGTTTCCCATAGGCCCTTTCATCACAGCATCATGTTGGCATGTGTGGCACACTTTCAAGGGAAAAA	solute carrier family 8 (sodium/calcium exchanger), member 1
Slc9a6	NM_172780.3	6430520C02Rik, NHE6	GATGTTTGCTGGTCTTCGTGGTGCAATGGCATTTGCCTTGGCCATTCGAGATACTGCCACTTATGCACGACAAATGATGTTCAGCACCACACTTCTGATC	solute carrier family 9 (sodium/hydrogen exchanger), member 6
Slu7	NM_148673.3	D3Bwg0878e, D11Ertd730e	ATTATGATCCAAAAACCAGAGCGATGAGAGAGAATCCTTACGCCAATGCAGGGAAGAATCCAGATGAAGTGAGCTACGCTGGAGATAACTTTGTTCGATA	SLU7 splicing factor homolog (S. cerevisiae)
Smn1	NM_011420.2	SMN	GAAACCTGTGTCGTGGTTTATACTGGATATGGAAACAGAGAGGAGCAAAACTTATCTGACCTACTTTCCCCGACCTGTGAAGTAGCTAATAGTACAGAAC	survival motor neuron 1
Smpd4	NM_001164610.1	neutral membrane (neutral sphingomyelinase-3), 4122402O22Rik	CGCAGTGCCTCGCTTTGTCCAGCAGAAGCTGTACGTCTTCCTGCAGCACTGTTTTGGCCACTGGCCTCTGGATGCAACCTTCAGAGCTGTCTTGGAGATG	sphingomyelin phosphodiesterase 4
Smyd1	NM_009762.2	Bop, 4632404M21Rik	CCTCAGGCCAAAAGTGTTTGACCCTTTGAGATATACTCAGTGATGCCTAGAAAGATGCAGGGATCTTGGGATCCTGTGGTCTTTACTCCTAATCAGAGCT	SET and MYND domain containing 1
Snap91	NM_001277986.1	AP180, 91kDa, F1-20	TGAATGGTTCCAATGCCTTTAGTGCTTTTCTGGACGTTGCCCGTGGACGGAGGATGACGCAGCTGTTCTGTGGTGAGCCATTTGGAAAGATGTGTCTGTG	synaptosomal-associated protein 91
Snca	NM_009221.2	alpha-synuclein, alphaSYN	TGTGGCAGAGGCAGCTGGAAAGACAAAAGAGGGAGTCCTCTATGTAGGTTCCAAAACTAAGGAAGGAGTGGTTCATGGAGTGACAACAGTGGCTGAGAAG	synuclein, alpha
Sncaip	NM_001199151.1	synphilin-1, 4933427B05Rik, SYPH1	TCGCTGGATGGTGAGTGAGACAGAAGCCATTGCGGAATTGAGTTGTTCCAAGGATTTCCCAAGCCTTATTCATTACGCAGGTTGCTATGGGCAGGAAAAG	synuclein, alpha interacting protein (synphilin)
Sncb	NM_033610.2	betaSYN	CCCAAACACGAGATCTTCCTTCGGCTCTGAGGCACTTCCTCAGGGCCTGTGTTAGTGTCTGCCCTGCCCTTCCGTCTGTCCTACTTGCCCGCGTTCATCC	synuclein, beta
Snrpa	NM_001046637.1	C430021M15Rik, U1A, U1 snRNP, Rnu1a1	AACCTGCCTGAGGAGACCAACGAGCTCATGCTCTCCATGCTCTTCAACCAGTTCCCTGGCTTCAAGGAGGTGCGTCTGGTCCCTGGGCGCCATGACATCG	small nuclear ribonucleoprotein polypeptide A
Sod1	NM_011434.1	Ipo1, CuZnSOD, SODC, Sod-1, Cu(2+)-Zn2+ superoxide dismutase, Cu/Zn-SOD, B430204E11Rik, Ipo-1	TGTGTCCATTGAAGATCGTGTGATCTCACTCTCAGGAGAGCATTCCATCATTGGCCGTACAATGGTGGTCCATGAGAAACAAGATGACTTGGGCAAAGGT	superoxide dismutase 1, soluble
Sod2	NM_013671.3	manganese SOD, manganese superoxide dismutase, MnSOD, Sod-2	ATAGCTTTGCTCCTGCTTGAGGAGTGCTTATTATGAGAGGAAGGTAATGGTGCCTCTGGGTTTTCTATAGGCAGACATGCAAAAACAGCTAATCTTGTCT	superoxide dismutase 2, mitochondrial
Sorcs3	NM_025696.3	6330404A12Rik	GTTGCCACGGGTAATATTGGCTCCGAACTCTCCTATACGGATATCGGTGTGTTCATCTCCTCTGATGGGGGCAACACATGGAGACAGATCTTTGATGAAG	sortilin-related VPS10 domain containing receptor 3
Sorl1	NM_011436.3	mSorLA, LR11, 2900010L19Rik, Sorla	GTGGATGCCGGCTTTAAAAAGATCGAGGTAGCTAATCCAGATGGTGACTTCCGACTGACAATCGTCAATTCCTCTGTGCTTGATCGACCCAGGGCTTTAG	sortilin-related receptor, LDLR class A repeats-containing
Sox10	XM_128139.6	gt, Sox21	CCATCTCCTGTCTGCAGCCCAGTCCACATGTAACACATCGCTGCCCCTTTATTTATCTCCATAGTCGCCATGTTCCTATCCCTCTAGCTACTCCAGCCCC	SRY (sex determining region Y)-box 10
Sox9	NM_011448.4	2010306G03Rik	ACAAATGAGAGGTTTCAGATGCAGTGAGGAGCACTGAGTCCTTTGCAATGTTTTCAGCCATAGACCTTTGGGTCTGCCTGGACTGTATGTGGATGTGTGC	SRY (sex determining region Y)-box 9
Sp1	NM_013672.2	Sp1-1, 1110003E12Rik	CAACCCGGAAAACATTGCTTTGAAAGCTGCTGATAAAGCATGGGCAGGTTATTAGTTTGGTTTAGAAGACTGTGCGTCTCTTGGCTCTGCTCCGGGGTAC	trans-acting transcription factor 1
Sp100	NM_013673.3	A430075G10Rik	TTCCCAATGAATTGTGTTTCCAAGGAATTGATGGAGGGAACCCAAACTCCCAGCTAAGTCTTGAACAAGGACCTGGTGCCAGCTATTCTCAAGGAAGCCC	nuclear antigen Sp100
Spast	NM_016962.2	Spg4	TCAGGCGTTTCATTAAACGGGTATATGTGTCCTTACCAAATGAGGAGACAAGACTCCTTCTGCTTAAAAACCTGTTGTGTAAACAAGGAAGTCCACTGAC	spastin
Spi1	NM_011355.1	Sfpi1, Spi-1, Sfpi-1, Dis-1, Tcfpu1, Tfpu.1, PU.1	TCGGATGACTTGGTTACTTACGATTCAGAGCTATACCAACGTCCAATGCATGACTACTACTCCTTCGTGGGCAGCGATGGAGAAAGCCATAGCGATCACT	spleen focus forming virus (SFFV) proviral integration oncogene
Sptbn2	NM_021287.1	Spnb3	AGCTGTTACTGGATACCACGGACAAATTCCGATTCTTTAAGGCTGTCCGAGAGTTGATGCTGTGGATGGATGGGATTAACCTGCAGATGGATGCCCAGGA	spectrin beta, non-erythrocytic 2
Sqstm1	NM_011018.2	p62, OSF-6, STAP, Osi, A170	AGATAGGCCCAGTGTCTTGGCATTCTTGTAGAATCTTCAGGTGGGAATGTGTGATGCCTTTTCAGGCAATAGGAAAGTGCATGAGGAGAGTTTTGAATGT	sequestosome 1
Src	NM_001025395.2	pp60c-src	TGCCAAGGGCCTAAATGTGAAACACTACAAGATCCGCAAGCTGGACAGCGGCGGTTTCTACATCACCTCCCGCACCCAGTTCAACAGCCTGCAGCAGCTC	Rous sarcoma oncogene
Sri	NM_001080974.2	2900070H08Rik, Sor, 2210417O06Rik	AATTCAGTTGCAAAGCGATACAGCACCAGCGGGAAGATCACGTTTGATGACTACATTGCCTGCTGTGTCAAACTGAGGGCTCTCACAGATAGCTTTCGCA	sorcin
Srsf4	NM_020587.2	Sfrs4, MNCb-2616, 5730499P16Rik, SRp75	GATGCTCACAAGGGACGCAAAAACGAAGGAGTGATTGAATTTGTGTCTTACTCTGATATGAAAAGAGCTTTGGAAAAGCTGGACGGAACTGAAGTCAACG	serine/arginine-rich splicing factor 4
Stab1	NM_138672.2	MS-1	CAAGTTCTGGACAACTCCATTGCACTCCATCTCAATGCGTGGAGCTTACTGGATACCGTCTAGTTTTTGGAATCGTAACCACATGAGTAGGGGCTGCCAC	stabilin 1
Stambpl1	NM_029682.4	1700095N21Rik, 8230401J17Rik	CGCTGTCCTGCTTTTCCACCCACCAGAGCAACTCTCTGAGGAACGCATTTGCAGATCACCCTCATAAAAGTGATGGAAGCAATTTCGCTAACTACTCTCC	STAM binding protein like 1
Stat1	NM_009283.3	2010005J02Rik	ACGCTGGGAACAGAACTAATGAGGGGCCTCTCATTGTCACCGAAGAACTTCACTCTCTTAGCTTTGAAACCCAGTTGTGCCAGCCAGGCTTGGTGATTGA	signal transducer and activator of transcription 1
Stat3	NM_213659.2	Aprf, 1110034C02Rik	AGCTTAAAATTAAAGTGTGCATTGATAAAGACTCTGGGGATGTTGCTGCCCTCAGAGGGTCTCGGAAATTTAACATTCTGGGCACGAACACAAAAGTGAT	signal transducer and activator of transcription 3
Stx1a	NM_016801.3	HPC-1	GTCACTGTGGACCGAGACCGCTTCATGGATGAATTCTTTGAACAGGTGGAAGAGATCCGGGGCTTTATTGACAAGATTGCCGAAAACGTGGAGGAGGTGA	syntaxin 1A (brain)
Stx1b	NM_024414.2	Stx1b2	CGGACCTGCGCATCCGTAAGACCCAGCACTCCACACTCTCACGGAAGTTCGTGGAGGTAATGACCGAATATAATGCAACTCAGTCCAAGTACCGGGACCG	syntaxin 1B
Stx2	NM_007941.2	Epim, Syn-2, G1-536-1, repro34	TTCATGGACGGTTTCTTCCATCAGGTAGAGGAGATTCGAAGCAGCATAGCCAGGATTGCTCAGCATGTAGAAGACGTGAAGAAGAACCACAGCATCATCC	syntaxin 2
Sucla2	NM_011506.1	4930547K18Rik	CATCGGCCTCGATGGGAGCATAGGATGTCTAGTAAATGGTGCTGGCTTGGCTATGGCCACAATGGATATAATAAAACTACACGGAGGGACTCCAGCCAAC	succinate-Coenzyme A ligase, ADP-forming, beta subunit
Synj1	NM_001045515.1	A930006D20Rik	GGCATTTCTGGTGTCAAACAAGAGCCAACATTGAAGAGTGACCCATTTGAAGATCTCTCACTTAGTGTGCTTGCTGTATCAAAGGCTCAGCCTTCTGTTC	synaptojanin 1
Syt1	NM_009306.2	G630098F17Rik	ACAGCAACATCCTGACGGGAGAGGACCATCTTCACATCTACCAAAATAAAATGGAGGCATGGAAAGTGTGGCCTCCTGTTTGATCTATAGGATTTAGCTC	synaptotagmin I
Syt13	NM_030725.4	5730409J20Rik	ACTCCATGTGACAGACCTGTTCTTCTCAGTATGCCTGTACTTCAGGACGAAGTAGCTCTGAGCTTGGCTTGTTCCATCTGGCTATGTAAATGAGGAGGTA	synaptotagmin XIII
Syt4	NM_009308.3		TCTGGTCTCTCTCTGTTATCAGTCCACTACAAACACGCTCACTGTGGTGGTCTTAAAAGCGCGGCACCTACCGAAATCTGATGTGTCTGGACTTTCAGAT	synaptotagmin IV
Syt7	NM_018801.3	B230112P13Rik	TGGAATGAGACCTTTCTATTTGAAGGGTTTCCCTACGAGAAAGTGGTGCAGAGGGTCCTCTACCTCCAGGTCCTGGATTATGACCGTTTCAGCCGCAATG	synaptotagmin VII
Taf10	NM_020024.3	30kDa, Taf2h, TAFII30	GCACACCTCTAGTGGACTTCTTGATGCAGTTGGAGGATTACACACCTACGATCCCAGATGCAGTGACTGGTTACTACCTGAACCGCGCTGGCTTTGAAGC	TATA-box binding protein associated factor 10
Taf4	NM_001081092.1	Taf2c1, Taf4a, TAFII130, TAFII135	AGTTCACACGGCAAAGAATCACGCGGGTCAACCTCAGGGACCTCATATTTTGTTTAGAAAACGAGCGTGAGACAAGCCATTCACTGTTGCTCTACAAAGC	TATA-box binding protein associated factor 4
Taf4b	NM_001100449.1	4932409F03Rik, 105kDa, TAFII105, 2610524B04Rik, Taf2c2	ATACCGAAAGAATGCCAAACTCTCCTGGGGAAACATTTCAAGTATGTCACTCTCTGTCCTGTTCTTCCCATAGGGACTGTTATGGCCACATTCTATACTG	TATA-box binding protein associated factor 4b
Taf6l	NM_001177798.1	2810417N14Rik, C530024J06Rik, PAF65A	ACTGGCCGCCTCCATCAACCCTTTGAATGACCACTGGACTCTGCGAGATGGGGCTGCCCTTCTACTCAGTCACATATTCTGGACGCATGGAGACCTTGTA	TATA-box binding protein associated factor 6 like
Taf9	NM_027139.5	2310012M09Rik, Taf2g	CAGATGCTGGAGTTTGCCTTCCGATATGTGACAACAATTCTAGATGATGCTAAAATTTATTCCAGCCATGCTAAGAAAGCTACTGTTGATGCAGATGACG	TATA-box binding protein associated factor 9
Tardbp	NM_001003899.2	TDP-43, 1190002A23Rik, Tdp43	CAGCAGTAACATGGTAACATTAAAATGGTTTTCGGGGACCTCCAAAGACGGCCAGGAGTCCTGGGGTAAGTTACTTGTCAATGGCATGGTTTTGATCCCT	TAR DNA binding protein
Taz	NM_181516.5	5031411C02Rik, 9130012G04Rik, G4.5	GACGCTTCCTCGAGTTGCTTTCCGGCTGATTCGTCGAGTGAGGCCGTCAAGACTTGGTTTCTAGTGCGCATTGCTTTGTACAGCAGTCCCGTCTCGTCGC	tafazzin
Tbp	NM_013684.3	Gtf2d	GTGGCGGGTATCTGCTGGCGGTTTGGCTAGGTTTCTGCGGTCGCGTCATTTTCTCCGCAGTGCCCAGCATCACTATTTCATGGTGTGTGAAGATAACCCA	TATA box binding protein
Tbpl1	NM_011603.5	TRF2, Tlp, TRP, TLF	GAGATCCGTTTGCCAGAATTTACAAAGAACAATAGACCTCATGCCAGCTATGAACCTGAACTTCATCCTGCCGTGTGCTATCGGATAAAGTCTCTAAGAG	TATA box binding protein-like 1
Tbr1	NM_009322.3		CACGTCCTCCTTCCCAGGCCCGTTCTAGCGCACTCGCTCTTTCACTTGACCCTCGATGACCGTCTGCGGGGATAAGTGCAGGTCTCTCACTATGATTTTA	T-box brain gene 1
Tcerg1	NM_001039474.1	Taf2s, ca150, Fbp28, p144, 2900090C16Rik, 2410022J09Rik	AGATGGGAAGGTTTATTACTACAATGCTCGGACTCGTGAATCTGCATGGACCAAGCCAGATGGAGTTAAGGTTATTCAGCAATCAGAACTGACGCCCATG	transcription elongation regulator 1 (CA150)
Tcirg1	NM_001136091.1	Atp6i, V-ATPase a3, ATP6a3, TIRC7, OC-116	CTTCTTTGGGGGTCGATACCTACTCCTGCTCATGGGTCTGTTCTCCGTCTACACTGGCTTCATCTACAATGAGTGCTTCAGCCGAGCCACCACTATTTTC	T cell, immune regulator 1, ATPase, H+ transporting, lysosomal V0 protein A3
Tenm2	NM_011856.3	Odz2, 2610040L17Rik, D3Bwg1534e, 9330187F13Rik, Ten-m2	AGGAAGTCCCACCAGGGGTGTTTTGGAGGTCCCAGATTCACATCAGTCAGCCTCAATTCTTAAAGTTCAACATCTCCCTGGGCAAGGATGCCCTCTTCGG	teneurin transmembrane protein 2
Tfam	NM_009360.4	Hmgts, tsHMG, mtTFA	CATCCGTCGAAGTGTGAAACGATCCGGAGACATCTCTGAGCATTAAGATGGAAGACGGAGTTGTCATTGGGATTAGGCCCAAGAAACCAGTTAGGTCTCA	transcription factor A, mitochondrial
Tgfb1	NM_011577.1	TGFbeta1, Tgfb, TGF-beta 1, Tgfb-1, TGF-beta1	GGAGTTGTACGGCAGTGGCTGAACCAAGGAGACGGAATACAGGGCTTTCGATTCAGCGCTCACTGCTCTTGTGACAGCAAAGATAACAAACTCCACGTGG	transforming growth factor, beta 1
Tgfbr2	NM_009371.2	TbetaR-II, TBR-II, TbetaRII, 1110020H15Rik	TGTGCAAGTTTTGCGATGTGAGACTGTCCACTTGCGACAACCAGAAGTCCTGCATGAGCAACTGCAGCATCACGGCCATCTGTGAGAAGCCGCATGAAGT	transforming growth factor, beta receptor II
Th	NM_009377.1		GGATGGAAATGCTGTTCTCAACCTGCTCTTCTCCTTGAGGGGTACAAAACCCTCCTCACTGTCTCGGGCTTTGAAAGTGTTTGAGACATTTGAAGCCAAA	tyrosine hydroxylase
Thy1	NM_009382.3	T25, Thy-1, CD90, Thy1.1, Thy1.2, Thy-1.2, Thy 1.2	ACTTTTGTGAGCTTCAAGTCTCGGGCGCGAATCCCATGAGCTCCAATAAAAGTATCAGTGTGTATAGAGACAAGCTGGTCAAGTGTGGCGGCATAAGCCT	thymus cell antigen 1, theta
Tie1	NM_011587.2	tie-1, D430008P04Rik, TIE	GGGCTCAAGATGAACGCAGCCATCAAGATGCTAAAAGAGTATGCGTCTGAAAATGACCATCGAGACTTTGCAGGTGAACTAGAAGTTCTGTGCAAACTAG	tyrosine kinase with immunoglobulin-like and EGF-like domains 1
Tlr2	NM_011905.2	Ly105	GCAGGCGGTCACTGGCAGGAGATGTGTCCGCAATCATAGTTTCTGATGGTGAAGGTTGGACGGCAGTCTCTGCGACCTAGAAGTGGAAAAGATGTCGTTC	toll-like receptor 2
Tlr4	NM_021297.2	Rasl2-8, Lps, lipopolysaccharide response	AACGGCAACTTGGACCTGAGGAGAACAAAACTCTGGGGCCTAAACCCAGTCTGTTTGCAATTAATAAATGCTACAGCTCACCTGGGGCTCTGCTATGGAC	toll-like receptor 4
Tmem119	NM_146162.2	obif	TGGCTACTCTAAGGGTTCCTGCTGGGCTGGCTTTGCTACGCTTTCCTCAAGCTGCTTTCTTATTACCAGGATGCCTCACAGCTACAAAGTCCAATCTCAC	transmembrane protein 119
Tnc	NM_011607.1	TN-C, cytotactin, tenascin-C, Hxb, C130033P17Rik, hexabrachion, TN	GCAAAAATGGACGTGAGGACTTCTATCGCAACTGGAAGGCCTATGCTGCTGGGTTTGGAGACCGCAGAGAAGAATTTTGGCTTGGACTGGATAACCTGAG	tenascin C
Tnf	NM_013693.2	TNFalpha, Tnfa, TNF-alpha, Tnfsf1a, tumor necrosis factor-alpha, DIF, TNF alpha	TGGATCTCAAAGACAACCAACTAGTGGTGCCAGCCGATGGGTTGTACCTTGTCTACTCCCAGGTTCTCTTCAAGGGACAAGGCTGCCCCGACTACGTGCT	tumor necrosis factor
Tnfrsf10b	NM_020275.3	TRICK2A, KILLER, TRAIL-R2, TRICKB, TRAILR2, TRICK2B, DR5, Killer/Dr5, Ly98, Trail Receptor	CTGGTTCACATAAGATCCCATATAATGTGCAGGATGGCTAAACTTGCTGAGAGCTGACTCTGTGGTCTCCTGTCCCAGATTCTAGCGATATTCATTACTA	tumor necrosis factor receptor superfamily, member 10b
Tnfrsf11b	NM_008764.3	Opg, TR1, OPG, OCIF, osteoclastogenesis inhibitory factor	TTCTCAGGTGAGACTTCATCGAAAGCACCCTGTATAAAACACACGAACTGCAGCACATTTGGCCTCCTGCTAATTCAGAAAGGAAATGCAACACATGACA	tumor necrosis factor receptor superfamily, member 11b (osteoprotegerin)
Tnfrsf12a	NM_001161746.1	TWEAK-R, TweakR, Fn14	AGCCTCAATCTGGGTCACAAAGCGACCCATACTAAGGAACTGCAGCATTTGCACAAGGGAATCTCTTGTTCCCCACAAGTCCTGGCAGTCTGGCTGACTT	tumor necrosis factor receptor superfamily, member 12a
Tnfrsf1a	NM_011609.2	CD120a, TNF receptor alpha chain, TNFRp55, p55, TNF-R55, TNFalpha-R1, TNF-R-I, TNFR60, TNFAR, p55-R, TNF-alpha-R1, TNF-R1, TNF-alphaR1, TNFRI, Tnfr1	CTCCTTGCCAAGCTGACAAGGACACGGTGTGTGGCTGTAAGGAGAACCAGTTCCAACGCTACCTGAGTGAGACACACTTCCAGTGCGTGGACTGCAGCCC	tumor necrosis factor receptor superfamily, member 1a
Tnfrsf1b	NM_011610.3	Tnfr2, p75 TNFR, TNF-alphaR2, CD120b, TNF-R2, TNFBR, TNF-R-II, TNF-R75, TNFRII, TNFalpha-R2, TNFR80, p75	GTGTGTGTCCATGTTTGCATGTATGTGTGTGCCAGTGTGTGGAGGCCAGAGGTTGGCTTTGGGTGTGTTTGATCACTCTCAGTTACTGAGGCAGGGCTCT	tumor necrosis factor receptor superfamily, member 1b
Tnr	NM_022312.3	janusin, TN-R, restrictin, J1-tenascin	GGAATTGATCCTCCCAAAAACATCACAATTAGCAACGTGACTAAGGACTCCCTGACGGTGTCCTGGAGCTCTCCTGTTGCGCCTTTTGATTACTACCGAG	tenascin R
Tor1a	NM_144884.1	DQ2, torsinA, Dyt1, Tor1a	GGAGGCGCTGCAGAAAGATCTGGATAACAAGCTCTTTGGACAGCATCTTGCAAAAAAAGTCATCCTAAACGCCGTGTCTGGTTTCCTAAGCAACCCGAAG	torsin family 1, member A (torsin A)
Tpm1	NM_024427.4	alpha-TM, TM2, Tpm-1, Tm3	GCCGAGAAGGCTGCAGATGAGAGTGAGAGAGGCATGAAAGTCATTGAAAGCCGAGCCCAAAAAGATGAAGAAAAGATGGAGATTCAGGAGATCCAGCTGA	tropomyosin 1, alpha
Tradd	NM_001033161.2	9130005N23Rik	AGGTAGCTTCTGCAGGTTCGAAGTTCCCGGTTTCCTCTCCGACCGAGGAGAAACCACTGCCGGCCGCCTGCCAGACTTTTCTGTTCCACGGGCAGCTCGT	TNFRSF1A-associated via death domain
Trem1	NM_021406.5		GTGGCTCCTGTGCTTTCTCTAGGACACACTGGCATTTGCTTGTTTCCACCTCTTTGGGTGGGAAAAGGATGGTAGATCCATTCCTTCTACTTCAGCAGTG	triggering receptor expressed on myeloid cells 1
Trem2	NM_031254.2	Trem2b, Trem2c, Trem2a	GAATCAAGAGACCTCCTTCCCACCCACCTCCATTCTTCTCCTCCTGGCCTGCGTTCTCCTGAGCAAGTTTCTTGCAGCCAGCATCCTCTGGGCTGTGGCC	triggering receptor expressed on myeloid cells 2
Trf	NM_133977.2	HP, Tfn	AGGAGACTTTATTTGGGGGAAGTGACTGCACCGGCAATTTCTGTTTGTTCAAGTCCACCACCAAGGACCTTCTGTTCAGGGATGACACCAAATGTTTCGT	transferrin
Trim28	NM_011588.3	MommeD9, KAP-1, KRIP-1, Tif1b	CCTCTTGGGCTCTGGAGAGTGATAACAATACAGCTCTCTTGCTCTCTAAGAAGCTGATCTATTTCCAGCTGCATCGGGCCCTCAAAATGATTGTGGATCC	tripartite motif-containing 28
Trim37	NM_197987.2	2810004E07Rik, 1110032A10Rik, TEF3, MUL	CGACTAGATACACAGCTGAAGAATAAGCTCATAACTCTCATGGGTCAGAAGACATCTCTTACTCAAGAAACGGAGCTGTTGGAATCTTTACTTCAGGAGG	tripartite motif-containing 37
Trp53	NM_011640.1	p44, p53	CCCTCTCTGAGTAGTGGTTCCTGGCCCAAGTTGGGGAATAGGTTGATAGTTGTCAGGTCTCTGCTGGCCCAGCGAAATTCTATCCAGCCAGTTGTTGGAC	transformation related protein 53
Trpm2	NM_138301.2	Trrp7, LTRPC2, TRPC7, 9830168K16Rik	TGCAGGGAGTGAGCCTCCGGTCCCTCTATAAGCGATCAACAGGCCACGTTACCTTCACCATTGACCCAGTCCGTGACCTTCTCATTTGGGCCGTTATCCA	transient receptor potential cation channel, subfamily M, member 2
Trpv1	NM_001001445.1	Vr1, VR-1, OTRPC1, capsaicin receptor	GAGAAGATGATCCTCAGAGACCTGTGTCGGTTTATGTTCGTCTACCTCGTGTTCTTGTTTGGATTTTCCACAGCCGTAGTGACACTGATCGAGGATGGGA	transient receptor potential cation channel, subfamily V, member 1
Tspo	NM_009775.4	Bzrp, PBR, Tspo1	GACACTGGCTCCCATCTGGGGCACACTGTATTCAGCCATGGGGTATGGCTCCTACATAGTCTGGAAAGAGCTGGGAGGTTTCACAGAGGACGCTATGGTT	translocator protein
Twistnb	NM_172253.2	2810024J17Rik, D16Wsu83e	TCGCTTAGATTCAGATTCTGCTGGAGTGTTCTGCATTCGAGGAAAACTGAGTACCACCAGTTTGCAACTTAAGCACTCTGCAGTTTCTGAAGATGTAGCA	twist basic helix-loop-helix transcription factor 1 neighbor
Txnl1	NM_016792.2	32kDa, TRP32	TAGGTTAGCTTCACTGTTGATATCCTTGGGTACCTGCCTTCCAAATGGTGGGATTGTAGGCCTGTACCACTAAACCTGGTCTCATGCCAAGATTTTAACT	thioredoxin-like 1
U2af2	NM_133671.3		GCGGCCGCCTAAGCATGTCGGACTTCGACGAGTTCGAGCGGCAGCTCAACGAGAATAAACAAGAGCGGGACAAGGAGAATCGGCACAGGAAGCGTAGTCA	U2 small nuclear ribonucleoprotein auxiliary factor (U2AF) 2
Ube2k	NM_016786.3	D5Ertd601e, Hip2	CCTTAAGTCTGAACACAGATCCTCTGTGCCTGTGAATTTACTTGCATGCTTGTACTTGACTTCTTAGAACGGGTAGCCGAAAAGACCACCCTTTTAAGCA	ubiquitin-conjugating enzyme E2K
Ube2n	NM_080560.3	UBC13	ATCCTGAAAGCCAGAGCTGCTCCTAGTCATAGCTGATGCCTTACACATTACCCACAGTGGCCTGGTGGGCAGAGGTTTCAGTTTTCCCAGTTTACATTAG	ubiquitin-conjugating enzyme E2N
Ube3a	NM_173010.3	A130086L21Rik, Hpve6a, 5830462N02Rik, E6-AP ubiquitin protein ligase	AGTTCAAGGACAGCAGTTGAATCCGTATTTGAGACTCAAAGTCAGACGTGACCATATTATAGATGATGCACTGGTCCGGCTAGAGATGATTGCTATGGAA	ubiquitin protein ligase E3A
Ubqln1	NM_152234.2	XDRP1, Plic-1, D13Ertd372e, Dsk2, 1810030E05Rik, DA41, 1110046H03Rik	TGTGTGCTCTCTCTGCCTTACGCCTCAGTCTGTGGTTGGAAGACTTTGTACTGGTGAATGGCAATATGCAGGTGGGGCAGTGTCAAAAGCAGTTTGATTT	ubiquilin 1
Uchl1	NM_011670.2	PGP9.5, PGP 9.5	CCTGCTCAGGCTTTCCCAGTGAGCGAGGCCGGCGCTTTATAACAGCAGCCTGGGCGGCTCCACCGGCTGTTTTTTCGGCTCCTCGGGTTTGTGTCTGCAG	ubiquitin carboxy-terminal hydrolase L1
Ugcg	NM_011673.3	GlcT-1, Ugcgl, Epcs21	TATGTAGCCGACAGACAAGGCTTTGCTGCCACCTTAGAGCAGGTATATTTTGGAACTTCACACCCAAGATCCTATATCTCTGCCAATGTAACTGGCTTCA	UDP-glucose ceramide glucosyltransferase
Ugt8a	NM_011674.4	Cgt, Ugt8, mCerGT	TGCTGTTGGAATAGCAAGGGCTGCTAAAATCATCATTGTGCCGCCAATTATGTTTGAAAGCCATTTGTACATTTTCAAGACACTAGCATCGGCCTTGCAC	UDP galactosyltransferase 8A
Unc13a	NM_001029873.2	2410078G03Rik, Munc13-1	ATCTTTCAAGATGCCCTCAATTCTCAGTCAACACGTGACTTGGGACACATACCCGGGGAGTGTTCATGAGTGCATGGCGTTGAGATGTTTTGCACTATTT	unc-13 homolog A (C. elegans)
Usp21	NM_013919.4	Usp23, ESTM28, Usp16, W53272	CCCGAATCCTCGTGCTCCATCTGAACCGATTTTCCACCTCCCGAGGCTCCATCAAGAAAAGTTCAGTAGGTGTAGACTTCCCACTGCAGAGACTAAGCCT	ubiquitin specific peptidase 21
Usp30	NM_001033202.3	6330590F17Rik, D5Ertd483e	GCATGATACCTGAGCAGAAGTGGAGCAAAATCCTGCAGTTTGGCTTTAGGGCCATGCTCTAAGAGTGTGTGACTCTCATGGTTTCAATAAGCAAACGGTA	ubiquitin specific peptidase 30
Vcp	NM_009503.3	CDC48, p97/VCP, AAA ATPase p97, p97	ATAGAGTTGTTCGGAATAACCTCCGAGTTCGCCTAGGAGATGTCATCAGCATCCAGCCATGCCCTGATGTAAAGTATGGCAAACGTATCCACGTTCTACC	valosin containing protein
Vegfa	NM_001025250.3	Vegf, VEGF120, VEGF188, VEGF-A, VPF, VEGF164	TCTCTCTCTCCCAGATCGGTGACAGTCACTAGCTTGTCCTGAGAAGATATTTAATTTTGCTAACACTCAGCTCTGCCCTCCCTTGTCCCCACCACACATT	vascular endothelial growth factor A
Vip	NM_011702.2	PHI, peptide histidine isoleucine	GAAATGCCAGGCATGCTGATGGAGTTTTCACCAGCGATTACAGCAGACTTCTGGGTCAGATTTCTGCCAAAAAATACCTTGAGTCACTCATTGGCAAACG	vasoactive intestinal polypeptide
Wfs1	NM_011716.2	wolframin	CGCAGATCCTGCTGGAGGGTGGTTCTCTTTAGCACTGTCCACTTTGAATGCCGAGTGTCATAAGAAATTGCATGCTATCTTCACTCACAATCCTGCCCTT	Wolfram syndrome 1 homolog (human)
Xab2	NM_026156.2	0610041O14Rik	CTTTGAGGAGAGCTTCAAGGCATATGAGCGTGGCATCTCACTGTTCAAGTGGCCCAATGTTTCAGACATCTGGAGCACCTACCTGACCAAATTCATCTCG	XPA binding protein 2
Xbp1	NM_013842.2	D11Ertd39e, TREB5, TREB-5, XBP-1	CCTCTAGTTTTAGAGATCCCCTCTGAGACAGAGAGTCAAACTAACGTGGTAGTGAAAATTGAGGAAGCACCTCTAAGCTCTTCAGAAGAGGATCACCCTG	X-box binding protein 1
Xiap	NM_009688.2	Birc4, 1110015C02Rik, IAP3, Aipa, ILP-1, Api3	AGTCAAACTTCATTGCAGAAAGACATTAGTACTGAAGAGCAGCTAAGGCGCCTACAAGAGGAGAAGCTTTGCAAAATCTGTATGGATAGAAATATTGCTA	X-linked inhibitor of apoptosis
Xk	NM_023500.2	Xk, 1810038K19Rik	GTACCCATTTCCAATTTCAGGTCATGCCTTGAGAGTGAGATTAGCGCCACTCTGACACTTCCTAGGCAGGTTCGGAATTAGACAAGGGTAAGGATACTTG	X-linked Kx blood group
Zfp24	NM_021559.2	KOX17, 5033419P20Rik, 3526401F17Rik, Zfp191, ZF-12	GTAGTTCTCTTGCCAGTGTGCTGTGTTTGGAGGGAGATGTCGGCTCAGAGTCAGCTAGTCAGCTCTTAGCATTCTTCAGAGGTGAGTTCAAATCACACTC	zinc finger protein 24
Internal Reference Genes
Aars	NM_146217.4		GTCTACCACCACACTTTCTTTGAGATGCTGGGCTCCTGGTCTTTTGGGGACTATTTCAAGGAATTGGCATGTAAGATGGCCCTGGAACTTCTTACCCAGG	alanyl-tRNA synthetase
Asb7	NM_080443.2	Asb-7, D030055C23Rik	CTGTATTCTATGGTAACGGAAGGGCTGTCCAGTTGCTGATGTGGTTGTGGTGACCATGCAGGTCTGCCCCTGAATTTGTTATCAGAGAAGCAGTCTGTGG	ankyrin repeat and SOCS box-containing 7
Ccdc127	NM_024201.3	5430420E17Rik, 0610011N22Rik	TTGGCAGCATTTCGTTGGATTTGGTCTAGGGAATCCCAAAAAGAGATAGAAAAAGCCAGAAAAGCATATCATCAGAGAACAGCTGCTTTCCAACAGGATC	coiled-coil domain containing 127
Cnot10	NM_153585.5	2600001P13Rik	GCTTTTTGCTCGTAGACTTGTATATATTAACCCACCAGGCTGAGAAAGCTCTGCATCTTCTTGCCGTCCTAGAAAAAATGATTTCACAGGGTAGCGGTGG	CCR4-NOT transcription complex, subunit 10
Csnk2a2	NM_009974.3	CK2, 1110035J23Rik	CCATTCTTCCACGGGCAGGACAACTATGACCAGCTTGTTCGAATTGCCAAGGTTCTGGGGACAGATGAACTATATGGTTATCTGAAGAAGTACCACATAG	casein kinase 2, alpha prime polypeptide
Fam104a	NM_138598.5	D11Wsu99e	TTAGTATGTAGATGTCTGTCTATGGGATGCTCTCCCTTGGAACAGAACAGCCGTCCACTCGGAAGACCAGGGACGTTAAGCACATTTCCTAGTTGTGGTC	family with sequence similarity 104, member A
Lars	NM_134137.2	2310045K21Rik, 3110009L02Rik	TTAAGCGGCCTGAAAGGGAAAAATATCTTCCTAGTAGCTGCTACACTCAGACCTGAGACTATGTTTGGGCAGACAAATTGTTGGGTTCGGCCTGATATGA	leucyl-tRNA synthetase
Mto1	NM_026658.2	2310039H01Rik, 5730419A02Rik	TCCAAATCGTCTGCATCAGGTTTGGTTGGAGCCTGAAGGAATGGATTCCGACCTCATCTACCCGCAAGGGTTATCTGTTACACTGCCAGCTGAGTTACAG	mitochondrial tRNA translation optimization 1
Supt7l	NM_028150.1	2610524B01Rik, 6030455L14Rik	TGATCTACAGTTGCCAGAGACGGAAGCACACACCTTTAGGAGATCGTTTACATTAAGCTGGAGAGCCCTTCTCTGCTTGCTCTAAAATGCTGAGGTACTG	suppressor of Ty 7-like
Tada2b	NM_001170454.1	LOC231151	GGTGTTTCCAGCACCAGAATCCCAGCTTGGTGAGGTTTGAAGTTTCAGTGTGTCTTCTACAAAATGACAGCCACATCTACATTAGCTTGAGAAGCAGAGG	transcriptional adaptor 2B
© 2017 NanoString Technologies, all rights reserved

## Sheet: Annotations
nCounter® Mouse Neuropathology Panel - Pathway Annotations
Mouse Symbol	Disease Association	Activated Microglia	Angiogenesis	Apoptosis	Autophagy	Axon and Dendrite Structure	Carbohydrate Metabolism	Chromatin Modification	Cytokines	Growth Factor Signaling	Lipid Metabolism	Matrix Remodeling	Myelination	Neural Connectivity	Neuronal Cytoskeleton	Oxidative Stress	Tissue Integrity	Transcription and Splicing	Transmitter Release	Transmitter Response and Reuptake	Transmitter Synthesis and Storage	Trophic Factors	Unfolded Protein Response	Vesicle Trafficking
3110043O21Rik	+	-	-	-	+	-	-	-	-	-	-	-	-	-	-	-	-	-	-	-	-	-	-	-
Abat	+	-	-	-	-	-	-	-	-	-	-	-	-	-	-	-	-	-	+	-	+	-	-	+
Abl1	-	-	-	-	-	-	-	-	-	-	-	-	-	-	-	+	-	-	-	-	-	+	-	-
Acaa1a	-	-	-	-	-	-	-	-	-	-	+	-	-	-	-	-	-	-	-	-	-	-	-	-
Ache	+	-	-	-	-	-	-	-	-	-	+	-	-	+	-	-	-	-	+	-	+	-	-	+
Acin1	-	-	-	-	-	-	-	-	-	-	-	-	-	-	-	-	-	+	-	-	-	-	-	-
Actn1	-	-	-	-	-	-	-	-	-	-	-	-	-	-	+	-	-	-	-	-	-	-	-	-
Acvrl1	+	-	+	-	-	+	-	-	-	-	-	-	-	-	-	-	-	-	-	-	-	-	-	-
Adam10	+	-	-	-	-	-	-	-	-	-	-	-	-	+	-	-	-	-	-	-	-	-	-	-
Adcy5	+	-	-	-	-	-	-	-	-	-	-	-	-	-	-	-	-	-	+	+	-	-	-	-
Adcy8	-	+	-	-	-	-	-	-	-	-	-	-	-	-	-	-	-	-	+	+	-	-	-	-
Adcy9	-	-	-	-	-	+	-	-	-	-	-	-	-	-	-	-	-	-	+	+	-	-	-	-
Adcyap1	+	-	-	-	-	+	-	-	-	-	-	-	-	+	-	-	-	-	-	-	+	-	-	+
Adora1	-	-	-	-	-	+	-	-	-	-	-	-	-	+	-	-	-	-	-	+	-	-	-	+
Adora2a	+	-	-	-	-	-	-	-	-	-	-	-	-	-	-	-	-	-	+	+	-	-	-	-
Adra2a	+	+	-	-	-	-	-	-	-	-	-	-	-	+	-	-	-	-	-	+	-	-	-	-
Adrb2	-	-	+	-	-	+	-	-	-	-	-	-	-	+	-	-	-	-	+	+	-	-	-	+
Ager	+	-	-	-	-	+	-	-	-	-	-	-	-	-	-	+	-	-	-	-	-	-	-	-
AI464131	-	-	-	-	-	-	-	-	-	-	-	-	-	-	-	-	-	-	-	-	-	-	-	-
Aif1	+	-	-	-	-	-	-	-	-	-	-	-	-	-	-	+	-	-	-	-	-	-	-	-
Akt1	+	-	-	+	-	-	+	-	-	+	-	-	+	+	-	+	-	-	+	+	-	+	-	+
Akt1s1	-	-	-	-	-	-	+	-	-	-	-	-	-	-	-	-	-	-	-	-	-	-	-	-
Akt2	-	-	-	+	-	-	+	-	-	+	-	-	+	-	-	-	-	-	+	+	-	+	-	-
Akt3	-	-	-	+	-	-	+	-	-	+	-	-	-	-	-	-	-	-	+	+	-	+	-	-
Aldh1l1	-	-	-	-	-	-	-	-	-	-	-	-	-	-	-	-	-	-	-	-	-	-	-	-
Amigo1	-	+	-	-	-	+	-	-	-	-	-	-	+	-	-	-	-	-	-	-	-	-	-	-
Amph	-	-	-	-	-	-	-	-	-	-	-	-	-	+	-	-	-	-	-	-	-	-	-	+
Ang	+	-	+	-	-	-	-	-	-	-	-	-	-	-	-	-	-	-	-	-	-	-	-	-
Angpt2	+	-	+	-	-	-	-	-	-	-	-	-	-	-	-	-	-	-	-	-	-	-	-	-
Ap1s1	-	-	-	-	+	+	-	-	-	-	-	-	-	+	-	-	-	-	-	-	-	-	-	-
Ap2a2	+	-	-	-	-	-	-	-	-	-	-	-	-	-	-	-	-	-	-	-	+	-	-	-
Ap2b1	+	-	-	-	-	-	-	-	-	-	-	-	-	-	-	-	-	-	-	-	+	-	-	-
Ap3m2	+	+	-	-	+	+	-	-	-	-	-	-	-	-	-	-	-	-	-	-	-	-	-	-
Ap3s1	-	-	-	-	+	+	-	-	-	-	-	-	-	-	-	-	-	-	-	-	-	-	-	-
Ap4s1	-	-	-	-	+	-	-	-	-	-	-	-	-	-	-	-	-	-	-	-	-	-	-	-
Apaf1	+	-	-	+	-	-	-	-	-	-	-	-	-	-	-	-	-	-	-	-	-	-	-	-
Apc	-	-	-	-	-	+	-	-	-	+	-	-	-	+	-	-	-	-	-	-	-	-	-	-
Apoe	+	+	-	-	-	+	-	-	-	-	-	-	-	-	-	+	-	-	-	-	-	-	-	+
App	+	-	-	-	-	+	-	-	-	-	-	-	-	+	-	+	-	-	+	-	-	-	-	-
Aqp4	-	-	-	-	-	-	-	-	-	-	-	-	-	-	-	-	+	-	-	-	-	-	-	-
Arc	-	-	-	-	-	+	-	-	-	-	-	-	-	+	-	-	-	-	-	-	-	-	-	+
Arhgap44	-	-	-	-	-	+	-	-	-	-	-	-	-	+	-	-	-	-	-	-	-	-	-	-
Arhgef10	+	-	-	-	-	-	-	-	-	-	-	-	+	-	-	-	-	-	-	-	-	-	-	-
Arrb2	-	+	-	-	-	+	-	-	-	+	-	-	-	+	-	-	-	-	+	-	-	-	-	+
Arsa	-	-	-	-	+	-	-	-	-	-	+	-	-	-	-	-	-	-	-	-	-	-	-	-
Atcay	-	-	-	-	-	+	-	-	-	-	-	-	-	+	-	-	-	-	-	-	-	-	-	-
Atf4	+	-	-	+	-	-	-	-	-	+	-	-	-	-	-	+	-	-	+	+	-	+	+	-
Atf6	+	-	-	-	-	-	-	-	-	-	-	-	-	-	-	-	-	-	-	-	-	-	+	-
Atg5	-	-	-	-	-	-	-	+	-	-	-	-	-	-	-	-	-	-	-	-	-	-	-	-
Atm	+	-	-	+	-	-	-	+	-	+	-	-	-	-	-	-	-	-	-	-	-	-	-	-
Atp13a2	-	-	-	-	-	-	-	-	-	-	-	-	-	-	-	+	-	-	-	-	-	-	-	-
Atp2b3	-	-	-	-	-	-	-	-	-	-	-	-	-	-	-	-	-	-	+	+	-	-	-	-
Atp6v0c	+	-	-	-	+	-	-	-	-	-	-	-	-	-	-	-	-	-	-	-	+	-	-	-
Atp6v0d1	+	-	-	-	+	-	-	-	-	-	-	-	-	+	-	-	-	-	-	-	+	-	+	-
Atp6v0e	-	+	-	-	-	-	-	-	-	-	-	-	-	-	-	-	-	-	-	-	+	-	-	-
Atp6v0e2	-	-	-	-	-	-	-	-	-	-	-	-	-	-	-	-	-	-	-	-	+	-	-	-
Atp6v1a	-	+	-	-	-	-	-	-	-	-	-	-	-	-	-	-	-	-	-	-	+	-	-	-
Atp6v1d	+	-	-	-	-	-	-	-	-	-	-	-	-	-	-	-	-	-	-	-	+	-	-	-
Atp6v1e1	+	-	-	-	-	-	-	-	-	-	-	-	-	-	-	-	-	-	-	-	+	-	-	-
Atp6v1g2	-	-	-	-	-	-	-	-	-	-	-	-	-	-	-	-	-	-	-	-	+	-	-	-
Atp6v1h	-	-	-	-	+	-	-	-	-	-	-	-	-	-	-	-	-	-	-	-	+	-	-	-
Atp7a	-	-	-	-	-	-	-	-	-	-	-	-	-	-	-	+	-	-	-	-	+	-	-	-
Atp8a2	-	+	-	-	-	-	-	-	-	-	-	-	-	-	-	-	-	-	-	-	-	-	-	-
Atrn	-	-	-	-	-	-	-	-	-	-	-	-	+	-	-	+	-	-	-	-	-	-	-	-
Atxn2	+	-	-	-	-	-	-	-	-	-	-	-	-	-	-	-	-	+	-	-	-	-	-	-
Atxn3	-	-	-	-	-	-	-	+	-	-	-	-	-	-	-	-	-	-	-	-	-	-	+	+
Atxn7	-	-	-	-	-	-	-	+	-	-	-	-	-	-	-	-	-	-	-	-	-	-	-	-
Avp	-	-	-	-	-	+	-	-	-	-	-	-	-	-	-	-	-	-	-	-	-	-	-	-
Axin2	-	-	-	-	-	-	-	-	-	+	-	-	-	+	-	-	-	-	-	-	-	-	-	-
B4galt6	-	-	-	-	-	-	-	-	-	-	+	-	-	-	-	-	-	-	-	-	-	-	-	-
Bace1	+	-	-	-	-	+	-	-	-	-	-	-	-	-	-	-	-	-	-	-	-	-	-	-
Bad	+	-	-	+	-	-	-	-	-	-	-	-	-	-	-	+	-	-	-	+	-	+	-	-
Bax	+	-	-	+	-	-	-	-	-	-	-	-	-	-	-	-	-	-	-	-	-	+	+	-
Bcas1	-	-	-	-	-	-	-	-	-	-	-	-	-	+	-	-	-	-	-	-	-	-	-	-
Bcas2	-	-	-	-	-	-	-	-	-	-	-	-	-	-	-	-	-	+	-	-	-	-	-	-
Bche	+	-	-	-	-	-	+	-	-	-	-	-	-	-	-	-	-	-	-	-	-	-	-	+
Bcl2	+	+	-	+	-	-	-	-	-	+	-	-	-	-	-	+	-	-	+	-	-	+	+	-
Bcl2l1	+	-	-	+	-	-	-	-	-	-	-	-	-	+	-	-	-	-	-	-	-	-	-	-
Bdnf	+	-	-	-	-	-	-	-	-	+	-	-	-	-	-	-	-	-	-	+	-	+	-	-
Becn1	-	-	-	-	-	+	-	-	-	-	-	-	-	-	-	-	-	-	-	-	-	-	-	-
Bid	+	-	-	+	-	-	-	-	-	-	-	-	-	-	-	-	-	-	-	-	-	-	-	-
Bnip3	-	-	-	-	-	+	-	-	-	-	-	-	-	-	-	+	-	-	-	-	-	-	-	-
Brms1l	-	-	-	-	-	-	-	+	-	-	-	-	-	-	-	-	-	-	-	-	-	-	-	-
C1qa	+	+	+	-	-	-	-	-	-	-	-	-	-	-	-	-	-	-	-	-	-	-	-	-
C1qb	+	+	+	-	-	-	-	-	-	-	-	-	-	-	-	-	-	-	-	-	-	-	-	-
C1qc	+	+	+	-	-	-	-	-	-	-	-	-	-	-	-	-	-	-	-	-	-	-	-	-
C3	+	+	+	-	-	-	-	-	-	-	-	-	-	-	-	-	-	-	-	-	-	-	-	-
C4a	+	+	+	-	-	-	-	-	-	-	-	-	-	-	-	-	-	-	-	-	-	-	-	-
C6	+	+	+	-	-	-	-	-	-	-	-	-	-	-	-	-	-	-	-	-	-	-	-	-
Cab39	-	-	-	-	-	-	+	-	-	-	-	-	-	-	-	-	-	-	-	-	-	-	-	-
Cacna1a	-	-	-	-	-	+	-	-	-	+	-	-	-	+	-	-	-	-	+	+	+	-	-	+
Cacna1b	-	-	-	-	-	+	-	-	-	+	-	-	-	+	-	-	-	-	+	+	+	-	-	+
Cacna1c	+	-	-	-	-	-	-	-	-	+	-	-	-	+	-	-	-	-	+	+	-	-	-	-
Cacna1d	+	-	-	-	-	-	-	-	-	+	-	-	-	-	-	-	-	-	+	+	-	-	-	-
Cacna1f	+	-	-	-	-	-	-	-	-	+	-	-	-	-	-	-	-	-	+	+	-	-	-	-
Cacna1s	+	-	-	-	-	-	-	-	-	+	-	-	-	-	-	-	-	-	+	+	-	-	-	-
Cacnb2	-	-	-	-	-	-	-	-	-	+	-	-	-	-	-	-	-	-	+	-	-	-	-	+
Cacnb4	-	-	-	-	-	-	-	-	-	+	-	-	-	+	-	-	-	-	+	-	-	-	-	+
Cadm3	-	-	-	-	-	-	-	-	-	-	-	-	-	-	-	-	+	-	-	-	-	-	-	-
Cadps	+	-	-	-	-	-	-	-	-	-	-	-	-	+	-	-	-	-	-	-	-	-	-	+
Calb1	+	-	-	-	-	+	-	-	-	-	-	-	-	+	-	-	-	-	-	-	-	-	-	+
Calb2	-	-	-	-	-	+	-	-	-	-	-	-	-	+	-	-	-	-	-	-	-	-	-	-
Calm1	+	-	-	-	-	-	-	-	-	+	-	-	-	-	-	-	-	-	+	+	-	+	-	+
Calm4	+	-	-	-	-	-	-	-	-	-	-	-	-	-	-	-	-	-	+	+	-	+	-	-
Camk2b	-	-	-	-	-	+	-	-	-	+	-	-	-	+	-	-	-	-	+	+	-	+	-	+
Camk2d	-	-	-	-	-	+	-	+	-	+	-	-	-	+	-	-	-	-	+	+	-	+	-	-
Camk2g	+	-	-	-	-	-	-	-	-	+	-	-	-	-	-	-	-	-	+	+	-	+	-	-
Camk4	-	-	-	-	-	-	-	-	-	-	-	-	-	-	-	-	-	-	+	+	-	+	-	-
Car2	+	-	-	-	-	+	-	-	-	-	-	-	-	-	-	-	-	-	-	-	-	-	-	+
Casp1	+	-	-	+	-	-	-	-	-	-	-	-	-	-	-	-	-	-	-	-	-	-	-	-
Casp3	+	-	-	+	-	-	-	-	-	+	-	-	-	-	-	+	-	-	+	-	-	-	-	-
Casp6	-	-	-	+	-	-	-	-	-	-	-	-	-	-	-	-	-	-	-	-	-	-	-	-
Casp7	+	-	-	+	-	-	-	-	-	-	-	-	-	-	-	-	-	-	-	-	-	-	-	-
Casp8	+	+	-	+	-	-	-	-	-	-	-	-	-	-	-	-	-	-	-	-	-	-	-	-
Casp9	+	-	-	+	-	-	-	-	-	-	-	-	-	-	-	-	-	-	-	-	-	-	-	-
Cast	+	-	-	-	-	-	-	-	-	-	-	-	-	-	-	-	-	-	-	-	-	-	+	-
Cck	-	-	-	-	-	+	-	-	-	-	-	-	-	+	-	-	-	-	-	-	-	-	-	-
Ccl12	+	-	+	-	-	+	-	-	+	-	-	-	-	+	-	-	-	-	-	-	-	-	+	+
Ccl5	+	+	+	-	-	-	-	-	+	-	-	-	-	-	-	+	-	-	-	-	-	-	-	-
Ccnd1	+	-	-	-	-	-	+	-	-	+	-	-	-	-	-	-	-	-	-	-	-	-	+	-
Ccnh	-	-	-	-	-	-	-	-	-	-	-	-	-	-	-	-	-	+	-	-	-	-	-	-
Ccr2	+	+	+	-	-	+	-	-	+	-	-	-	-	-	-	-	-	-	-	-	-	-	-	-
Ccr5	+	+	-	-	-	-	-	-	+	-	-	-	-	-	-	-	-	-	-	-	-	-	-	-
Ccs	+	-	-	-	-	-	-	-	-	-	-	-	-	-	-	+	-	-	-	-	-	-	-	-
Cd14	+	-	-	-	-	-	-	-	-	+	-	-	-	-	-	-	-	-	-	-	-	-	-	-
Cd33	+	+	-	-	-	-	-	-	-	-	-	-	-	-	-	-	-	-	-	-	-	-	-	-
Cd34	-	-	+	-	-	-	-	-	-	-	-	-	-	-	-	-	+	-	-	-	-	-	-	-
Cd4	+	-	-	-	-	-	-	-	-	-	-	-	-	-	-	-	+	-	-	-	-	-	-	-
Cd40	-	-	-	-	-	-	-	-	+	-	-	-	-	-	-	-	+	-	-	-	-	-	-	-
Cd44	+	+	-	-	-	-	-	-	-	-	-	-	-	-	-	-	-	-	-	-	-	-	-	-
Cd68	+	+	-	-	+	-	-	-	-	-	-	-	-	-	-	-	-	-	-	-	-	-	-	-
Cd8a	-	-	-	-	-	-	-	-	-	-	-	-	-	-	-	-	+	-	-	-	-	-	-	-
Cd9	+	+	-	-	-	-	-	-	-	-	-	-	+	-	-	-	-	-	-	-	-	-	-	-
Cdc27	-	-	-	-	-	-	-	-	-	-	-	-	-	-	-	-	-	-	-	-	-	-	+	-
Cdc40	-	-	-	-	-	-	-	-	-	-	-	-	-	-	-	-	-	+	-	-	-	-	-	-
Cdk2	+	-	-	-	-	-	-	+	-	-	-	-	-	-	-	+	-	-	-	-	-	-	-	-
Cdk5	+	-	-	-	-	+	-	-	-	-	-	-	-	+	-	-	-	-	+	-	-	-	-	+
Cdk5r1	+	-	-	-	-	+	-	-	-	-	-	-	-	+	-	-	-	-	-	-	-	-	-	-
Cdk5rap3	+	-	-	-	-	-	-	-	-	-	-	-	-	-	-	-	-	-	-	-	-	-	+	-
Cdk7	+	-	-	-	-	-	-	-	-	-	-	-	-	-	-	-	-	+	-	-	-	-	-	-
Cdkn1a	+	-	-	+	-	-	-	-	-	-	-	-	-	-	-	-	-	-	-	-	-	-	-	-
Cds1	-	+	-	-	-	-	-	-	-	+	+	-	-	-	-	-	-	-	-	-	-	-	-	-
Cers1	-	-	-	-	-	-	-	-	-	-	+	-	-	-	-	-	-	-	-	-	-	-	-	-
Cers2	-	-	-	-	-	-	-	-	-	-	+	-	-	-	-	-	-	-	-	-	-	-	-	-
Cers4	-	-	-	-	-	-	-	-	-	-	+	-	-	-	-	-	-	-	-	-	-	-	-	-
Cers6	-	-	-	-	-	-	-	-	-	-	+	-	-	-	-	-	-	-	-	-	-	-	-	-
Chat	-	-	-	-	-	-	-	-	-	-	+	-	-	+	-	-	-	-	+	-	+	-	-	+
Chd4	-	-	-	-	-	-	-	+	-	-	-	-	-	-	-	-	-	-	-	-	-	-	-	-
Chl1	+	-	-	-	-	+	-	-	-	-	-	-	-	-	-	-	-	-	-	-	-	-	-	-
Chmp2b	+	-	-	-	+	-	-	-	-	-	-	-	-	-	-	-	-	-	-	-	-	-	-	-
Chrm5	-	-	-	-	-	-	-	-	-	+	-	-	-	+	-	-	-	-	+	+	-	-	-	+
Chrna7	-	-	+	-	-	-	-	-	-	-	-	-	-	+	-	-	-	-	+	+	-	-	-	+
Chrnb2	-	-	-	-	-	-	-	-	-	-	-	-	-	+	-	-	-	-	+	+	+	-	-	+
Cldn15	-	-	-	-	-	-	-	-	-	-	-	-	-	-	-	-	+	-	-	-	-	-	-	-
Cldn5	+	-	-	-	-	+	-	-	-	-	-	-	+	-	-	-	+	-	-	-	-	-	-	-
Cln3	-	-	-	-	+	-	-	-	-	-	-	-	-	+	-	-	-	-	-	-	-	-	-	-
Cln8	+	-	-	-	-	-	-	-	-	-	-	-	-	+	-	+	-	-	-	-	-	-	-	-
Clu	+	+	-	-	-	+	-	-	-	-	-	-	+	-	-	-	-	-	-	-	-	-	-	-
Cnksr2	-	-	-	-	-	-	-	-	-	-	-	-	-	+	-	-	-	-	-	-	-	-	-	-
Cnr1	-	-	-	-	-	+	-	-	-	-	-	-	-	-	-	-	-	-	-	+	-	-	-	+
Cntf	+	-	-	-	-	+	-	-	+	+	-	-	-	-	-	-	-	-	-	-	-	-	-	-
Cntn1	+	-	-	-	-	+	-	-	-	-	-	-	-	-	-	-	+	-	-	-	-	-	-	-
Cntn4	-	-	-	-	-	+	-	-	-	-	-	-	-	-	-	-	-	-	-	-	-	-	-	+
Cntnap1	-	-	-	-	-	+	-	-	-	-	-	-	+	-	-	-	+	-	-	-	-	-	-	-
Cntnap2	-	-	-	-	-	+	-	-	-	-	-	-	-	-	-	-	+	-	-	-	-	-	-	-
Col4a1	+	-	+	-	-	-	-	-	-	-	-	-	-	-	-	-	-	-	-	-	-	-	-	-
Col4a2	+	-	+	-	-	-	-	-	-	-	-	-	-	-	-	-	-	-	-	-	-	-	-	-
Comt	+	-	-	-	-	+	-	-	-	-	-	-	-	+	-	-	-	-	+	-	+	-	-	-
Cp	+	-	-	-	-	-	-	-	-	-	-	-	-	-	-	-	-	-	-	-	-	-	-	-
Cplx1	-	-	-	-	-	+	-	-	-	-	-	-	-	+	-	-	-	-	-	-	+	-	-	+
Cpt1b	-	-	-	-	-	-	+	-	-	-	-	-	-	-	-	-	-	-	-	-	-	-	-	-
Creb1	+	-	-	-	-	+	+	-	-	+	-	-	-	-	-	-	-	-	+	+	-	-	-	+
Crebbp	+	-	-	-	-	-	-	+	-	+	-	-	-	-	-	-	-	-	-	+	-	-	-	-
Crh	-	-	-	-	-	+	-	-	-	-	-	-	-	-	-	-	-	-	+	+	-	-	-	+
Crtc2	-	-	-	-	-	-	+	+	-	-	-	-	-	-	-	-	-	-	-	-	-	-	-	-
Csf1	-	+	-	-	-	-	-	-	+	-	-	-	-	-	-	-	-	-	-	-	-	-	-	-
Csf1r	+	+	-	-	-	-	-	-	+	+	-	-	-	-	-	-	-	-	-	-	-	-	-	-
Csf2rb	-	-	-	+	-	-	-	-	+	-	-	-	-	-	-	-	-	-	-	-	-	-	-	-
Cspg4	-	+	+	-	-	-	-	-	-	-	-	-	-	-	-	-	-	-	-	-	-	-	-	-
Ctnnb1	-	-	+	-	-	+	-	+	-	+	-	-	+	+	-	-	-	-	-	-	-	-	-	+
Ctns	-	-	-	-	+	-	-	-	-	-	-	-	-	-	-	-	-	-	-	-	-	-	-	-
Ctse	+	+	-	-	+	-	-	-	-	-	-	-	-	-	-	-	-	-	-	-	-	-	-	-
Cul1	-	+	-	-	-	-	-	-	-	+	-	-	-	-	-	-	-	-	-	-	-	-	+	-
Cul2	+	-	-	-	-	-	-	-	-	-	-	-	-	-	-	-	-	-	-	-	-	-	+	-
Cul3	-	-	-	-	-	-	-	-	-	+	-	-	-	-	-	-	-	-	-	-	-	-	+	-
Cx3cl1	-	-	+	-	-	-	-	-	+	-	-	-	-	+	-	-	-	-	-	-	-	-	-	+
Cx3cr1	-	+	+	-	-	-	-	-	+	-	-	-	-	-	-	-	-	-	-	-	-	-	-	+
Cxcl10	-	+	+	-	-	-	-	-	+	-	-	-	-	-	-	-	-	-	-	-	-	-	-	-
Cxcl11	-	-	-	-	-	-	-	-	+	-	-	-	-	-	-	-	-	-	-	-	-	-	-	-
Cxcl12	-	-	-	-	-	-	-	-	+	-	-	-	-	-	-	-	-	-	-	-	-	-	-	-
Cxcl16	+	+	-	-	-	-	-	-	+	-	-	-	-	-	-	-	-	-	-	-	-	-	-	-
Cxcr4	+	+	-	-	-	-	-	-	+	-	-	-	+	-	-	-	-	-	-	-	-	-	-	-
Cxxc1	-	-	-	-	-	-	-	+	-	-	-	-	-	-	-	-	-	-	-	-	-	-	+	-
Cybb	+	+	-	-	-	-	-	-	-	-	-	-	-	-	-	+	-	-	-	-	-	-	-	-
Cycs	+	-	-	+	-	-	-	-	-	-	-	-	-	-	-	+	-	-	-	-	-	-	-	-
Cyp4x1	-	-	-	-	-	-	-	-	-	-	-	-	-	-	-	-	-	-	+	-	-	-	-	-
Dagla	-	-	-	-	-	+	-	-	-	-	-	-	-	-	-	-	-	-	-	+	+	-	-	-
Dbh	-	-	-	-	-	-	-	-	-	-	-	-	-	-	-	-	-	-	-	-	+	-	-	+
Dcx	-	-	-	-	-	+	-	-	-	-	-	-	-	-	-	-	-	-	-	-	-	-	-	-
Ddc	+	-	-	-	-	+	-	-	-	-	-	-	-	+	-	-	-	-	+	-	+	-	-	-
Ddit3	+	-	-	+	-	-	-	-	-	+	-	-	-	-	-	+	-	-	-	-	-	-	+	-
Ddx23	-	-	-	-	-	-	-	-	-	-	-	-	-	-	-	-	-	+	-	-	-	-	-	-
Des	-	-	-	-	-	-	-	-	-	-	-	-	-	+	+	-	-	-	-	-	-	-	-	-
Dgkb	-	-	-	-	-	-	-	-	-	-	+	-	-	-	-	-	-	-	-	-	-	-	-	-
Dgke	-	-	-	-	-	-	-	-	-	-	+	-	-	-	-	-	-	-	-	-	-	-	-	-
Dlat	-	-	-	-	-	-	+	-	-	-	-	-	-	-	-	-	-	-	-	-	-	-	-	-
Dld	-	-	-	-	-	-	+	-	-	-	-	-	-	-	-	-	-	-	-	-	-	-	-	-
Dlg3	-	-	-	-	-	+	-	-	-	-	-	-	-	+	-	-	-	-	-	-	-	-	-	+
Dlg4	+	-	-	-	-	+	-	-	-	-	-	-	-	+	-	-	-	-	+	+	-	-	-	+
Dlgap1	-	-	-	-	-	-	-	-	-	-	-	-	-	+	-	-	-	-	+	-	-	-	-	+
Dll4	+	-	+	-	-	-	-	-	-	+	-	-	-	-	-	-	-	-	-	-	-	-	-	-
Dlx1	-	-	-	-	-	-	-	-	-	-	-	-	-	-	-	-	-	-	-	-	-	+	-	-
Dlx2	-	-	-	-	-	-	-	-	-	-	-	-	-	-	-	-	-	-	-	-	-	+	-	-
Dnah1	+	-	-	-	-	-	-	-	-	-	-	-	-	-	+	-	-	-	-	-	-	-	-	-
Dnaja2	+	-	-	-	-	-	-	-	-	-	-	-	-	-	-	-	-	-	-	-	-	-	+	-
Dnm1l	-	+	-	-	-	-	-	-	-	-	-	-	-	+	-	-	-	-	-	-	-	-	-	-
Dnm2	-	-	-	-	-	-	-	-	-	-	-	-	-	+	-	+	-	-	-	-	+	-	-	-
Dot1l	-	-	-	-	-	-	-	+	-	-	-	-	-	-	-	-	-	-	-	-	-	-	-	-
Drd1	+	-	-	-	-	+	-	-	-	-	-	-	-	+	-	-	-	-	+	+	+	-	-	+
Drd2	+	-	-	-	-	+	-	-	-	+	-	-	-	+	-	-	-	-	+	+	+	-	-	+
Drd4	-	-	-	-	-	+	-	-	-	-	-	-	-	+	-	-	-	-	+	+	+	-	-	+
Efna1	+	-	+	-	-	-	-	-	-	+	-	-	-	-	-	-	+	-	-	-	-	-	-	-
Efna5	-	-	-	-	-	-	-	-	-	+	-	-	-	-	-	-	+	-	-	-	-	-	-	-
Efnb3	-	-	-	-	-	-	-	-	-	+	-	-	-	-	-	-	+	-	-	-	-	-	-	-
Efr3a	-	-	-	-	-	-	-	-	-	+	-	-	-	-	-	-	-	-	-	-	-	-	-	-
Egf	-	-	+	-	-	-	-	-	+	+	-	-	-	-	-	-	-	-	-	-	-	-	-	-
Egfl7	-	-	+	-	-	-	-	-	-	-	-	-	-	-	-	-	-	-	-	-	-	-	-	-
Egfr	-	-	-	-	-	-	-	-	+	+	-	-	-	-	-	-	-	-	+	-	-	-	-	-
Egr1	+	-	-	-	-	-	-	-	-	+	-	-	-	-	-	-	-	-	-	-	-	-	-	-
Egr2	-	+	-	-	-	-	-	-	-	-	-	-	+	-	-	-	-	-	-	-	-	-	-	+
Ehmt1	-	-	-	-	-	-	-	+	-	-	-	-	-	-	-	-	-	-	-	-	-	-	-	-
Eif2s1	-	-	-	+	-	-	-	-	-	-	-	-	-	-	-	-	-	-	-	-	-	-	+	-
Emcn	-	-	+	-	-	-	-	-	-	-	-	-	-	-	-	-	-	-	-	-	-	-	-	-
Emp2	-	-	+	-	-	-	-	-	-	-	-	-	-	-	-	-	-	-	-	-	-	-	-	-
Eng	-	-	+	-	-	-	-	-	-	-	-	-	-	-	-	-	-	-	-	-	-	-	-	-
Entpd2	-	-	-	-	-	-	-	-	-	-	-	-	-	-	-	-	-	-	-	+	-	-	-	-
Entpd4	-	+	-	-	+	-	-	-	-	-	-	-	-	-	-	-	-	-	-	-	-	-	-	-
Ep300	+	-	-	-	-	-	-	+	-	+	-	-	-	-	-	+	-	-	-	+	-	-	+	-
Epha2	+	-	+	-	-	-	-	-	-	+	-	-	-	-	-	-	+	-	-	-	-	-	-	-
Epha3	-	-	-	-	-	-	-	-	-	+	-	-	-	-	-	-	+	-	-	-	-	-	-	-
Epha4	-	-	-	-	-	+	-	-	-	+	-	-	-	+	-	-	+	-	-	-	-	-	-	-
Epha5	-	-	-	-	-	+	-	-	-	+	-	-	-	-	-	-	+	-	-	-	-	-	-	-
Epha6	-	-	-	-	-	-	-	-	-	+	-	-	-	-	-	-	+	-	-	-	-	-	-	-
Epha7	-	-	-	-	-	+	-	-	-	-	-	-	-	+	-	-	+	-	-	-	-	-	-	-
Epo	-	-	-	-	-	-	-	-	+	-	-	-	-	-	-	-	-	-	-	-	-	-	-	-
Erbb3	-	-	-	-	-	-	-	-	-	+	-	-	-	-	-	-	-	-	+	-	-	-	-	-
Erg	+	-	-	-	-	-	-	+	-	-	-	-	-	-	-	-	-	-	-	-	-	-	-	-
Erlec1	-	-	-	-	-	-	-	-	-	-	-	-	-	-	-	-	-	-	-	-	-	-	+	-
Esam	-	-	-	-	-	-	-	-	-	-	-	-	-	-	-	-	+	-	-	-	-	-	-	-
F2	-	-	-	-	-	-	-	-	-	-	-	-	-	-	-	-	-	-	-	+	-	-	-	-
Fa2h	-	-	-	-	-	-	-	-	-	-	-	-	+	-	-	-	-	-	-	-	-	-	-	-
Fam126a	-	-	-	-	-	-	-	-	-	+	-	-	+	-	-	-	-	-	-	-	-	-	-	-
Fas	+	-	-	+	-	+	-	-	+	+	-	-	-	-	-	+	-	-	-	-	-	-	-	-
Fasl	-	-	+	+	-	-	-	-	+	+	-	-	-	-	-	-	-	-	-	-	-	+	-	-
Fcrls	-	+	-	-	-	-	-	-	-	-	-	-	-	-	-	-	-	-	-	-	-	-	-	-
Fgf12	-	-	-	-	-	-	-	-	-	+	-	-	-	-	-	-	-	-	-	-	-	-	-	+
Fgf14	-	-	-	-	-	-	-	-	-	+	-	-	-	-	-	-	-	-	-	-	-	-	-	+
Fgf2	-	-	+	-	-	-	-	-	-	+	-	-	-	-	-	-	-	-	-	-	-	-	-	-
Flt1	-	+	+	-	-	-	-	-	+	-	-	-	-	-	-	-	-	-	-	-	-	-	-	-
Flt4	-	-	+	-	-	-	-	-	+	-	-	-	-	-	-	-	-	-	-	-	-	-	-	-
Fmr1	-	-	-	-	-	+	-	+	-	-	-	-	-	+	-	-	-	-	-	-	-	-	-	+
Fn1	+	+	+	-	-	-	-	-	-	-	-	-	-	-	-	+	-	-	-	-	-	-	-	-
Fos	+	-	-	+	-	-	-	-	-	+	-	-	-	-	-	+	-	-	+	+	-	-	-	-
Frmpd4	-	-	-	-	-	+	-	-	-	-	-	-	-	+	-	-	-	-	-	-	-	-	-	-
Fus	+	-	-	-	-	+	-	-	-	-	-	-	-	+	-	-	-	-	-	-	-	-	-	-
Fxn	-	-	-	-	-	-	-	-	-	-	-	-	-	-	-	+	-	-	-	-	-	-	-	-
Fyn	+	-	-	-	-	-	-	-	-	+	-	-	-	+	-	-	+	-	+	-	-	-	-	-
Gaa	-	+	-	-	+	-	-	-	-	-	-	-	-	-	-	-	-	-	-	-	-	-	-	-
Gabra1	-	-	-	-	-	-	-	-	-	-	-	-	-	+	-	-	-	-	+	+	-	-	-	+
Gabra4	-	-	-	-	-	-	-	-	-	-	-	-	-	+	-	-	-	-	+	+	-	-	-	+
Gabrb2	-	-	-	-	-	-	-	-	-	-	-	-	-	+	-	-	-	-	+	+	-	-	-	+
Gabrb3	-	-	-	-	-	-	-	-	-	-	-	-	-	+	-	-	-	-	+	+	-	-	-	+
Gabrg2	-	-	-	-	-	+	-	-	-	-	-	-	-	+	-	-	-	-	+	+	-	-	-	+
Gabrp	-	-	-	-	-	-	-	-	-	-	-	-	-	+	-	-	-	-	+	+	-	-	-	-
Gabrr1	-	-	-	-	-	-	-	-	-	-	-	-	-	+	-	-	-	-	+	+	-	-	-	+
Gabrr3	-	-	-	-	-	-	-	-	-	-	-	-	-	+	-	-	-	-	+	+	-	-	-	+
Gad1	-	-	-	-	-	-	-	-	-	-	-	-	-	+	-	-	-	-	+	-	+	-	-	+
Gad2	-	-	-	-	-	+	-	-	-	-	-	-	-	+	-	-	-	-	+	-	+	-	-	+
Gal3st1	-	-	-	-	-	-	-	-	-	-	+	-	+	-	-	-	-	-	-	-	-	-	-	-
Galc	-	+	-	-	+	-	-	-	-	-	+	-	-	-	-	-	-	-	-	-	-	-	-	-
Gata2	-	-	+	-	-	-	-	+	-	-	-	-	-	-	-	-	-	-	-	-	-	-	-	-
Gba	+	+	-	-	+	-	-	-	-	-	+	-	-	-	-	-	-	-	-	-	-	-	-	-
Gdnf	+	-	-	-	-	-	-	-	-	+	-	-	-	-	-	-	-	-	+	-	-	-	-	+
Gdpd2	-	-	-	-	-	-	-	-	-	-	+	-	-	-	-	-	-	-	-	-	-	-	-	-
Gfap	+	-	-	-	-	-	-	-	-	-	-	-	-	-	+	-	-	-	-	-	-	-	-	+
Gfpt1	-	-	-	-	-	-	-	-	-	-	-	-	-	-	-	-	-	-	-	-	-	-	+	-
Gga1	-	-	-	-	+	-	-	-	-	-	-	-	-	-	-	-	-	-	-	-	-	-	-	-
Ggt1	-	-	-	-	-	-	+	-	-	-	+	-	-	-	-	-	-	-	-	-	-	-	-	-
Gjb1	+	-	-	-	-	-	-	-	-	-	-	-	+	-	-	-	-	-	-	-	-	-	-	-
Glrb	-	-	-	-	-	+	-	-	-	-	-	-	-	+	-	-	-	-	+	+	-	-	-	+
Gls	+	-	-	-	-	-	+	-	-	-	-	-	-	-	-	-	-	-	+	-	-	-	-	+
Gnai1	+	-	-	-	-	-	-	-	-	-	-	-	-	-	-	-	-	-	+	+	-	-	-	+
Gnai2	+	-	-	-	-	+	-	-	-	-	-	-	-	-	-	-	-	-	+	+	-	-	-	+
Gnai3	+	-	-	-	-	-	-	-	-	-	-	-	-	-	-	-	-	-	+	+	-	-	-	-
Gnao1	-	-	-	-	-	+	-	-	-	-	-	-	-	-	-	+	-	-	+	+	-	-	-	-
Gnaq	+	-	-	-	-	+	-	-	-	-	-	-	-	-	-	-	-	-	+	+	-	-	-	-
Gnb5	-	-	-	-	-	-	-	-	-	-	-	-	-	-	-	-	-	-	+	+	-	-	-	-
Gng2	-	+	-	-	-	-	-	-	-	-	-	-	-	-	-	-	-	-	+	+	-	-	-	-
Gngt1	-	-	-	-	-	-	-	-	-	-	-	-	-	-	-	-	-	-	+	+	-	-	-	-
Gnptab	-	+	-	-	+	-	-	-	-	-	-	-	-	-	-	-	-	-	-	-	-	-	-	-
Gnptg	-	+	-	-	+	-	-	-	-	-	-	-	-	-	-	-	-	-	-	-	-	-	-	-
Gpd1l	-	-	-	-	-	-	-	-	-	-	+	-	-	-	-	-	-	-	-	-	-	-	-	-
Gpr37	+	-	-	-	-	-	-	-	-	-	-	-	-	-	-	+	-	-	-	-	+	-	-	-
Gpr4	+	-	+	-	-	-	-	-	-	-	-	-	-	-	-	-	-	-	-	-	-	-	-	-
Gpr84	-	+	-	-	-	-	-	-	-	-	-	-	-	-	-	-	-	-	-	-	-	-	-	-
Gprasp1	-	+	-	-	-	-	-	-	-	-	-	-	-	-	-	-	-	-	-	-	-	-	-	-
Gria1	+	-	-	-	-	+	-	-	-	-	-	-	-	+	-	-	-	-	+	+	-	-	-	+
Gria2	+	-	-	-	-	-	-	-	-	-	-	-	-	+	-	-	-	-	+	+	-	-	-	+
Gria3	-	-	-	-	-	+	-	-	-	-	-	-	-	+	-	-	-	-	+	+	-	-	-	+
Gria4	-	-	-	-	-	+	-	-	-	-	-	-	-	+	-	-	-	-	+	+	-	-	-	+
Grik2	-	-	-	-	-	+	-	-	-	-	-	-	-	+	-	-	-	-	+	+	-	-	-	+
Grin1	+	-	-	-	-	+	-	-	-	-	-	-	-	+	-	-	-	-	+	+	-	-	-	+
Grin2a	+	-	-	-	-	-	-	-	-	-	-	-	-	+	-	-	-	-	+	+	+	-	-	+
Grin2b	+	-	-	-	-	-	-	-	-	-	-	-	-	+	-	-	-	-	+	+	-	-	-	+
Grin2c	+	-	-	-	-	-	-	-	-	-	-	-	-	+	-	-	-	-	+	+	-	-	-	+
Grin2d	+	-	-	-	-	-	-	-	-	-	-	-	-	+	-	-	-	-	+	+	-	-	-	+
Grin3b	-	-	-	-	-	-	-	-	-	-	-	-	-	+	-	-	-	-	+	+	-	-	-	+
Grm1	-	-	-	-	-	+	-	-	-	-	-	-	-	+	-	-	-	-	+	+	-	-	-	+
Grm2	-	-	-	-	-	+	-	-	-	-	-	-	-	+	-	-	-	-	+	+	-	-	-	+
Grm5	+	-	-	-	-	-	-	-	-	-	-	-	-	+	-	-	-	-	+	+	-	-	-	+
Grm8	-	-	-	-	-	-	-	-	-	-	-	-	-	+	-	-	-	-	+	+	-	-	-	+
Grn	+	+	-	-	-	-	-	-	-	-	-	-	-	-	-	-	-	-	-	-	-	-	-	-
Gsk3b	+	-	-	-	-	+	+	-	-	+	-	-	-	+	-	+	-	-	+	-	-	+	-	+
Gsn	-	-	-	-	-	-	-	-	-	-	-	-	-	-	+	-	-	-	-	-	-	-	-	-
Gsr	-	-	-	-	-	-	-	-	-	-	-	-	-	-	-	+	-	-	-	-	-	-	-	-
Gss	-	-	-	-	-	-	+	-	-	-	-	-	-	-	-	+	-	-	-	-	-	-	-	-
Gstp1	-	-	-	-	-	-	-	-	-	-	-	-	-	-	-	+	-	-	-	-	-	-	-	-
Gtf2a1	-	-	-	-	-	-	-	-	-	-	-	-	-	-	-	-	-	+	-	-	-	-	-	-
Gtf2b	-	-	-	-	-	-	-	-	-	-	-	-	-	-	-	-	-	+	-	-	-	-	-	-
Gtf2h1	-	-	-	-	-	-	-	-	-	-	-	-	-	-	-	-	-	+	-	-	-	-	-	-
Gtf2h3	-	-	-	-	-	-	-	-	-	-	-	-	-	-	-	-	-	+	-	-	-	-	-	-
Gtf2ird1	-	-	-	-	-	-	-	-	-	-	-	-	-	-	-	-	-	+	-	+	-	-	-	-
Gucy1b3	-	-	-	-	-	-	-	-	-	-	-	-	-	-	-	+	-	-	-	+	-	-	-	-
Gusb	-	+	-	-	+	-	-	-	-	-	-	-	-	-	-	-	-	-	-	-	-	-	-	-
H2-Ea-ps	+	-	-	-	-	-	-	-	-	-	-	-	-	-	-	-	+	-	-	-	-	-	-	-
Hap1	+	-	-	-	-	+	-	-	-	-	-	-	-	+	-	-	-	-	+	-	-	-	-	+
Hc	+	-	+	-	-	-	-	-	-	-	-	-	-	-	-	-	-	-	-	-	-	-	-	-
Hcn1	-	-	-	-	-	+	-	-	-	-	-	-	-	-	-	-	-	-	+	-	-	-	-	-
Hdac1	+	-	-	-	-	-	-	+	-	+	-	-	-	-	-	-	-	-	-	-	-	-	-	-
Hdac2	+	-	-	-	-	-	-	+	-	+	-	-	-	-	-	+	-	-	-	-	-	-	-	-
Hdac6	-	-	-	-	-	+	-	+	-	-	-	-	-	-	-	+	-	-	-	-	-	-	-	-
Hdac7	-	-	+	-	-	-	-	+	-	-	-	-	-	-	-	-	-	-	-	-	-	-	-	-
Hexb	+	-	-	-	+	-	-	-	-	-	-	-	+	-	-	-	-	-	-	-	-	-	-	-
Hgf	+	-	+	-	-	-	-	-	+	+	-	-	+	-	-	+	-	-	-	-	-	-	-	-
Hif1a	+	+	+	-	-	+	-	-	-	-	-	-	-	-	-	+	-	-	-	-	-	-	-	-
Hmgb1	+	-	+	-	-	-	-	-	-	-	-	-	-	-	-	-	-	-	-	-	-	-	-	-
Hmox1	+	-	+	-	-	-	-	-	-	-	-	-	-	-	-	+	-	-	-	-	-	-	-	-
Hnrnpm	-	-	-	-	-	-	-	-	-	-	-	-	-	-	-	-	-	+	-	-	-	-	-	-
Homer1	-	-	-	-	-	+	-	-	-	-	-	-	-	+	-	-	-	-	+	-	-	-	-	+
Hpgds	-	-	-	-	-	-	-	-	-	-	+	-	-	-	-	-	-	-	-	-	-	-	-	-
Hras	-	-	-	+	-	-	-	-	-	+	-	-	-	-	-	-	-	-	+	+	-	+	-	+
Hspb1	+	-	+	-	-	-	-	-	-	+	-	-	-	-	-	+	-	-	-	-	-	-	+	-
Htr1a	-	-	-	-	-	-	-	-	-	-	-	-	-	-	-	-	-	-	+	+	+	-	-	-
Htr5a	-	-	-	-	-	+	-	-	-	-	-	-	-	-	-	-	-	-	+	+	-	-	-	-
Htra2	+	-	-	+	-	-	-	-	-	-	-	-	-	-	-	+	-	-	-	-	-	-	-	-
Htt	+	-	-	-	-	+	-	-	-	-	-	-	-	+	-	-	-	-	-	-	-	-	-	-
Icam1	-	-	-	-	-	-	-	-	-	-	-	-	-	-	-	-	+	-	-	-	-	-	-	-
Icam2	+	-	-	-	-	-	-	-	-	-	-	-	-	-	-	-	+	-	-	-	-	-	-	-
Ide	+	-	-	-	-	-	+	-	-	-	-	-	-	-	-	-	-	-	-	-	-	-	-	-
Idh1	+	-	-	-	-	-	+	-	-	-	-	-	-	-	-	+	-	-	-	-	-	-	-	-
Igf1	+	+	-	-	-	-	+	-	-	+	-	-	-	-	-	-	-	-	-	+	-	-	-	-
Igf1r	-	-	-	-	-	-	+	-	-	-	-	-	-	-	-	-	-	-	-	+	-	-	-	-
Ikbkb	-	-	-	+	-	-	-	-	-	+	-	-	-	-	-	-	-	-	-	-	-	+	-	-
Il10	+	-	-	-	-	-	-	-	+	-	-	-	-	-	-	-	-	-	-	-	-	-	-	-
Il10ra	+	-	-	-	-	-	-	-	+	-	-	-	-	-	-	-	-	-	-	-	-	-	-	-
Il13ra1	+	-	-	-	-	-	-	-	+	-	-	-	-	-	-	-	-	-	-	-	-	-	-	-
Il15ra	+	-	-	-	-	-	-	-	+	-	-	-	-	-	-	-	-	-	-	-	-	-	-	-
Il1b	+	+	+	-	-	-	-	+	+	+	-	-	-	-	-	+	-	-	-	-	-	-	-	-
Il1r1	+	+	-	-	-	+	-	-	+	+	-	-	-	+	-	+	-	-	-	-	-	-	-	-
Il4ra	+	-	-	-	-	-	-	-	+	-	-	-	-	-	-	-	-	-	-	-	-	-	-	-
Il6	+	-	+	-	-	-	-	-	+	+	-	-	-	-	-	+	-	-	-	-	-	-	-	-
Il6ra	-	+	-	-	-	-	-	-	+	-	-	-	-	-	-	-	-	-	-	-	-	-	-	-
Ina	+	-	-	-	-	-	-	-	-	-	-	-	-	-	+	-	-	-	-	-	-	-	-	-
Inhbb	-	-	-	-	-	-	-	-	+	-	-	-	-	-	-	-	-	-	-	-	-	-	-	-
Inpp4a	-	-	-	-	-	-	-	-	-	+	-	-	-	-	-	-	-	-	-	-	-	-	-	-
Inpp5f	-	-	-	-	-	-	-	-	-	+	-	-	-	-	-	-	-	-	-	-	-	-	-	-
Ins2	-	-	-	-	-	-	+	-	-	-	-	-	-	-	-	+	-	-	-	+	-	-	-	-
Insr	-	-	-	-	-	-	+	-	-	-	-	-	-	+	-	-	-	-	-	+	-	-	-	-
Ipcef1	-	-	-	-	-	-	-	-	-	-	-	-	-	-	-	+	-	-	-	-	-	-	-	-
Irf8	+	+	-	-	-	-	-	-	-	-	-	-	-	-	-	-	-	-	-	-	-	-	-	-
Islr2	-	-	-	-	-	-	-	-	-	-	-	-	-	-	-	-	+	-	-	-	-	-	-	-
Itga5	+	+	+	-	-	-	-	-	-	-	-	-	-	+	-	-	-	-	-	-	-	-	-	-
Itga7	-	-	-	-	-	-	-	-	-	-	-	-	-	-	-	-	+	-	-	-	-	-	-	-
Itgal	-	+	-	-	-	-	-	-	-	-	-	-	-	-	-	-	+	-	-	-	-	-	-	-
Itgam	+	-	-	-	-	-	-	-	-	-	-	-	-	-	-	-	+	-	-	-	-	-	-	-
Itgax	-	+	-	-	-	-	-	-	-	-	-	-	-	-	-	-	-	-	-	-	-	-	-	-
Itpr1	+	-	-	+	-	-	-	-	-	-	-	-	-	+	-	-	-	-	+	+	-	-	-	-
Itpr2	+	-	-	+	-	-	-	-	-	-	-	-	-	-	-	-	-	-	+	+	-	-	-	-
Itpr3	+	-	-	+	-	+	-	-	-	-	-	-	-	-	-	-	-	-	+	+	-	-	-	+
Jam3	-	+	+	-	-	-	-	-	-	-	-	-	+	-	-	-	+	-	-	-	-	-	-	-
Jun	+	-	+	+	-	-	-	-	-	+	-	-	-	-	-	+	-	-	-	+	-	+	-	-
Katna1	-	-	-	-	-	+	-	-	-	-	-	-	-	-	+	-	-	-	-	-	-	-	-	-
Kcna1	-	-	-	-	-	+	-	-	-	-	-	-	-	+	-	-	-	-	+	-	-	-	-	+
Kcnb1	-	-	-	-	-	+	-	-	-	-	-	-	-	+	-	-	-	-	+	-	-	-	-	+
Kcnj10	-	-	-	-	-	-	-	-	-	-	-	-	+	+	-	-	-	-	+	+	-	-	-	+
Keap1	+	-	-	-	-	-	-	-	-	-	-	-	-	-	-	-	-	-	-	-	-	-	+	-
Kel	-	-	-	-	-	-	-	-	-	-	-	-	+	-	-	-	-	-	-	-	-	-	-	-
Kif3a	-	-	-	-	-	-	-	-	-	+	-	-	-	+	-	-	-	-	-	-	-	-	-	-
Klk6	-	-	-	-	-	-	-	-	-	-	-	-	+	-	-	-	-	-	-	-	-	-	-	-
Kras	-	-	-	+	-	-	-	-	-	+	-	-	-	-	-	-	-	-	+	+	-	+	-	+
L1cam	-	-	-	-	-	+	-	-	-	-	-	-	-	-	-	-	+	-	-	-	-	-	-	-
Lama2	-	-	-	-	-	+	-	-	-	-	-	-	+	+	-	-	-	-	-	-	-	-	-	+
Lamb2	+	-	-	-	-	-	-	-	-	-	-	-	-	+	-	-	-	-	-	-	-	-	-	-
Lamp1	-	-	-	-	+	+	-	-	-	-	-	-	-	+	-	-	-	-	-	-	-	-	-	-
Lclat1	-	-	-	-	-	-	-	-	-	-	+	-	-	-	-	-	-	-	-	-	-	-	-	-
Ldhc	-	-	-	-	-	-	+	-	-	-	-	-	-	-	-	-	-	-	-	-	-	-	-	-
Lif	+	-	+	-	-	-	-	+	+	+	-	-	-	-	-	-	-	-	-	-	-	-	-	-
Lmna	+	+	-	+	-	-	-	-	-	-	-	-	-	-	-	-	-	-	-	-	-	-	+	-
Lox	-	+	-	-	-	-	-	-	-	-	-	-	-	-	-	-	-	-	-	-	-	-	-	-
Lpar1	-	-	-	-	-	+	-	-	-	-	-	-	+	+	-	-	-	-	-	+	-	-	-	-
Lpo	-	-	-	-	-	-	-	-	-	-	-	-	-	-	-	+	-	-	-	-	-	-	-	-
Lrp1	+	-	-	-	-	+	-	-	-	-	-	-	-	-	-	-	-	-	-	-	-	-	-	-
Lrrc25	-	-	-	-	-	-	-	-	-	-	-	-	-	-	-	-	-	-	-	-	-	-	-	-
Lrrc4	-	-	-	-	-	+	-	-	-	-	-	-	-	+	-	-	+	-	-	-	-	-	-	-
Lrrk2	+	-	-	-	-	+	-	-	-	-	-	-	-	+	-	+	-	-	-	-	-	-	-	+
Lsm2	-	-	-	-	-	-	-	-	-	-	-	-	-	-	-	-	-	+	-	-	-	-	-	-
Lsm7	-	-	-	-	-	-	-	-	-	-	-	-	-	-	-	-	-	+	-	-	-	-	-	-
Lsr	-	-	-	-	-	-	-	-	-	-	+	-	-	-	-	-	-	-	-	-	-	-	-	-
Ltbr	+	-	-	-	-	-	-	-	+	-	-	-	-	-	-	-	-	-	-	-	-	-	-	-
Lypla1	-	-	-	-	-	-	-	-	-	-	+	-	-	-	-	-	-	-	-	-	-	-	-	-
Mag	-	-	-	-	-	+	-	-	-	+	-	-	+	-	-	-	+	-	-	-	-	-	-	-
Magee1	-	-	-	-	-	+	-	-	-	-	-	-	-	+	-	-	-	-	-	-	-	-	-	-
Mal	-	-	-	-	-	-	-	-	-	-	-	-	+	-	-	-	-	-	-	-	-	-	-	-
Man2b1	-	-	-	-	+	-	-	-	-	-	-	-	-	-	-	-	-	-	-	-	-	-	-	-
Map2	+	-	-	-	-	+	-	-	-	-	-	-	-	-	-	-	-	-	-	-	-	-	-	-
Map2k1	+	-	-	+	-	-	-	-	-	+	-	-	-	-	-	-	-	-	+	+	-	+	-	-
Map2k2	+	-	-	+	-	-	-	-	-	+	-	-	-	-	-	-	-	-	-	+	-	+	-	-
Mapk1	+	-	-	+	-	+	-	-	-	+	-	-	-	-	-	-	-	-	+	+	-	+	-	+
Mapk10	+	-	-	+	-	-	-	-	-	+	-	-	-	-	-	-	-	-	+	+	-	+	+	-
Mapk3	+	-	-	+	-	-	-	+	-	+	-	-	-	-	-	-	-	-	+	+	-	+	-	-
Mapk8	+	-	-	+	-	-	-	+	-	+	-	-	-	-	-	-	-	-	+	+	-	+	+	-
Mapk9	-	-	-	+	-	-	-	-	-	+	-	-	-	-	-	-	-	-	+	+	-	+	+	-
Mapkapk2	-	-	-	-	-	-	-	-	-	+	-	-	-	-	-	-	-	-	-	-	-	+	-	-
Mapt	+	-	-	-	-	+	-	-	-	+	-	-	-	+	+	+	-	-	-	-	-	-	-	-
Marco	-	+	-	-	-	-	-	-	-	-	-	-	-	-	-	-	-	-	-	-	-	-	-	-
Mbp	-	-	-	-	-	+	-	-	-	-	-	-	+	-	-	-	-	-	-	-	-	-	-	+
Meaf6	-	-	-	-	-	-	-	+	-	-	-	-	-	-	-	-	-	-	-	-	-	-	-	-
Mecp2	-	-	-	-	-	-	-	+	-	-	-	-	-	+	-	-	-	-	-	-	-	-	-	+
Mfn2	-	-	-	-	-	-	-	-	-	-	-	-	-	-	-	-	-	-	-	-	-	-	+	-
Mgmt	-	-	-	-	-	-	-	-	-	-	-	-	-	-	-	+	-	-	-	-	-	-	-	-
Mmp12	-	+	-	-	-	-	-	-	-	-	-	+	-	-	-	-	-	-	-	-	-	-	-	-
Mmp14	+	+	+	-	-	-	-	-	-	-	-	+	-	-	-	+	-	-	-	-	-	-	-	-
Mmp16	-	-	-	-	-	-	-	-	-	-	-	+	-	-	-	-	-	-	-	-	-	-	-	-
Mmp19	-	-	+	-	-	-	-	-	-	-	-	+	-	-	-	-	-	-	-	-	-	-	-	-
Mmp2	+	-	+	-	-	-	-	-	-	-	-	+	-	-	-	-	-	-	-	-	-	-	-	-
Mmp24	-	-	-	-	-	-	-	-	-	-	-	+	-	-	-	-	-	-	-	-	-	-	-	-
Mmp9	+	-	-	-	-	-	-	-	-	-	-	+	-	-	-	-	-	-	-	-	-	-	-	-
Mmrn2	-	-	+	-	-	-	-	-	-	-	-	-	-	-	-	-	-	-	-	-	-	-	-	-
Mnat1	-	-	-	-	-	-	-	-	-	-	-	-	-	-	-	-	-	+	-	-	-	-	-	-
Mog	-	-	-	-	-	-	-	-	-	-	-	-	+	-	-	-	-	-	-	-	-	-	-	-
Mpz	-	-	-	-	-	-	-	-	-	-	-	-	-	-	-	-	+	-	-	-	-	-	-	+
Msn	+	-	-	-	-	-	-	-	-	-	-	-	-	-	+	-	-	-	-	-	-	-	-	-
Mta1	-	-	-	-	-	-	-	+	-	-	-	-	-	-	-	-	-	-	-	-	-	-	-	-
Mta2	-	-	-	-	-	-	-	+	-	-	-	-	-	-	-	-	-	-	-	-	-	-	-	-
Mthfr	-	-	-	-	-	-	-	+	-	-	-	-	-	-	-	-	-	-	-	-	-	-	-	-
Mtor	+	-	-	-	-	+	+	-	-	-	-	-	+	-	-	-	-	-	-	-	-	-	-	-
Mutyh	-	-	-	-	-	-	-	-	-	-	-	-	-	-	-	+	-	-	-	-	-	-	-	-
Myc	+	-	-	-	-	-	-	-	-	+	-	-	-	-	-	-	-	-	-	-	-	-	-	-
Myct1	-	-	-	-	-	-	-	-	-	-	-	-	-	-	-	-	-	-	-	-	-	-	-	-
Myd88	+	-	-	-	-	-	-	-	-	-	-	-	-	+	-	-	-	-	-	-	-	-	-	-
Myh10	-	-	-	-	-	+	-	-	-	-	-	-	-	+	-	-	-	-	-	-	-	-	-	-
Myrf	-	-	-	-	-	-	-	-	-	-	-	-	+	-	-	-	-	-	-	-	-	-	-	-
Naglu	-	+	-	-	+	-	-	-	-	-	-	-	-	-	-	-	-	-	-	-	-	-	-	-
Napsa	-	-	-	-	+	-	-	-	-	-	-	-	-	-	-	-	-	-	-	-	-	-	-	-
Ncam1	+	-	-	-	-	-	-	-	-	-	-	-	-	-	-	-	+	-	-	-	-	-	-	+
Ncf1	-	-	-	-	-	-	-	-	-	-	-	-	-	-	-	+	-	-	-	-	-	-	-	-
Ncl	-	-	+	-	-	-	-	-	-	-	-	-	-	-	-	-	-	-	-	-	-	-	-	-
Nefh	+	-	-	-	-	+	-	-	-	-	-	-	-	-	+	+	-	-	-	-	-	-	-	-
Nefl	+	-	-	-	-	+	-	-	-	-	-	-	-	-	+	-	-	-	-	-	-	-	-	-
Negr1	-	-	-	-	-	-	-	-	-	-	-	-	-	-	-	-	+	-	-	-	-	-	-	-
Nelfa	-	-	-	-	-	-	-	+	-	-	-	-	-	-	-	-	-	-	-	-	-	-	-	-
Nell2	-	-	-	-	-	+	-	-	-	-	-	-	-	-	-	-	-	-	-	-	-	-	-	-
Neo1	-	-	-	-	-	-	-	-	-	-	-	-	-	-	-	-	+	-	-	-	-	-	-	-
Nes	-	-	-	-	-	-	-	-	-	-	-	-	-	-	+	-	-	-	-	-	-	-	-	-
Nf1	+	-	+	-	-	+	-	-	-	+	-	-	+	+	-	-	-	-	-	+	-	-	-	+
Nfe2l2	-	-	-	-	-	-	-	-	-	-	-	-	-	-	-	+	-	-	-	-	-	-	+	-
Nfkbia	+	-	-	+	-	-	-	-	-	-	-	-	-	-	-	-	-	-	-	+	-	+	-	-
Nfkbib	-	-	-	-	-	-	-	-	-	-	-	-	-	-	-	-	-	-	-	-	-	+	-	-
Ngf	+	-	-	+	-	-	-	-	-	+	-	-	-	-	-	-	-	-	-	-	-	+	-	-
Ngfr	-	-	-	-	-	-	-	-	+	+	-	-	+	-	-	+	-	-	-	-	-	+	-	+
Ninj2	-	-	-	-	-	-	-	-	-	-	-	-	-	-	-	-	+	-	-	-	-	-	-	-
Nkx6-2	-	-	-	-	-	-	-	-	-	-	-	-	+	-	-	-	-	-	-	-	-	-	-	-
Nlrp3	+	+	-	-	-	-	-	-	-	-	-	-	-	-	-	-	-	-	-	-	-	-	-	-
Nmb	+	-	-	-	-	-	-	-	-	-	-	-	-	-	-	-	-	-	-	-	-	-	-	-
Nme5	-	-	-	-	-	-	-	-	-	-	-	-	-	-	-	+	-	-	-	-	-	-	-	-
Nmnat2	-	-	-	-	-	-	-	-	-	-	-	-	-	+	-	-	-	-	-	-	-	-	-	-
Nol3	-	-	-	-	-	-	-	-	-	-	-	-	-	-	-	+	-	-	-	-	-	-	-	-
Nos1	+	-	-	-	-	+	-	+	-	-	-	-	-	+	-	+	-	-	+	+	+	-	-	+
Nos2	+	-	-	-	-	-	-	-	-	-	-	-	-	-	-	-	-	-	+	-	-	-	-	-
Nos3	-	-	+	-	-	-	-	-	-	-	-	-	-	-	-	+	-	-	+	+	-	-	-	-
Nostrin	-	-	-	-	-	-	-	-	-	-	-	-	-	-	-	-	-	-	-	-	-	-	-	-
Notch1	+	-	+	-	-	-	-	-	-	+	-	-	-	-	-	-	-	-	-	-	-	-	-	-
Notch3	-	-	+	-	-	-	-	-	-	+	-	-	-	-	-	-	-	-	-	-	-	-	-	-
Notch4	-	-	+	-	-	-	-	-	-	+	-	-	-	-	-	-	-	-	-	-	-	-	-	-
Nova1	-	-	-	-	-	-	-	-	-	-	-	-	-	-	-	-	-	-	-	-	-	-	-	+
Npas4	-	+	-	-	-	-	-	-	-	-	-	-	-	+	-	-	-	-	-	-	-	-	-	+
Npc1	-	-	-	-	+	-	-	-	-	-	-	-	-	-	-	-	-	-	-	-	-	-	-	-
Npc2	+	+	-	-	+	-	-	-	-	-	-	-	-	-	-	-	-	-	-	-	-	-	-	-
Nptn	+	-	-	-	-	+	-	-	-	-	-	-	-	+	-	-	-	-	-	+	-	-	-	+
Npy	-	-	-	-	-	-	+	-	-	-	-	-	-	-	-	-	-	-	-	+	-	-	-	+
Nqo1	-	-	-	-	-	-	-	-	-	-	-	-	-	-	-	+	-	-	-	-	-	-	-	+
Nr4a2	+	-	-	-	-	-	-	-	-	-	-	-	-	-	-	+	-	-	-	-	+	-	-	-
Nrg1	-	-	-	-	-	+	-	-	-	+	-	-	+	+	-	-	-	-	-	-	-	-	-	-
Nrxn1	-	-	+	-	-	+	-	-	-	-	-	-	-	+	-	-	+	-	-	-	-	-	-	+
Nsf	-	-	-	-	-	+	-	-	-	-	-	-	-	+	-	-	-	-	+	-	+	-	-	+
Ntf3	-	-	-	-	-	-	-	-	-	+	-	-	+	-	-	-	-	-	-	-	-	+	-	+
Ntng1	+	-	-	-	-	-	-	-	-	+	-	-	-	-	-	-	+	-	-	-	-	-	-	-
Ntrk1	-	-	+	+	-	+	-	-	-	+	-	-	-	-	-	-	-	-	-	-	-	+	-	+
Nts	-	-	-	-	-	-	-	-	-	-	-	-	-	+	-	-	-	-	-	-	-	-	-	-
Nwd1	-	-	-	-	-	-	-	-	-	-	-	-	-	-	-	-	-	-	-	-	-	-	-	-
Olfm3	-	-	-	-	-	-	-	-	-	-	-	-	-	+	-	-	-	-	-	-	-	-	-	-
Olig2	-	-	-	-	-	-	-	-	-	-	-	-	+	-	-	-	-	-	-	-	-	-	-	-
Opa1	-	-	-	-	-	+	-	-	-	-	-	-	-	-	-	-	-	-	-	-	-	-	-	-
Optn	+	+	-	-	-	-	-	-	-	-	-	-	-	-	-	-	-	-	-	-	-	-	-	-
Osmr	+	-	-	-	-	-	-	-	+	-	-	-	-	-	-	-	-	-	-	-	-	-	-	-
Oxr1	-	-	-	-	-	-	-	-	-	-	-	-	-	-	-	+	-	-	-	-	-	-	-	-
P2rx4	-	+	-	-	-	+	-	-	-	-	-	-	-	+	-	-	-	-	+	+	-	-	-	-
P2rx7	+	-	-	-	-	-	-	-	-	-	-	-	-	+	-	-	-	-	+	+	-	-	-	+
P2ry12	-	+	-	-	-	-	-	-	-	-	-	-	-	-	-	-	-	-	-	-	-	-	-	-
Pah	-	-	-	-	-	-	-	-	-	-	-	-	-	-	-	-	-	-	-	-	+	-	-	-
Pak1	-	-	-	-	-	+	-	-	-	+	-	-	-	-	-	-	-	-	-	+	-	-	-	-
Palm	+	-	-	-	-	+	-	-	-	-	-	-	-	+	-	-	-	-	-	-	-	-	-	-
Park2	+	-	-	-	-	-	-	-	-	-	-	-	-	-	-	-	-	-	-	-	-	-	+	-
Park7	+	-	-	-	-	+	-	-	-	-	-	-	-	+	-	+	-	-	+	-	+	-	-	+
Parp1	+	-	-	+	-	-	-	-	-	-	-	-	-	-	-	+	-	-	-	-	-	-	-	-
Pcna	+	-	-	-	-	-	-	+	-	-	-	-	-	-	-	-	-	+	-	-	-	-	-	-
Pcsk2	-	-	-	-	-	+	-	-	-	-	-	-	-	-	-	-	-	-	-	-	-	-	-	-
Pde1b	+	-	-	-	-	-	-	-	-	-	-	-	-	-	-	-	-	-	+	-	+	-	-	-
Pde4d	-	-	-	-	-	-	-	-	-	-	-	-	-	-	-	-	-	-	-	+	-	-	-	-
Pdgfrb	-	-	+	-	-	-	-	-	+	+	-	-	-	-	-	+	-	-	+	-	-	-	-	-
Pdpk1	-	-	-	+	-	-	+	-	-	-	-	-	-	-	-	-	-	-	-	-	-	+	-	-
Pecam1	+	-	-	-	-	-	-	-	-	-	-	-	-	-	-	-	+	-	-	-	-	-	-	-
Pfn1	-	-	-	-	-	-	-	-	-	-	-	-	-	+	+	-	-	-	-	-	-	-	-	-
Pgam1	-	-	-	-	-	-	+	-	-	-	-	-	-	-	-	-	-	-	-	-	-	-	-	-
Pgk1	-	+	-	-	-	-	+	-	-	-	-	-	-	-	-	-	-	-	-	-	-	-	-	-
Phf19	-	-	-	-	-	-	-	+	-	-	-	-	-	-	-	-	-	-	-	-	-	-	-	-
Phf2	-	-	-	-	-	-	-	+	-	-	-	-	-	-	-	-	-	-	-	-	-	-	-	-
Phf21a	-	-	-	-	-	-	-	+	-	-	-	-	-	-	-	-	-	-	-	-	-	-	-	-
Pik3ca	-	-	+	+	-	-	+	-	-	+	-	-	-	-	-	-	-	-	+	+	-	+	-	-
Pik3cb	-	-	+	+	-	-	+	-	-	+	-	-	-	-	-	-	-	-	+	+	-	+	-	-
Pik3r1	+	-	-	+	-	-	+	-	-	+	-	-	-	-	-	-	-	-	+	+	-	+	+	-
Pink1	+	-	-	-	-	+	-	-	-	-	-	-	-	-	-	+	-	-	+	-	-	-	-	+
Pkn1	-	-	-	-	-	-	-	+	-	-	-	-	-	-	-	-	-	-	-	-	-	-	-	-
Pla2g16	-	-	-	-	-	-	-	-	-	+	+	-	-	-	-	-	-	-	-	-	-	-	-	-
Pla2g2a	-	-	-	-	-	-	-	-	-	+	+	-	-	-	-	-	-	-	-	-	-	-	-	-
Pla2g2e	-	-	-	-	-	-	-	-	-	+	+	-	-	-	-	-	-	-	-	-	-	-	-	-
Pla2g2f	-	-	-	-	-	-	-	-	-	+	+	-	-	-	-	-	-	-	-	-	-	-	-	-
Pla2g4a	+	-	-	-	-	-	-	-	-	+	+	-	-	-	-	+	-	-	+	+	-	-	-	-
Pla2g4b	-	-	-	-	-	-	-	-	-	+	+	-	-	-	-	-	-	-	+	+	-	-	+	-
Pla2g4c	-	-	-	-	-	-	-	-	-	+	+	-	-	-	-	-	-	-	+	+	-	-	-	-
Pla2g4d	-	-	-	-	-	-	-	-	-	+	+	-	-	-	-	-	-	-	+	+	-	-	-	-
Pla2g4e	-	-	-	-	-	-	-	-	-	+	+	-	-	-	-	-	-	-	+	+	-	-	-	-
Pla2g4f	-	-	-	-	-	-	-	-	-	+	+	-	-	-	-	-	-	-	+	+	-	-	-	-
Pla2g6	-	-	-	-	-	-	-	-	-	-	+	-	-	-	-	-	-	-	-	-	-	-	-	+
Plcb1	+	-	-	-	-	-	-	-	-	+	-	-	-	-	-	-	-	-	+	+	-	-	-	-
Plcb2	+	-	-	-	-	-	-	-	-	+	-	-	-	-	-	-	-	-	+	+	-	-	-	-
Plcb3	+	-	-	-	-	-	-	-	-	+	-	-	-	-	-	-	-	-	+	+	-	-	-	+
Plcb4	+	-	-	-	-	+	-	-	-	+	-	-	-	+	-	-	-	-	+	+	-	-	-	-
Plcl2	-	+	-	-	-	-	-	-	-	-	-	-	-	-	-	-	-	-	-	-	-	-	-	+
Plekho2	-	-	-	-	-	-	-	-	+	-	-	-	-	-	-	-	-	-	-	-	-	-	-	-
Pllp	-	-	-	-	-	-	-	-	-	-	-	-	+	-	-	-	-	-	-	-	-	-	-	-
Pls1	-	-	-	-	-	-	-	-	-	-	-	-	-	-	+	-	-	-	-	-	-	-	-	-
Plxnb3	-	-	-	-	-	-	-	-	-	+	-	-	-	-	-	-	-	-	-	-	-	-	-	-
Plxnc1	-	+	-	-	-	-	-	-	-	+	-	-	-	-	-	-	-	-	-	-	-	-	-	-
Pmp22	-	-	-	-	-	-	-	-	-	-	-	-	+	-	-	-	-	-	-	-	-	-	-	+
Pnkd	-	-	-	-	-	-	-	-	-	-	-	-	-	-	-	-	-	-	+	-	+	-	-	+
Polr2b	+	-	-	-	-	-	-	-	-	-	-	-	-	-	-	-	-	+	-	-	-	-	-	-
Polr2h	+	-	-	-	-	-	-	-	-	-	-	-	-	-	-	-	-	+	-	-	-	-	-	-
Polr2j	+	-	-	-	-	-	-	-	-	-	-	-	-	-	-	-	-	+	-	-	-	-	-	-
Polr2k	+	-	-	-	-	-	-	-	-	-	-	-	-	-	-	-	-	+	-	-	-	-	-	-
Polr2l	+	-	-	-	-	-	-	-	-	-	-	-	-	-	-	-	-	+	-	-	-	-	-	-
Ppargc1a	+	-	-	-	-	+	+	+	-	-	-	-	-	-	-	+	-	-	-	-	-	-	-	-
Ppm1l	-	+	-	-	-	-	-	-	-	-	-	-	-	-	-	-	-	-	-	-	-	-	-	-
Ppp2ca	+	-	-	-	-	-	+	-	-	-	-	-	-	-	-	-	-	-	+	+	-	-	-	-
Ppp2r5c	-	-	-	-	-	-	+	-	-	-	-	-	-	-	-	-	-	-	+	-	-	-	-	-
Ppp2r5e	-	-	-	-	-	-	+	-	-	-	-	-	-	-	-	-	-	-	+	-	-	-	-	-
Ppp3ca	+	-	-	-	-	-	-	-	-	+	-	-	-	+	-	-	-	-	+	+	-	-	-	+
Ppp3cb	+	-	-	-	-	-	-	-	-	+	-	-	-	-	-	-	-	-	+	+	-	-	-	+
Ppp3cc	+	-	-	-	-	-	-	-	-	+	-	-	-	-	-	-	-	-	+	+	-	-	-	-
Ppt1	-	-	-	-	+	+	-	-	-	-	-	-	-	+	-	-	-	-	-	-	-	-	-	+
Pqbp1	-	-	-	-	-	-	-	-	-	-	-	-	-	-	-	-	-	+	-	-	-	-	-	-
Prf1	-	-	-	+	-	-	-	-	-	-	-	-	-	-	-	-	-	-	-	-	-	-	-	-
Prkaa2	-	-	-	-	-	-	+	+	-	-	-	-	-	-	-	-	-	-	-	-	-	-	-	-
Prkaca	+	-	-	-	-	-	-	-	-	+	-	-	-	+	-	-	-	-	+	+	-	-	-	+
Prkacb	+	-	-	-	-	-	-	-	-	+	-	-	-	-	-	-	-	-	+	+	-	-	-	-
Prkca	-	-	+	-	-	-	-	+	-	+	-	-	-	-	-	-	-	-	+	+	-	-	-	-
Prkcb	-	-	+	-	-	-	-	+	-	+	-	-	-	-	-	-	-	-	+	+	-	-	-	-
Prkce	-	-	-	-	-	-	-	-	-	-	-	-	-	-	-	-	-	-	-	+	-	-	-	+
Prkcg	+	-	-	-	-	+	-	-	-	+	-	-	-	+	-	-	-	-	+	+	-	-	-	+
Prkcq	-	-	-	-	-	-	-	-	-	-	-	-	-	+	-	-	-	-	-	-	-	-	-	-
Prkcsh	-	-	-	-	-	-	-	-	-	-	-	-	-	-	-	-	-	-	-	-	-	-	+	-
Prl	-	-	-	-	-	-	-	-	+	-	-	-	-	-	-	-	-	-	-	+	-	-	-	-
Prnp	+	-	-	-	-	-	-	-	-	-	-	-	-	-	-	+	-	-	-	-	-	-	-	-
Prpf3	-	-	-	-	-	-	-	-	-	-	-	-	-	-	-	-	-	+	-	-	-	-	-	-
Prpf31	-	-	-	-	-	-	-	-	-	-	-	-	-	-	-	-	-	+	-	-	-	-	-	-
Psen1	+	-	-	-	-	+	-	-	-	+	-	-	-	+	-	+	-	-	-	-	-	+	-	+
Psen2	+	+	-	-	-	-	-	-	-	+	-	-	-	-	-	-	-	-	-	-	-	+	-	-
Psmb8	+	+	-	-	-	-	-	-	-	-	-	-	-	-	-	-	-	-	-	-	-	-	+	-
Psmb9	+	+	-	-	-	-	-	-	-	-	-	-	-	-	-	-	-	-	-	-	-	-	+	-
Ptdss1	-	-	-	-	-	-	-	-	-	-	+	-	-	-	-	-	-	-	-	-	-	-	-	-
Ptdss2	-	-	-	-	-	-	-	-	-	-	+	-	-	-	-	-	-	-	-	-	-	-	-	-
Pten	+	-	+	-	-	+	-	-	-	+	-	-	+	+	-	-	-	-	-	-	-	-	-	+
Ptgs2	+	+	+	-	-	-	-	-	-	-	+	-	-	-	-	+	-	-	+	+	-	-	-	+
Ptprn2	-	-	-	-	-	+	-	-	-	-	-	-	-	+	-	-	-	-	-	-	-	-	-	+
Ptprr	+	-	-	-	-	-	-	-	-	+	-	-	-	-	-	-	-	-	-	-	-	-	-	-
Pvalb	-	-	-	-	-	+	-	-	-	-	-	-	-	+	-	-	-	-	-	-	-	-	-	-
Rab2a	-	-	-	-	-	-	+	-	-	-	-	-	-	-	-	-	-	-	-	-	-	-	-	-
Rab3a	-	-	-	-	-	+	-	-	-	-	-	-	-	+	-	-	-	-	-	-	+	-	-	+
Rab3c	-	-	-	-	-	-	-	-	-	-	-	-	-	+	-	-	-	-	-	-	-	-	-	-
Rac1	+	-	-	-	-	-	-	-	-	+	-	-	-	-	-	-	-	-	-	+	-	+	-	+
Rad23b	-	-	-	-	-	-	-	-	-	-	-	-	-	-	-	-	-	-	-	-	-	-	+	-
Raf1	-	-	-	+	-	-	-	-	-	+	-	-	-	-	-	-	-	-	+	+	-	+	-	-
Ran	+	-	-	-	-	-	-	-	-	-	-	-	-	-	-	-	-	+	-	-	-	-	-	-
Rapgef2	-	-	-	-	-	-	-	-	-	+	-	-	-	+	-	-	-	-	-	-	-	-	-	+
Rasgrp1	-	-	-	-	-	-	-	-	-	+	-	-	-	-	-	-	-	-	-	-	-	-	-	-
Rdx	-	-	-	-	-	-	-	-	-	-	-	-	-	-	+	-	-	-	-	-	-	-	-	-
Rela	+	-	-	+	-	-	-	-	-	+	-	-	-	-	-	+	-	-	-	+	-	+	-	-
Ret	-	-	-	-	-	+	-	-	-	+	-	-	-	-	-	-	-	-	-	-	-	-	-	-
Rhoa	-	-	+	-	-	-	-	-	-	+	-	-	-	-	-	-	-	-	-	+	-	+	-	-
Rims1	+	-	-	-	-	-	-	-	-	-	-	-	-	+	-	-	-	-	-	+	+	-	-	+
Ring1	-	-	-	-	-	-	-	+	-	-	-	-	-	-	-	-	-	-	-	-	-	-	-	-
Rit2	-	-	-	-	-	-	-	-	-	-	-	-	-	-	-	-	-	-	-	-	-	-	-	+
Rras	-	-	+	-	-	-	-	-	-	+	-	-	-	-	-	-	-	-	-	+	-	-	-	-
Rtn4	+	-	-	-	-	-	-	-	-	+	-	-	-	-	-	-	-	-	-	-	-	-	-	-
Ryr1	-	-	-	-	-	-	-	-	-	-	-	-	-	-	-	-	-	-	+	+	-	-	-	-
Ryr2	-	-	-	-	-	-	-	-	-	-	-	-	-	-	-	-	-	-	+	+	-	-	-	-
Ryr3	+	-	-	-	-	-	-	-	-	-	-	-	-	-	-	-	-	-	+	-	-	-	-	-
S100b	-	-	-	-	-	-	-	-	-	-	-	-	-	-	-	-	-	-	-	-	-	-	-	+
Sart1	-	-	-	-	-	-	-	-	-	-	-	-	-	-	-	-	-	+	-	-	-	-	-	-
Scamp2	-	+	-	-	-	-	-	-	-	-	-	-	-	-	-	-	-	-	-	-	-	-	-	-
Scn1a	-	-	-	-	-	+	-	-	-	-	-	-	-	-	-	-	-	-	+	-	-	-	-	-
Scn2a1	-	-	-	-	-	+	-	-	-	-	-	-	+	-	-	-	-	-	+	-	-	-	-	-
Sec23a	+	-	-	-	-	-	-	-	-	-	-	-	-	-	-	-	-	-	-	-	-	-	+	-
Serpinb6a	-	+	-	-	-	-	-	-	-	-	-	-	-	-	-	-	-	-	-	-	-	-	-	-
Sf3a2	-	-	-	-	-	-	-	-	-	-	-	-	-	-	-	-	-	+	-	-	-	-	-	-
Sf3b2	-	-	-	-	-	-	-	-	-	-	-	-	-	-	-	-	-	+	-	-	-	-	-	-
Sf3b4	-	-	-	-	-	-	-	-	-	-	-	-	-	-	-	-	-	+	-	-	-	-	-	-
Sgpl1	-	-	-	-	-	-	-	-	-	-	+	-	-	-	-	-	-	-	-	-	-	-	-	-
Sh3tc2	-	-	-	-	-	-	-	-	-	-	-	-	+	-	-	-	-	-	-	-	-	-	-	-
Shank2	-	-	-	-	-	+	-	-	-	-	-	-	-	+	-	-	-	-	+	-	-	-	-	+
Shh	-	-	+	-	-	-	-	-	-	+	-	-	-	-	-	-	-	-	-	-	-	-	-	-
Sirt1	+	-	+	-	-	-	+	+	-	-	-	-	-	-	-	+	-	-	-	-	-	-	-	-
Sirt2	+	-	-	-	-	+	-	+	-	-	-	-	+	-	-	+	-	-	-	-	-	-	-	-
Sirt7	-	-	-	-	-	-	-	+	-	-	-	-	-	-	-	-	-	-	-	-	-	-	-	-
Sla	+	+	-	-	-	-	-	-	-	-	-	-	-	-	-	-	-	-	-	-	-	-	-	-
Slc11a1	+	-	-	-	+	-	-	-	-	-	-	-	-	-	-	-	-	-	-	-	-	-	-	-
Slc12a5	-	-	-	-	-	+	-	-	-	-	-	-	-	-	-	-	-	-	+	-	-	-	-	+
Slc17a6	-	-	-	-	-	-	-	-	-	-	-	-	-	+	-	-	-	-	+	+	+	-	-	-
Slc18a2	+	-	-	-	-	+	-	-	-	-	-	-	-	+	-	-	-	-	+	-	+	-	-	+
Slc18a3	-	-	-	-	-	-	-	-	-	-	-	-	-	+	-	-	-	-	+	-	+	-	-	+
Slc1a1	-	-	-	-	-	-	+	-	-	-	-	-	-	-	-	-	-	-	+	-	-	-	-	+
Slc1a2	+	-	-	-	-	+	+	-	-	-	-	-	-	-	-	-	-	-	+	-	-	-	-	+
Slc2a1	+	+	-	-	-	-	-	-	-	-	-	-	-	-	-	-	+	-	-	-	-	-	-	-
Slc32a1	-	-	-	-	-	+	-	-	-	-	-	-	-	+	-	-	-	-	+	+	+	-	-	+
Slc4a10	-	-	-	-	-	+	-	-	-	-	-	-	-	-	-	-	-	-	-	-	-	-	-	-
Slc6a3	+	-	-	-	-	+	-	-	-	-	-	-	-	+	-	-	-	-	+	-	+	-	-	+
Slc6a4	-	-	-	-	-	-	-	-	-	-	-	-	-	+	-	-	-	-	+	-	+	-	-	+
Slc8a1	-	-	-	-	-	+	-	-	-	-	-	-	-	+	-	+	-	-	+	+	-	-	-	-
Slc9a6	-	-	-	-	-	+	-	-	-	-	-	-	-	+	-	-	-	-	-	-	-	-	-	-
Slu7	-	-	-	-	-	-	-	-	-	-	-	-	-	-	-	-	-	+	-	-	-	-	-	-
Smn1	+	-	-	-	-	-	-	-	-	-	-	-	-	-	-	-	-	+	-	-	-	-	-	-
Smpd4	-	-	-	-	-	-	-	-	-	-	+	-	-	-	-	-	-	-	-	-	-	-	-	-
Smyd1	-	-	-	-	-	-	-	+	-	-	-	-	-	-	-	-	-	-	-	-	-	-	-	-
Snap91	-	-	-	-	-	-	-	-	-	-	-	-	-	-	-	-	-	-	-	-	-	-	-	+
Snca	+	+	-	-	-	+	-	+	-	-	-	-	-	+	-	+	-	-	+	+	+	-	-	+
Sncaip	+	-	-	-	-	-	-	-	-	-	-	-	-	+	-	-	-	-	-	-	+	-	-	+
Sncb	+	-	-	-	-	+	-	-	-	-	-	-	-	+	-	-	-	-	-	-	+	-	-	+
Snrpa	-	-	-	-	-	-	-	-	-	-	-	-	-	-	-	-	-	+	-	-	-	-	-	-
Sod1	+	-	-	-	-	+	+	-	-	-	-	-	+	-	-	+	-	-	-	-	-	-	-	-
Sod2	+	+	-	-	-	-	-	-	-	-	-	-	-	-	-	+	-	-	-	-	-	-	-	-
Sorcs3	-	-	-	-	-	-	-	-	-	-	-	-	-	-	-	-	-	-	-	-	-	-	-	+
Sorl1	+	-	-	-	-	-	-	-	-	-	-	-	-	-	-	-	-	-	-	-	-	-	-	-
Sox10	+	-	-	-	-	-	-	+	-	-	-	-	-	-	-	-	-	-	-	-	-	-	-	-
Sox9	-	-	-	-	-	-	-	-	-	-	-	-	-	-	-	-	-	-	-	+	-	-	-	-
Sp1	+	-	-	-	-	-	-	+	-	-	-	-	-	-	-	-	-	-	-	-	-	-	-	-
Sp100	-	-	+	-	-	-	-	-	-	-	-	-	-	-	-	-	-	-	-	-	-	-	-	-
Spast	-	-	-	-	-	+	-	-	-	-	-	-	-	-	-	-	-	-	-	-	-	-	-	-
Spi1	-	-	-	-	-	-	-	+	-	-	-	-	-	-	-	-	-	-	-	-	-	-	-	-
Sptbn2	+	-	-	-	-	-	-	-	-	-	-	-	-	+	+	-	-	-	-	-	-	-	-	-
Sqstm1	+	-	-	-	+	-	-	-	-	-	-	-	-	-	-	-	-	-	-	-	-	-	-	-
Src	-	-	-	-	-	-	-	-	-	-	-	-	-	+	-	+	+	-	+	-	-	-	-	-
Sri	-	-	-	-	-	+	-	-	-	-	-	-	-	+	-	-	-	-	-	-	-	-	-	-
Srsf4	-	-	-	-	-	-	-	-	-	-	-	-	-	-	-	-	-	+	-	-	-	-	-	-
Stab1	+	-	+	-	-	-	-	-	-	-	-	-	-	-	-	-	-	-	-	-	-	-	-	-
Stambpl1	-	+	-	-	-	-	-	-	-	-	-	-	-	-	-	-	-	-	-	-	-	-	-	-
Stat1	-	+	+	-	-	+	-	-	-	+	-	-	-	-	-	-	-	-	-	-	-	-	-	-
Stat3	+	-	-	-	-	-	-	-	-	+	-	-	-	-	-	-	-	-	-	-	-	-	-	-
Stx1a	-	-	-	-	-	-	-	-	-	-	-	-	-	+	-	-	-	-	-	-	+	-	-	+
Stx1b	-	-	-	-	-	-	-	-	-	-	-	-	-	+	-	-	-	-	-	-	+	-	-	+
Stx2	-	-	-	-	-	-	-	-	-	-	-	-	-	+	-	+	-	-	-	-	+	-	-	+
Sucla2	-	-	-	-	-	-	+	-	-	-	-	-	-	-	-	-	-	-	-	-	-	-	-	-
Synj1	+	-	-	-	-	+	-	-	-	+	-	-	-	+	-	-	-	-	-	-	-	-	-	+
Syt1	+	-	-	-	-	+	-	-	-	-	-	-	-	+	-	-	-	-	-	-	+	-	-	+
Syt13	-	-	-	-	-	-	-	-	-	-	-	-	-	+	-	-	-	-	-	-	-	-	-	+
Syt4	-	-	-	-	-	-	-	-	-	-	-	-	-	+	-	-	-	-	-	-	-	-	-	+
Syt7	+	-	-	-	-	+	-	-	-	-	-	-	-	+	-	-	-	-	-	-	-	-	-	+
Taf10	-	-	-	-	-	-	-	+	-	-	-	-	-	-	-	-	-	+	-	-	-	-	-	-
Taf4	+	-	-	-	-	-	-	-	-	-	-	-	-	-	-	-	-	+	-	-	-	-	-	-
Taf4b	+	-	-	-	-	-	-	-	-	-	-	-	-	-	-	-	-	+	-	-	-	-	-	-
Taf6l	-	-	-	-	-	-	-	+	-	-	-	-	-	-	-	-	-	+	-	-	-	-	-	-
Taf9	-	-	-	-	-	-	-	+	-	-	-	-	-	-	-	-	-	+	-	-	-	-	-	-
Tardbp	+	-	-	-	-	-	-	-	-	-	-	-	-	-	-	-	-	+	-	-	-	-	-	-
Taz	-	-	-	-	-	-	-	-	-	-	+	-	-	-	-	-	-	-	-	-	-	-	-	-
Tbp	+	-	-	-	-	-	-	-	-	-	-	-	-	-	-	-	-	+	-	-	-	-	-	-
Tbpl1	+	-	-	-	-	-	-	-	-	-	-	-	-	-	-	-	-	+	-	-	-	-	-	-
Tbr1	-	-	-	-	-	-	-	-	-	-	-	-	-	-	-	-	-	-	-	-	-	-	-	-
Tcerg1	-	-	-	-	-	-	-	-	-	-	-	-	-	-	-	-	-	+	-	-	-	-	-	-
Tcirg1	+	-	-	-	+	-	-	-	-	-	-	-	-	-	-	-	-	-	-	-	+	-	-	-
Tenm2	-	-	-	-	-	+	-	-	-	-	-	-	-	+	-	-	-	-	-	-	-	-	-	-
Tfam	+	-	-	-	-	-	+	-	-	-	-	-	-	-	-	-	-	-	-	-	-	-	-	-
Tgfb1	-	+	-	-	-	+	-	+	+	+	-	-	+	-	-	-	-	-	-	-	-	-	-	-
Tgfbr2	-	-	+	-	-	-	-	-	+	+	-	-	-	-	-	-	-	-	-	-	-	-	-	-
Th	+	-	-	-	-	+	-	-	-	-	-	-	-	+	-	-	-	-	+	-	+	-	-	+
Thy1	-	-	+	-	-	+	-	-	-	-	-	-	-	-	-	-	-	-	-	-	-	-	-	-
Tie1	-	-	+	-	-	-	-	-	-	-	-	-	-	-	-	-	-	-	-	-	-	-	-	-
Tlr2	+	+	-	-	-	-	-	-	-	-	-	-	-	-	-	-	-	-	-	-	-	-	-	-
Tlr4	+	-	-	+	-	-	-	-	-	-	-	-	-	-	-	-	-	-	-	-	-	-	-	-
Tmem119	+	+	-	-	-	-	-	-	-	-	-	-	-	-	-	-	-	-	-	-	-	-	-	-
Tnc	+	-	-	-	-	-	-	-	-	-	-	-	-	-	-	-	+	-	-	-	-	-	-	-
Tnf	+	+	-	+	-	-	-	-	+	+	-	-	-	-	-	+	-	-	-	-	-	-	-	-
Tnfrsf10b	+	-	-	+	-	-	-	-	+	-	-	-	-	-	-	-	-	-	-	-	-	-	-	-
Tnfrsf11b	-	-	-	-	-	-	-	-	+	-	-	-	-	-	-	-	-	-	-	-	-	-	-	-
Tnfrsf12a	+	-	+	-	-	-	-	-	+	-	-	-	-	-	-	-	-	-	-	-	-	-	-	-
Tnfrsf1a	+	-	-	+	-	-	-	-	+	+	-	-	-	-	-	-	-	-	-	-	-	-	-	-
Tnfrsf1b	+	-	-	-	-	+	-	-	+	-	-	-	-	-	-	-	-	-	-	-	-	-	-	-
Tnr	-	-	-	-	-	-	-	-	-	-	-	-	-	-	-	-	-	-	-	-	-	-	-	+
Tor1a	-	-	-	-	-	-	-	-	-	-	-	-	-	+	-	+	-	-	+	-	-	-	-	+
Tpm1	-	-	-	-	-	-	-	-	-	-	-	-	-	-	+	+	-	-	-	-	-	-	-	-
Tradd	-	-	-	+	-	-	-	-	-	-	-	-	-	-	-	-	-	-	-	-	-	-	-	-
Trem1	+	+	-	-	-	-	-	-	-	-	-	-	-	-	-	-	-	-	-	-	-	-	-	-
Trem2	+	+	-	-	-	-	-	-	-	-	-	-	-	-	-	-	-	-	-	-	-	-	-	-
Trf	+	-	-	-	-	-	-	-	-	-	-	-	-	-	-	-	-	-	-	-	-	-	-	-
Trim28	-	-	-	-	-	-	-	+	-	-	-	-	-	-	-	-	-	-	-	-	-	-	-	-
Trim37	-	-	-	-	-	-	-	+	-	-	-	-	-	-	-	-	-	-	-	-	-	-	+	-
Trp53	+	-	-	+	-	-	-	+	-	+	-	-	-	-	-	+	-	-	-	-	-	+	-	-
Trpm2	-	-	-	-	-	-	-	-	-	-	-	-	-	-	-	+	-	-	+	-	-	-	-	-
Trpv1	-	-	-	-	-	-	-	-	-	-	-	-	-	+	-	-	-	-	+	+	-	-	-	-
Tspo	+	-	-	-	-	-	-	-	-	-	-	-	-	+	-	-	-	-	-	+	-	-	-	+
Twistnb	-	-	-	-	-	-	-	-	-	-	-	-	-	-	-	-	-	+	-	-	-	-	-	-
Txnl1	-	-	-	-	-	-	-	-	-	-	-	-	-	-	-	+	-	-	-	-	-	-	-	-
U2af2	-	-	-	-	-	-	-	-	-	-	-	-	-	-	-	-	-	+	-	-	-	-	-	-
Ube2k	+	-	-	-	-	-	-	-	-	-	-	-	-	-	-	-	-	-	-	-	-	-	+	-
Ube2n	+	-	-	-	-	-	-	+	-	-	-	-	-	-	-	-	-	-	-	-	-	-	+	-
Ube3a	-	-	-	-	-	-	-	-	-	-	-	-	-	-	-	-	-	-	-	-	-	-	+	-
Ubqln1	+	-	-	-	-	-	-	-	-	-	-	-	-	-	-	+	-	-	-	-	-	-	+	-
Uchl1	+	-	-	-	-	+	-	-	-	-	-	-	-	-	-	-	-	-	-	-	-	-	-	-
Ugcg	+	-	-	-	-	-	-	-	-	-	+	-	-	-	-	-	-	-	-	-	-	-	-	-
Ugt8a	-	-	-	-	-	-	-	-	-	-	+	-	+	-	-	-	-	-	-	-	-	-	-	-
Unc13a	-	-	-	-	-	+	-	-	-	-	-	-	-	+	-	-	-	-	-	-	+	-	-	+
Usp21	-	-	-	-	-	-	-	+	-	-	-	-	-	-	-	-	-	-	-	-	-	-	-	-
Usp30	+	-	-	-	-	-	-	-	-	-	-	-	-	-	-	-	-	-	-	-	-	-	+	-
Vcp	+	-	-	-	-	-	-	-	-	-	-	-	-	-	-	-	-	-	-	-	-	-	+	-
Vegfa	+	-	+	-	-	-	-	+	+	-	-	-	-	-	-	-	-	-	-	-	-	-	-	-
Vip	-	-	-	-	-	-	+	-	-	-	-	-	-	-	-	-	-	-	-	-	+	-	-	-
Wfs1	-	-	-	-	-	+	-	-	-	-	-	-	-	-	-	-	-	-	-	-	-	-	+	-
Xab2	-	-	-	-	-	-	-	-	-	-	-	-	-	-	-	-	-	+	-	-	-	-	-	-
Xbp1	-	+	+	-	-	-	-	+	-	-	-	-	-	-	-	+	-	-	-	-	-	-	+	-
Xiap	+	-	-	+	-	-	-	-	-	-	-	-	-	-	-	-	-	-	-	-	-	-	+	-
Xk	-	-	-	-	-	-	-	-	-	-	-	-	+	-	-	-	-	-	-	-	-	-	-	-
Zfp24	-	-	-	-	-	-	-	-	-	-	-	-	+	-	-	-	-	-	-	-	-	-	-	-
© 2017 NanoString Technologies, all rights reserved

## Sheet: Themes
nCounter® Mouse Neuropathology Panel - Fundamental Themes of Neurodegeneration
Mouse Symbol	Neuroinflammation	Neuroplasticity, Development & Aging	Metabolism	Compartmentalization and Structural integrity	Neuron-Glia interaction	Neurotransmission
3110043O21Rik	-	-	+	-	-	-
Abat	-	-	-	-	-	+
Abl1	-	-	+	-	+	-
Acaa1a	-	-	+	-	-	-
Ache	-	-	+	+	-	+
Acin1	-	-	+	-	-	-
Actn1	-	-	-	+	-	-
Acvrl1	-	+	-	+	-	-
Adam10	-	-	-	+	-	-
Adcy5	-	-	-	-	-	+
Adcy8	+	-	-	-	-	+
Adcy9	-	-	-	+	-	+
Adcyap1	-	-	-	+	-	+
Adora1	-	-	-	+	-	+
Adora2a	-	-	-	-	-	+
Adra2a	+	-	-	+	-	+
Adrb2	-	+	-	+	-	+
Ager	-	-	+	+	-	-
AI464131	-	-	-	-	-	-
Aif1	-	-	+	-	-	-
Akt1	-	+	+	+	+	+
Akt1s1	-	-	+	-	-	-
Akt2	-	+	+	-	+	+
Akt3	-	+	+	-	+	+
Aldh1l1	-	-	-	-	-	-
Amigo1	+	-	-	+	+	-
Amph	-	-	-	+	-	+
Ang	-	+	-	-	-	-
Angpt2	-	+	-	-	-	-
Ap1s1	-	-	+	+	-	-
Ap2a2	-	-	-	-	-	+
Ap2b1	-	-	-	-	-	+
Ap3m2	+	-	+	+	-	-
Ap3s1	-	-	+	+	-	-
Ap4s1	-	-	+	-	-	-
Apaf1	-	+	-	-	-	-
Apc	-	+	-	+	-	-
Apoe	+	-	+	+	-	+
App	-	-	+	+	-	+
Aqp4	-	-	-	+	-	-
Arc	-	-	-	+	-	+
Arhgap44	-	-	-	+	-	-
Arhgef10	-	-	-	-	+	-
Arrb2	+	+	-	+	-	+
Arsa	-	-	+	-	-	-
Atcay	-	-	-	+	-	-
Atf4	-	+	+	-	+	+
Atf6	-	-	+	-	-	-
Atg5	-	+	-	-	-	-
Atm	-	+	-	-	-	-
Atp13a2	-	-	+	-	-	-
Atp2b3	-	-	-	-	-	+
Atp6v0c	-	-	+	-	-	+
Atp6v0d1	-	-	+	+	-	+
Atp6v0e	+	-	-	-	-	+
Atp6v0e2	-	-	-	-	-	+
Atp6v1a	+	-	-	-	-	+
Atp6v1d	-	-	-	-	-	+
Atp6v1e1	-	-	-	-	-	+
Atp6v1g2	-	-	-	-	-	+
Atp6v1h	-	-	+	-	-	+
Atp7a	-	-	+	-	-	+
Atp8a2	+	-	-	-	-	-
Atrn	-	-	+	-	+	-
Atxn2	-	-	+	-	-	-
Atxn3	-	+	+	-	-	+
Atxn7	-	+	-	-	-	-
Avp	-	-	-	+	-	-
Axin2	-	+	-	+	-	-
B4galt6	-	-	+	-	-	-
Bace1	-	-	-	+	-	-
Bad	-	+	+	-	+	+
Bax	-	+	+	-	+	-
Bcas1	-	-	-	+	-	-
Bcas2	-	-	+	-	-	-
Bche	-	-	+	-	-	+
Bcl2	+	+	+	-	+	+
Bcl2l1	-	+	-	+	-	-
Bdnf	-	+	-	-	+	+
Becn1	-	-	-	+	-	-
Bid	-	+	-	-	-	-
Bnip3	-	-	+	+	-	-
Brms1l	-	+	-	-	-	-
C1qa	+	+	-	-	-	-
C1qb	+	+	-	-	-	-
C1qc	+	+	-	-	-	-
C3	+	+	-	-	-	-
C4a	+	+	-	-	-	-
C6	-	+	-	-	-	-
Cab39	-	-	+	-	-	-
Cacna1a	-	+	-	+	-	+
Cacna1b	-	+	-	+	-	+
Cacna1c	-	+	-	+	-	+
Cacna1d	-	+	-	-	-	+
Cacna1f	-	+	-	-	-	+
Cacna1s	-	+	-	-	-	+
Cacnb2	-	+	-	-	-	+
Cacnb4	-	+	-	+	-	+
Cadm3	-	-	-	+	-	-
Cadps	-	-	-	+	-	+
Calb1	-	-	-	+	-	+
Calb2	-	-	-	+	-	-
Calm1	-	+	-	-	+	+
Calm4	-	-	-	-	+	+
Camk2b	-	+	-	+	+	+
Camk2d	-	+	-	+	+	+
Camk2g	-	+	-	-	+	+
Camk4	-	-	-	-	+	+
Car2	-	-	-	+	-	+
Casp1	-	+	-	-	-	-
Casp3	-	+	+	-	-	+
Casp6	-	+	-	-	-	-
Casp7	-	+	-	-	-	-
Casp8	+	+	-	-	-	-
Casp9	-	+	-	-	-	-
Cast	-	-	+	-	-	-
Cck	-	-	-	+	-	-
Ccl12	+	+	+	+	-	+
Ccl5	+	+	+	-	-	-
Ccnd1	-	+	+	-	-	-
Ccnh	-	-	+	-	-	-
Ccr2	+	+	-	+	-	-
Ccr5	+	-	-	-	-	-
Ccs	-	-	+	-	-	-
Cd14	-	+	-	-	-	-
Cd33	+	-	-	-	-	-
Cd34	-	+	-	+	-	-
Cd4	-	-	-	+	-	-
Cd40	+	-	-	+	-	-
Cd44	+	-	-	-	-	-
Cd68	+	-	+	-	-	-
Cd8a	-	-	-	+	-	-
Cd9	+	-	-	-	+	-
Cdc27	-	-	+	-	-	-
Cdc40	-	-	+	-	-	-
Cdk2	-	+	+	-	-	-
Cdk5	-	-	-	+	-	+
Cdk5r1	-	-	-	+	-	-
Cdk5rap3	-	-	+	-	-	-
Cdk7	-	-	+	-	-	-
Cdkn1a	-	+	-	-	-	-
Cds1	+	+	+	-	-	-
Cers1	-	-	+	-	-	-
Cers2	-	-	+	-	-	-
Cers4	-	-	+	-	-	-
Cers6	-	-	+	-	-	-
Chat	-	-	+	+	-	+
Chd4	-	+	-	-	-	-
Chl1	-	-	-	+	-	-
Chmp2b	-	-	+	-	-	-
Chrm5	-	+	-	+	-	+
Chrna7	-	+	-	+	-	+
Chrnb2	-	-	-	+	-	+
Cldn15	-	-	-	+	-	-
Cldn5	-	-	-	+	+	-
Cln3	-	-	+	+	-	-
Cln8	-	-	+	+	-	-
Clu	+	-	-	+	+	-
Cnksr2	-	-	-	+	-	-
Cnr1	-	-	-	+	-	+
Cntf	+	+	-	+	-	-
Cntn1	-	-	-	+	-	-
Cntn4	-	-	-	+	-	+
Cntnap1	-	-	-	+	+	-
Cntnap2	-	-	-	+	-	-
Col4a1	-	+	-	-	-	-
Col4a2	-	+	-	-	-	-
Comt	-	-	-	+	-	+
Cp	-	-	-	-	-	-
Cplx1	-	-	-	+	-	+
Cpt1b	-	-	+	-	-	-
Creb1	-	+	+	+	-	+
Crebbp	-	+	-	-	-	+
Crh	-	-	-	+	-	+
Crtc2	-	+	+	-	-	-
Csf1	+	-	-	-	-	-
Csf1r	+	+	-	-	-	-
Csf2rb	+	+	-	-	-	-
Cspg4	+	+	-	-	-	-
Ctnnb1	-	+	-	+	+	+
Ctns	-	-	+	-	-	-
Ctse	+	-	+	-	-	-
Cul1	+	+	+	-	-	-
Cul2	-	-	+	-	-	-
Cul3	-	+	+	-	-	-
Cx3cl1	+	+	-	+	-	+
Cx3cr1	+	+	-	-	-	+
Cxcl10	+	+	-	-	-	-
Cxcl11	+	-	-	-	-	-
Cxcl12	+	-	-	-	-	-
Cxcl16	+	-	-	-	-	-
Cxcr4	+	-	-	-	+	-
Cxxc1	-	+	+	-	-	-
Cybb	+	-	+	-	-	-
Cycs	-	+	+	-	-	-
Cyp4x1	-	-	-	-	-	+
Dagla	-	-	-	+	-	+
Dbh	-	-	-	-	-	+
Dcx	-	-	-	+	-	-
Ddc	-	-	-	+	-	+
Ddit3	-	+	+	-	-	-
Ddx23	-	-	+	-	-	-
Des	-	-	-	+	-	-
Dgkb	-	-	+	-	-	-
Dgke	-	-	+	-	-	-
Dlat	-	-	+	-	-	-
Dld	-	-	+	-	-	-
Dlg3	-	-	-	+	-	+
Dlg4	-	-	-	+	-	+
Dlgap1	-	-	-	+	-	+
Dll4	-	+	-	-	-	-
Dlx1	-	-	-	-	+	-
Dlx2	-	-	-	-	+	-
Dnah1	-	-	-	+	-	-
Dnaja2	-	-	+	-	-	-
Dnm1l	+	-	-	+	-	-
Dnm2	-	-	+	+	-	+
Dot1l	-	+	-	-	-	-
Drd1	-	-	-	+	-	+
Drd2	-	+	-	+	-	+
Drd4	-	-	-	+	-	+
Efna1	-	+	-	+	-	-
Efna5	-	+	-	+	-	-
Efnb3	-	+	-	+	-	-
Efr3a	-	+	-	-	-	-
Egf	+	+	-	-	-	-
Egfl7	-	+	-	-	-	-
Egfr	+	+	-	-	-	+
Egr1	-	+	-	-	-	-
Egr2	+	-	-	-	+	+
Ehmt1	-	+	-	-	-	-
Eif2s1	-	+	+	-	-	-
Emcn	-	+	-	-	-	-
Emp2	-	+	-	-	-	-
Eng	-	+	-	-	-	-
Entpd2	-	-	-	-	-	+
Entpd4	+	-	+	-	-	-
Ep300	-	+	+	-	-	+
Epha2	-	+	-	+	-	-
Epha3	-	+	-	+	-	-
Epha4	-	+	-	+	-	-
Epha5	-	+	-	+	-	-
Epha6	-	+	-	+	-	-
Epha7	-	-	-	+	-	-
Epo	+	-	-	-	-	-
Erbb3	-	+	-	-	-	+
Erg	-	+	-	-	-	-
Erlec1	-	-	+	-	-	-
Esam	-	-	-	+	-	-
F2	-	-	-	-	-	+
Fa2h	-	-	-	-	+	-
Fam126a	-	+	-	-	+	-
Fas	+	+	+	+	-	-
Fasl	+	+	-	-	+	-
Fcrls	+	-	-	-	-	-
Fgf12	-	+	-	-	-	+
Fgf14	-	+	-	-	-	+
Fgf2	-	+	-	-	-	-
Flt1	+	+	-	-	-	-
Flt4	+	+	-	-	-	-
Fmr1	-	+	-	+	-	+
Fn1	+	+	+	-	-	-
Fos	-	+	+	-	-	+
Frmpd4	-	-	-	+	-	-
Fus	-	-	-	+	-	-
Fxn	-	-	+	-	-	-
Fyn	-	+	-	+	-	+
Gaa	+	-	+	-	-	-
Gabra1	-	-	-	+	-	+
Gabra4	-	-	-	+	-	+
Gabrb2	-	-	-	+	-	+
Gabrb3	-	-	-	+	-	+
Gabrg2	-	-	-	+	-	+
Gabrp	-	-	-	+	-	+
Gabrr1	-	-	-	+	-	+
Gabrr3	-	-	-	+	-	+
Gad1	-	-	-	+	-	+
Gad2	-	-	-	+	-	+
Gal3st1	-	-	+	-	+	-
Galc	+	-	+	-	-	-
Gata2	-	+	-	-	-	-
Gba	+	-	+	-	-	-
Gdnf	-	+	-	-	-	+
Gdpd2	-	-	+	-	-	-
Gfap	-	-	-	+	-	+
Gfpt1	-	-	+	-	-	-
Gga1	-	-	+	-	-	-
Ggt1	-	-	+	-	-	-
Gjb1	-	-	-	-	+	-
Glrb	-	-	-	+	-	+
Gls	-	-	+	-	-	+
Gnai1	-	-	-	-	-	+
Gnai2	-	-	-	+	-	+
Gnai3	-	-	-	-	-	+
Gnao1	-	-	+	+	-	+
Gnaq	-	-	-	+	-	+
Gnb5	-	-	-	-	-	+
Gng2	+	-	-	-	-	+
Gngt1	-	-	-	-	-	+
Gnptab	+	-	+	-	-	-
Gnptg	+	-	+	-	-	-
Gpd1l	-	-	+	-	-	-
Gpr37	-	-	+	-	-	+
Gpr4	-	+	-	-	-	-
Gpr84	+	-	-	-	-	-
Gprasp1	+	-	-	-	-	-
Gria1	-	-	-	+	-	+
Gria2	-	-	-	+	-	+
Gria3	-	-	-	+	-	+
Gria4	-	-	-	+	-	+
Grik2	-	-	-	+	-	+
Grin1	-	-	-	+	-	+
Grin2a	-	-	-	+	-	+
Grin2b	-	-	-	+	-	+
Grin2c	-	-	-	+	-	+
Grin2d	-	-	-	+	-	+
Grin3b	-	-	-	+	-	+
Grm1	-	-	-	+	-	+
Grm2	-	-	-	+	-	+
Grm5	-	-	-	+	-	+
Grm8	-	-	-	+	-	+
Grn	+	-	-	-	-	-
Gsk3b	-	+	+	+	+	+
Gsn	-	-	-	+	-	-
Gsr	-	-	+	-	-	-
Gss	-	-	+	-	-	-
Gstp1	-	-	+	-	-	-
Gtf2a1	-	-	+	-	-	-
Gtf2b	-	-	+	-	-	-
Gtf2h1	-	-	+	-	-	-
Gtf2h3	-	-	+	-	-	-
Gtf2ird1	-	-	+	-	-	+
Gucy1b3	-	-	+	-	-	+
Gusb	+	-	+	-	-	-
H2-Ea-ps	-	-	-	+	-	-
Hap1	-	-	-	+	-	+
Hc	-	+	-	-	-	-
Hcn1	-	-	-	+	-	+
Hdac1	-	+	-	-	-	-
Hdac2	-	+	+	-	-	-
Hdac6	-	+	+	+	-	-
Hdac7	-	+	-	-	-	-
Hexb	-	-	+	-	+	-
Hgf	+	+	+	-	+	-
Hif1a	+	+	+	+	-	-
Hmgb1	-	+	-	-	-	-
Hmox1	-	+	+	-	-	-
Hnrnpm	-	-	+	-	-	-
Homer1	-	-	-	+	-	+
Hpgds	-	-	+	-	-	-
Hras	-	+	-	-	+	+
Hspb1	-	+	+	-	-	-
Htr1a	-	-	-	-	-	+
Htr5a	-	-	-	+	-	+
Htra2	-	+	+	-	-	-
Htt	-	-	-	+	-	-
Icam1	-	-	-	+	-	-
Icam2	-	-	-	+	-	-
Ide	-	-	+	-	-	-
Idh1	-	-	+	-	-	-
Igf1	+	+	+	-	-	+
Igf1r	-	-	+	-	-	+
Ikbkb	-	+	-	-	+	-
Il10	+	-	-	-	-	-
Il10ra	+	-	-	-	-	-
Il13ra1	+	-	-	-	-	-
Il15ra	+	-	-	-	-	-
Il1b	+	+	+	-	-	-
Il1r1	+	+	+	+	-	-
Il4ra	+	-	-	-	-	-
Il6	+	+	+	-	-	-
Il6ra	+	-	-	-	-	-
Ina	-	-	-	+	-	-
Inhbb	+	-	-	-	-	-
Inpp4a	-	+	-	-	-	-
Inpp5f	-	+	-	-	-	-
Ins2	-	-	+	-	-	+
Insr	-	-	+	+	-	+
Ipcef1	-	-	+	-	-	-
Irf8	+	-	-	-	-	-
Islr2	-	-	-	+	-	-
Itga5	+	+	-	+	-	-
Itga7	-	-	-	+	-	-
Itgal	+	-	-	+	-	-
Itgam	-	-	-	+	-	-
Itgax	+	-	-	-	-	-
Itpr1	-	+	-	+	-	+
Itpr2	-	+	-	-	-	+
Itpr3	-	+	-	+	-	+
Jam3	+	+	-	+	+	-
Jun	-	+	+	-	+	+
Katna1	-	-	-	+	-	-
Kcna1	-	-	-	+	-	+
Kcnb1	-	-	-	+	-	+
Kcnj10	-	-	-	+	+	+
Keap1	-	-	+	-	-	-
Kel	-	-	-	-	+	-
Kif3a	-	+	-	+	-	-
Klk6	-	-	-	-	+	-
Kras	-	+	-	-	+	+
L1cam	-	-	-	+	-	-
Lama2	-	-	-	+	+	+
Lamb2	-	-	-	+	-	-
Lamp1	-	-	+	+	-	-
Lclat1	-	-	+	-	-	-
Ldhc	-	-	+	-	-	-
Lif	+	+	-	-	-	-
Lmna	+	+	+	-	-	-
Lox	+	-	-	-	-	-
Lpar1	-	-	-	+	+	+
Lpo	-	-	+	-	-	-
Lrp1	-	-	-	+	-	-
Lrrc25	-	-	-	-	-	-
Lrrc4	-	-	-	+	-	-
Lrrk2	-	-	+	+	-	+
Lsm2	-	-	+	-	-	-
Lsm7	-	-	+	-	-	-
Lsr	-	-	+	-	-	-
Ltbr	+	-	-	-	-	-
Lypla1	-	-	+	-	-	-
Mag	-	+	-	+	+	-
Magee1	-	-	-	+	-	-
Mal	-	-	-	-	+	-
Man2b1	-	-	+	-	-	-
Map2	-	-	-	+	-	-
Map2k1	-	+	-	-	+	+
Map2k2	-	+	-	-	+	+
Mapk1	-	+	-	+	+	+
Mapk10	-	+	+	-	+	+
Mapk3	-	+	-	-	+	+
Mapk8	-	+	+	-	+	+
Mapk9	-	+	+	-	+	+
Mapkapk2	-	+	-	-	+	-
Mapt	-	+	+	+	-	-
Marco	+	-	-	-	-	-
Mbp	-	-	-	+	+	+
Meaf6	-	+	-	-	-	-
Mecp2	-	+	-	+	-	+
Mfn2	-	-	+	-	-	-
Mgmt	-	-	+	-	-	-
Mmp12	+	-	-	-	-	-
Mmp14	+	+	+	-	-	-
Mmp16	+	-	-	-	-	-
Mmp19	+	+	-	-	-	-
Mmp2	+	+	-	-	-	-
Mmp24	+	-	-	-	-	-
Mmp9	+	-	-	-	-	-
Mmrn2	-	+	-	-	-	-
Mnat1	-	-	+	-	-	-
Mog	-	-	-	-	+	-
Mpz	-	-	-	+	-	+
Msn	-	-	-	+	-	-
Mta1	-	+	-	-	-	-
Mta2	-	+	-	-	-	-
Mthfr	-	+	-	-	-	-
Mtor	-	-	+	+	+	-
Mutyh	-	-	+	-	-	-
Myc	-	+	-	-	-	-
Myct1	-	-	-	-	-	-
Myd88	-	-	-	+	-	-
Myh10	-	-	-	+	-	-
Myrf	-	-	-	-	+	-
Naglu	+	-	+	-	-	-
Napsa	-	-	+	-	-	-
Ncam1	-	-	-	+	-	+
Ncf1	-	-	+	-	-	-
Ncl	-	+	-	-	-	-
Nefh	-	-	+	+	-	-
Nefl	-	-	-	+	-	-
Negr1	-	-	-	+	-	-
Nelfa	-	+	-	-	-	-
Nell2	-	-	-	+	-	-
Neo1	-	-	-	+	-	-
Nes	-	-	-	+	-	-
Nf1	-	+	-	+	+	+
Nfe2l2	-	-	+	-	-	-
Nfkbia	-	+	-	-	+	+
Nfkbib	-	-	-	-	+	-
Ngf	-	+	-	-	+	-
Ngfr	+	+	+	-	+	+
Ninj2	-	-	-	+	-	-
Nkx6-2	-	-	-	-	+	-
Nlrp3	+	-	-	-	-	-
Nmb	-	-	-	-	-	-
Nme5	-	-	+	-	-	-
Nmnat2	-	-	-	+	-	-
Nol3	-	-	+	-	-	-
Nos1	-	+	+	+	-	+
Nos2	-	-	-	-	-	+
Nos3	-	+	+	-	-	+
Nostrin	-	-	-	-	-	-
Notch1	-	+	-	-	-	-
Notch3	-	+	-	-	-	-
Notch4	-	+	-	-	-	-
Nova1	-	-	-	-	-	+
Npas4	+	-	-	+	-	+
Npc1	-	-	+	-	-	-
Npc2	+	-	+	-	-	-
Nptn	-	-	-	+	-	+
Npy	-	-	+	-	-	+
Nqo1	-	-	+	-	-	+
Nr4a2	-	-	+	-	-	+
Nrg1	-	+	-	+	+	-
Nrxn1	-	+	-	+	-	+
Nsf	-	-	-	+	-	+
Ntf3	-	+	-	-	+	+
Ntng1	-	+	-	+	-	-
Ntrk1	-	+	-	+	+	+
Nts	-	-	-	+	-	-
Nwd1	-	-	-	-	-	-
Olfm3	-	-	-	+	-	-
Olig2	-	-	-	-	+	-
Opa1	-	-	-	+	-	-
Optn	+	-	-	-	-	-
Osmr	+	-	-	-	-	-
Oxr1	-	-	+	-	-	-
P2rx4	+	-	-	+	-	+
P2rx7	-	-	-	+	-	+
P2ry12	+	-	-	-	-	-
Pah	-	-	-	-	-	+
Pak1	-	+	-	+	-	+
Palm	-	-	-	+	-	-
Park2	-	-	+	-	-	-
Park7	-	-	+	+	-	+
Parp1	-	+	+	-	-	-
Pcna	-	+	+	-	-	-
Pcsk2	-	-	-	+	-	-
Pde1b	-	-	-	-	-	+
Pde4d	-	-	-	-	-	+
Pdgfrb	+	+	+	-	-	+
Pdpk1	-	+	+	-	+	-
Pecam1	-	-	-	+	-	-
Pfn1	-	-	-	+	-	-
Pgam1	-	-	+	-	-	-
Pgk1	+	-	+	-	-	-
Phf19	-	+	-	-	-	-
Phf2	-	+	-	-	-	-
Phf21a	-	+	-	-	-	-
Pik3ca	-	+	+	-	+	+
Pik3cb	-	+	+	-	+	+
Pik3r1	-	+	+	-	+	+
Pink1	-	-	+	+	-	+
Pkn1	-	+	-	-	-	-
Pla2g16	-	+	+	-	-	-
Pla2g2a	-	+	+	-	-	-
Pla2g2e	-	+	+	-	-	-
Pla2g2f	-	+	+	-	-	-
Pla2g4a	-	+	+	-	-	+
Pla2g4b	-	+	+	-	-	+
Pla2g4c	-	+	+	-	-	+
Pla2g4d	-	+	+	-	-	+
Pla2g4e	-	+	+	-	-	+
Pla2g4f	-	+	+	-	-	+
Pla2g6	-	-	+	-	-	+
Plcb1	-	+	-	-	-	+
Plcb2	-	+	-	-	-	+
Plcb3	-	+	-	-	-	+
Plcb4	-	+	-	+	-	+
Plcl2	+	-	-	-	-	+
Plekho2	+	-	-	-	-	-
Pllp	-	-	-	-	+	-
Pls1	-	-	-	+	-	-
Plxnb3	-	+	-	-	-	-
Plxnc1	+	+	-	-	-	-
Pmp22	-	-	-	-	+	+
Pnkd	-	-	-	-	-	+
Polr2b	-	-	+	-	-	-
Polr2h	-	-	+	-	-	-
Polr2j	-	-	+	-	-	-
Polr2k	-	-	+	-	-	-
Polr2l	-	-	+	-	-	-
Ppargc1a	-	+	+	+	-	-
Ppm1l	+	-	-	-	-	-
Ppp2ca	-	-	+	-	-	+
Ppp2r5c	-	-	+	-	-	+
Ppp2r5e	-	-	+	-	-	+
Ppp3ca	-	+	-	+	-	+
Ppp3cb	-	+	-	-	-	+
Ppp3cc	-	+	-	-	-	+
Ppt1	-	-	+	+	-	+
Pqbp1	-	-	+	-	-	-
Prf1	-	+	-	-	-	-
Prkaa2	-	+	+	-	-	-
Prkaca	-	+	-	+	-	+
Prkacb	-	+	-	-	-	+
Prkca	-	+	-	-	-	+
Prkcb	-	+	-	-	-	+
Prkce	-	-	-	-	-	+
Prkcg	-	+	-	+	-	+
Prkcq	-	-	-	+	-	-
Prkcsh	-	-	+	-	-	-
Prl	+	-	-	-	-	+
Prnp	-	-	+	-	-	-
Prpf3	-	-	+	-	-	-
Prpf31	-	-	+	-	-	-
Psen1	-	+	+	+	+	+
Psen2	+	+	-	-	+	-
Psmb8	+	-	+	-	-	-
Psmb9	+	-	+	-	-	-
Ptdss1	-	-	+	-	-	-
Ptdss2	-	-	+	-	-	-
Pten	-	+	-	+	+	+
Ptgs2	+	+	+	-	-	+
Ptprn2	-	-	-	+	-	+
Ptprr	-	+	-	-	-	-
Pvalb	-	-	-	+	-	-
Rab2a	-	-	+	-	-	-
Rab3a	-	-	-	+	-	+
Rab3c	-	-	-	+	-	-
Rac1	-	+	-	-	+	+
Rad23b	-	-	+	-	-	-
Raf1	-	+	-	-	+	+
Ran	-	-	+	-	-	-
Rapgef2	-	+	-	+	-	+
Rasgrp1	-	+	-	-	-	-
Rdx	-	-	-	+	-	-
Rela	-	+	+	-	+	+
Ret	-	+	-	+	-	-
Rhoa	-	+	-	-	+	+
Rims1	-	-	-	+	-	+
Ring1	-	+	-	-	-	-
Rit2	-	-	-	-	-	+
Rras	-	+	-	-	-	+
Rtn4	-	+	-	-	-	-
Ryr1	-	-	-	-	-	+
Ryr2	-	-	-	-	-	+
Ryr3	-	-	-	-	-	+
S100b	-	-	-	-	-	+
Sart1	-	-	+	-	-	-
Scamp2	+	-	-	-	-	-
Scn1a	-	-	-	+	-	+
Scn2a1	-	-	-	+	+	+
Sec23a	-	-	+	-	-	-
Serpinb6a	+	-	-	-	-	-
Sf3a2	-	-	+	-	-	-
Sf3b2	-	-	+	-	-	-
Sf3b4	-	-	+	-	-	-
Sgpl1	-	-	+	-	-	-
Sh3tc2	-	-	-	-	+	-
Shank2	-	-	-	+	-	+
Shh	-	+	-	-	-	-
Sirt1	-	+	+	-	-	-
Sirt2	-	+	+	+	+	-
Sirt7	-	+	-	-	-	-
Sla	+	-	-	-	-	-
Slc11a1	-	-	+	-	-	-
Slc12a5	-	-	-	+	-	+
Slc17a6	-	-	-	+	-	+
Slc18a2	-	-	-	+	-	+
Slc18a3	-	-	-	+	-	+
Slc1a1	-	-	+	-	-	+
Slc1a2	-	-	+	+	-	+
Slc2a1	+	-	-	+	-	-
Slc32a1	-	-	-	+	-	+
Slc4a10	-	-	-	+	-	-
Slc6a3	-	-	-	+	-	+
Slc6a4	-	-	-	+	-	+
Slc8a1	-	-	+	+	-	+
Slc9a6	-	-	-	+	-	-
Slu7	-	-	+	-	-	-
Smn1	-	-	+	-	-	-
Smpd4	-	-	+	-	-	-
Smyd1	-	+	-	-	-	-
Snap91	-	-	-	-	-	+
Snca	+	+	+	+	-	+
Sncaip	-	-	-	+	-	+
Sncb	-	-	-	+	-	+
Snrpa	-	-	+	-	-	-
Sod1	-	-	+	+	+	-
Sod2	+	-	+	-	-	-
Sorcs3	-	-	-	-	-	+
Sorl1	-	-	-	-	-	-
Sox10	-	+	-	-	-	-
Sox9	-	-	-	-	-	+
Sp1	-	+	-	-	-	-
Sp100	-	+	-	-	-	-
Spast	-	-	-	+	-	-
Spi1	-	+	-	-	-	-
Sptbn2	-	-	-	+	-	-
Sqstm1	-	-	+	-	-	-
Src	-	-	+	+	-	+
Sri	-	-	-	+	-	-
Srsf4	-	-	+	-	-	-
Stab1	-	+	-	-	-	-
Stambpl1	+	-	-	-	-	-
Stat1	+	+	-	+	-	-
Stat3	-	+	-	-	-	-
Stx1a	-	-	-	+	-	+
Stx1b	-	-	-	+	-	+
Stx2	-	-	+	+	-	+
Sucla2	-	-	+	-	-	-
Synj1	-	+	-	+	-	+
Syt1	-	-	-	+	-	+
Syt13	-	-	-	+	-	+
Syt4	-	-	-	+	-	+
Syt7	-	-	-	+	-	+
Taf10	-	+	+	-	-	-
Taf4	-	-	+	-	-	-
Taf4b	-	-	+	-	-	-
Taf6l	-	+	+	-	-	-
Taf9	-	+	+	-	-	-
Tardbp	-	-	+	-	-	-
Taz	-	-	+	-	-	-
Tbp	-	-	+	-	-	-
Tbpl1	-	-	+	-	-	-
Tbr1	-	-	-	-	-	-
Tcerg1	-	-	+	-	-	-
Tcirg1	-	-	+	-	-	+
Tenm2	-	-	-	+	-	-
Tfam	-	-	+	-	-	-
Tgfb1	+	+	-	+	+	-
Tgfbr2	+	+	-	-	-	-
Th	-	-	-	+	-	+
Thy1	-	+	-	+	-	-
Tie1	-	+	-	-	-	-
Tlr2	+	-	-	-	-	-
Tlr4	-	+	-	-	-	-
Tmem119	+	-	-	-	-	-
Tnc	-	-	-	+	-	-
Tnf	+	+	+	-	-	-
Tnfrsf10b	+	+	-	-	-	-
Tnfrsf11b	+	-	-	-	-	-
Tnfrsf12a	+	+	-	-	-	-
Tnfrsf1a	+	+	-	-	-	-
Tnfrsf1b	+	-	-	+	-	-
Tnr	-	-	-	-	-	+
Tor1a	-	-	+	+	-	+
Tpm1	-	-	+	+	-	-
Tradd	-	+	-	-	-	-
Trem1	+	-	-	-	-	-
Trem2	+	-	-	-	-	-
Trf	-	-	-	-	-	-
Trim28	-	+	-	-	-	-
Trim37	-	+	+	-	-	-
Trp53	-	+	+	-	+	-
Trpm2	-	-	+	-	-	+
Trpv1	-	-	-	+	-	+
Tspo	-	-	-	+	-	+
Twistnb	-	-	+	-	-	-
Txnl1	-	-	+	-	-	-
U2af2	-	-	+	-	-	-
Ube2k	-	-	+	-	-	-
Ube2n	-	+	+	-	-	-
Ube3a	-	-	+	-	-	-
Ubqln1	-	-	+	-	-	-
Uchl1	-	-	-	+	-	-
Ugcg	-	-	+	-	-	-
Ugt8a	-	-	+	-	+	-
Unc13a	-	-	-	+	-	+
Usp21	-	+	-	-	-	-
Usp30	-	-	+	-	-	-
Vcp	-	-	+	-	-	-
Vegfa	+	+	-	-	-	-
Vip	-	-	+	-	-	+
Wfs1	-	-	+	+	-	-
Xab2	-	-	+	-	-	-
Xbp1	+	+	+	-	-	-
Xiap	-	+	+	-	-	-
Xk	-	-	-	-	+	-
Zfp24	-	-	-	-	+	-
© 2017 NanoString Technologies, all rights reserved

## Sheet: Summary
nCounter® Mouse Neuropathology Panel - Summary
	Table 1. Summary of Pathway Annotations			Table 2. Summary of Themes			Table 3. Pathways and Themes
	Pathway	# Genes		Theme	# Genes		Pathway	Theme
	Activated Microglia	97		Compartmentalization and Structural integrity	275		Axon and Dendrite Structure	Compartmentalization and Structural integrity
	Angiogenesis	82		Metabolism	276		Neural Connectivity	Compartmentalization and Structural integrity
	Apoptosis	59		Neuroinflammation	136		Neuronal Cytoskeleton	Compartmentalization and Structural integrity
	Autophagy	33		Neuron-Glia interaction	91		Tissue Integrity	Compartmentalization and Structural integrity
	Axon and Dendrite Structure	159		Neuroplasticity, Development & Aging	271		Autophagy	Metabolism
	Carbohydrate Metabolism	44		Neurotransmission	276		Carbohydrate Metabolism	Metabolism
	Chromatin Modification	62					Lipid Metabolism	Metabolism
	Cytokines	50					Oxidative Stress	Metabolism
	Disease Association	306					Transcription and Splicing	Metabolism
	Growth Factor Signaling	149					Unfolded Protein Response	Metabolism
	Lipid Metabolism	41					Activated Microglia	Neuroinflammation
	Matrix Remodeling	7					Cytokines	Neuroinflammation
	Myelination	47					Matrix Remodeling	Neuroinflammation
	Neural Connectivity	166					Myelination	Neuron-Glia interaction
	Neuronal Cytoskeleton	17					Trophic Factors	Neuron-Glia interaction
	Oxidative Stress	91					Angiogenesis	Neuroplasticity, Development & Aging
	Tissue Integrity	44					Apoptosis	Neuroplasticity, Development & Aging
	Transcription and Splicing	46					Chromatin Modification	Neuroplasticity, Development & Aging
	Transmitter Release	164					Growth Factor Signaling	Neuroplasticity, Development & Aging
	Transmitter Response and Reuptake	147					Transmitter Release	Neurotransmission
	Transmitter Synthesis and Storage	59					Transmitter Response and Reuptake	Neurotransmission
	Trophic Factors	48					Transmitter Synthesis and Storage	Neurotransmission
	Unfolded Protein Response	47					Vesicle Trafficking	Neurotransmission
	Vesicle Trafficking	155
	Table 4. Summary of Cell Type Profiling Genes
	Cell Type	# Genes
	Astrocytes	8
	Endothelial Cells	9
	Microglia	6
	Neurons	6
	Oligodendrocytes	13
